# Supplementary material for: Integration of transcriptomics, proteomics, and metabolomics data to reveal HER2-associated metabolic heterogeneity in gastric cancer with response to immunotherapy and neoadjuvant chemotherapy
Source: Front Immunol. 2022 Aug 4;13:951137. doi: 10.3389/fimmu.2022.951137 (PMC9389544; doi:10.3389/fimmu.2022.951137)
Supplement: Supplementary file 2 [file DataSheet_2.xlsx]

## Sheet: Table of Contents
Table of Contents
Table S1: The results of 859 differential expression metabolites
Table S2: MBROLE 2.0 platform identification of metabolic pathways enriched by differentially expressed metabolites
Table S3: MBROLE 2.0 platform identification of metabolic pathways enriched by Her-2 co-expressed metabolites
Table S4: Identification of 673 specific molecules for quiescent subtype
Table S5: Identification of 1627 specific molecules for glycolysis/gluconeogenesis subtype
Table S6: Identification of 1936 specific molecules for alanine-aspartate-glutamate subtype
Table S7: Identification of 1655 specific molecules for mixed subtype

## Sheet: Table S1
Table S1: The results of 859 differential expression metabolites
Metabolites	logFC	AveExpr	t	P.Value	adj.P.Val	B
Glycosylated-Arg	-2.0156	19.6154	-17.2072	6.23231e-43	7.26065e-40	86.8949
N-Acetylglutamic acid	0.998037	21.9839	14.1098	8.07511e-33	4.70375e-30	63.8974
N-Acetylglutamine	-1.36655	21.1821	-13.8466	5.85092e-32	2.27211e-29	61.9407
ChE(18:2)-ChE(18:2)	-1.02886	28.0399	-13.3594	2.26958e-30	6.61016e-28	58.3262
Asp-Thr	0.686332	19.4012	12.8112	1.36853e-28	3.05972e-26	54.2761
3-Aminobutanoic acid	1.6584	23.0229	12.7922	1.57582e-28	3.05972e-26	54.1368
LPC(14:0)-LPC(14:0)	-1.30213	22.5986	-12.6326	5.17574e-28	8.61391e-26	52.9619
LPC(15:0)-LPC(15:0)	-0.91553	22.5809	-12.5988	6.65587e-28	9.69261e-26	52.7134
ChE(20:3)-ChE(20:3)	-1.16644	22.7503	-12.446	2.07061e-27	2.68029e-25	51.5922
11,14,17-Eicosatrienoic acid(FFA(20:3n3)	-1.31482	18.7954	-12.2935	6.41589e-27	7.12541e-25	50.4751
PC(32:2)-PC(14:0/18:2)	-1.3067	25.0139	-12.2871	6.72785e-27	7.12541e-25	50.4282
Cer(d42:2)-Cer(d18:2/24:0)	-0.955433	22.1379	-12.1343	2.08202e-26	2.0213e-24	49.3123
Dodecanoylcarnitine-AcCa(12:0)	-1.3431	20.465	-12.0738	3.25556e-26	2.91748e-24	48.8708
PC(38:2)-PC(18:0/20:2)mixture	-0.80027	26.1359	-12.0573	3.67724e-26	3.05999e-24	48.7505
ChE(18:1)-ChE(18:1)	-0.983249	24.6912	-11.9441	8.47045e-26	6.57871e-24	47.9263
PC(36:6)-PC(18:3/18:3)	-2.0769	23.1638	-11.7106	4.71185e-25	3.43082e-23	46.2315
3-Hydroxymyristate(FFA(14:0-OH)	-0.812488	21.1793	-11.6519	7.23933e-25	4.96107e-23	45.8074
Cer(d41:2)2-Cer(d41:2)2	-1.02599	19.7211	-11.612	9.69667e-25	6.2759e-23	45.5188
Ureidosuccinic acid	1.88257	19.2679	11.5627	1.39116e-24	8.52998e-23	45.1624
PC(38:3)-PC(18:0/20:3)	-1.0285	28.7891	-11.5502	1.52445e-24	8.87991e-23	45.0721
Cer(d40:2)-Cer(d18:2/22:0)	-0.904016	20.0731	-11.3982	4.61884e-24	2.56235e-22	43.9775
D-alpha-Aminobutyric acid(2-aminobutanoic acid)	2.08367	22.8103	11.3263	7.79566e-24	4.12816e-22	43.4607
PC(36:3)-PC(16:0/20:3)+PC(18:0/18:3)	-0.909367	30.1508	-11.1918	2.06963e-23	1.04831e-21	42.4968
LPC(18:0)-LPC(18:0)	-0.700013	28.9759	-11.1648	2.51813e-23	1.22234e-21	42.3032
PC(34:4)-PC(16:1/18:3)+PC(14:0/20:4)	-1.21888	23.4156	-11.1274	3.29982e-23	1.53431e-21	42.0363
LPC(0:0/14:0)	-1.31282	21.6726	-11.1223	3.4242e-23	1.53431e-21	41.9997
PC(35:3)-PC(17:0/18:3)	-1.04639	25.0407	-11.0705	4.98007e-23	2.14881e-21	41.63
PC(37:2)-PC(19:0/18:2)mixture	-0.813302	24.2743	-11.0278	6.77907e-23	2.82058e-21	41.3256
L-Aspartic acid	0.637165	26.1854	10.9257	1.4158e-22	5.68761e-21	40.5987
LPC(16:1)-LPC(16:1)	-0.812242	24.2355	-10.8473	2.48837e-22	9.66317e-21	40.0421
Cer(t42:0)-Cer(t18:0/24:0)	-0.722562	20.0864	-10.8331	2.75597e-22	1.03571e-20	39.9413
PC(40:3)-PC(18:1/22:2)+PC(18:2/22:1)	-0.613724	22.0622	-10.745	5.18437e-22	1.88743e-20	39.3177
ChE(16:0)-ChE(16:0)	-0.936729	21.788	-10.7395	5.3917e-22	1.90343e-20	39.279
SM(d39:1)-SM(d39:1)	-0.771512	25.2305	-10.7221	6.1097e-22	2.09347e-20	39.1557
PC(40:5)-PC(18:0/22:5)	-0.802962	27.264	-10.7083	6.74216e-22	2.22628e-20	39.0585
PC(36:2)-PC(18:0/18:2)	-0.73577	32.55	-10.7055	6.87951e-22	2.22628e-20	39.0386
LPC(20:0)-LPC(20:0)	-0.742839	21.4315	-10.6981	7.25166e-22	2.27028e-20	38.9866
ChE(18:3)-ChE(18:3)	-1.61092	19.8733	-10.6952	7.40519e-22	2.27028e-20	38.9659
Nonanoylcarnitine(AcCa(9:0)2	-1.66121	19.8538	-10.6838	8.03485e-22	2.40015e-20	38.8854
PC(38:6)-PC(18:2/20:4)	-0.83965	26.8366	-10.674	8.62034e-22	2.51067e-20	38.816
N-Acetylisoleucine	-0.918819	19.9678	-10.6626	9.34955e-22	2.65664e-20	38.7358
SM(d30:1)-SM(d30:1)	-1.04735	19.8758	-10.6454	1.05727e-21	2.93266e-20	38.6145
PC(38:7)-PC(16:1/22:6)	-0.986093	24.4232	-10.6363	1.1282e-21	3.05665e-20	38.5504
Cer(d41:1)-Cer(d18:1/23:0)	-0.768919	22.362	-10.632	1.16377e-21	3.08133e-20	38.5198
PC(34:3)-PC(16:0/18:3)+PC(16:1/18:2)	-0.896287	27.5379	-10.6262	1.21254e-21	3.13913e-20	38.4793
N-Acetylleucine	-0.918473	19.969	-10.6054	1.40699e-21	3.56336e-20	38.3325
PC(42:6)-PC(20:1/22:5)	-1.2283	20.428	-10.5602	1.94185e-21	4.81332e-20	38.0146
Cer(d40:1)-Cer(d18:1/22:0)	-0.742461	22.6658	-10.5203	2.58039e-21	6.26282e-20	37.7342
TG(45:2)-TG(15:0/16:1/14:1)	-0.927051	21.8726	-10.5173	2.63498e-21	6.2648e-20	37.7135
PC(30:1)-PC(16:1/14:0)	-1.65155	19.8551	-10.3955	6.26149e-21	1.45893e-19	36.8596
TG(47:3)-TG(12:0/17:1/18:2)+TG(12:0/17:0/18:3)	-1.05874	21.4144	-10.3276	1.01261e-20	2.31311e-19	36.3854
LPC(20:3)-LPC(20:3)	-0.8783	24.0027	-10.3248	1.03254e-20	2.31328e-19	36.3662
LPC(19:0)-LPC(19:0)	-0.712228	20.7871	-10.2741	1.47794e-20	3.24868e-19	36.0125
Cer(d42:1)-Cer(d18:1/24:0)	-0.718438	24.612	-10.2667	1.5571e-20	3.3593e-19	35.961
PC(40:8)-PC(18:3/22:5)	-0.757141	24.2492	-10.2535	1.70928e-20	3.62057e-19	35.869
PC(32:3)-PC(14:0/18:3)	-1.47844	19.1168	-10.2177	2.19959e-20	4.57593e-19	35.6203
TG(47:2)-TG(14:0/15:0/18:2)+TG(15:0/16:1/16:1)	-0.923834	23.6997	-10.1731	3.01224e-20	6.1566e-19	35.3102
PC(42:9)-PC(42:9)	-0.763283	21.5266	-10.1333	3.98543e-20	7.92572e-19	35.0341
PC(33:2)-PC(15:0/18:2)	-0.960832	25.5965	-10.1323	4.01389e-20	7.92572e-19	35.0271
2'-O-Methyluridine	0.59899	21.6833	10.0737	6.05384e-20	1.17545e-18	34.6219
DG(36:1)-DG(18:0/18:1)	-1.24138	18.8182	-10.0546	6.9229e-20	1.32216e-18	34.4896
2-trans,4-cis-Decadienoylcarnitine(AcCa(10:2)	-1.05947	22.3654	-10.0306	8.18745e-20	1.53845e-18	34.3242
Cer(d38:1)-Cer(d18:1/20:0)	-0.741196	19.7348	-9.9808	1.1602e-19	2.14546e-18	33.9805
Coenzyme Q10-Coenzyme Q10	-0.956686	24.8132	-9.94701	1.46904e-19	2.67411e-18	33.7478
PC(33:1)-PC(15:0/18:1)	-0.845595	24.7951	-9.91217	1.87319e-19	3.35734e-18	33.5082
Decanoylcarnitine-AcCa(10:0)	-1.19456	21.3531	-9.89569	2.10114e-19	3.70883e-18	33.395
Nonanoylcarnitine(AcCa(9:0)3	-1.11811	18.9987	-9.888	2.21682e-19	3.85462e-18	33.3421
LPC(16:0)-LPC(16:0)	-0.602611	30.4852	-9.8855	2.25576e-19	3.86465e-18	33.325
3-Decenoic acid	-1.32989	19.0809	-9.8652	2.59813e-19	4.3867e-18	33.1856
PC(37:3)-PC(37:3)	-1.36153	23.413	-9.86211	2.65452e-19	4.41788e-18	33.1645
PC(38:1)-PC(16:1/22:0)	-0.6676	23.0866	-9.85415	2.80561e-19	4.60358e-18	33.1099
Undecanoylcarnitine(AcCa(11:0)	-1.33922	21.3442	-9.83049	3.30725e-19	5.33438e-18	32.9478
PC(30:0)-PC(16:0/14:0)	-1.35353	24.1712	-9.82896	3.34257e-19	5.33438e-18	32.9373
PC(35:2)-PC(17:0/18:2)	-0.823744	27.166	-9.80115	4.05484e-19	6.38363e-18	32.7469
Glyoxylic acid	0.737173	22.4132	9.79516	4.22693e-19	6.56583e-18	32.7059
LPI(20:3)	-2.17486	17.0666	-9.74811	5.85741e-19	8.97879e-18	32.3843
PC(34:5)-PC(34:5)	-1.85572	19.0896	-9.72603	6.82487e-19	1.03259e-17	32.2337
Hydroxylinolenic acid(multiple isomers)	-1.49735	18.8219	-9.698	8.28502e-19	1.23744e-17	32.0426
Cer(d43:1)-Cer(d18:1/25:0)	-0.72663	20.0788	-9.69212	8.62874e-19	1.27247e-17	32.0025
PC(35:1)-PC(17:0/18:1)	-0.749073	25.4045	-9.68832	8.85798e-19	1.28994e-17	31.9767
Octanoylcarnitine(AcCa(8:0)	-1.14777	25.0787	-9.67178	9.93026e-19	1.413e-17	31.8641
LPC(20:2)-LPC(20:2)	-0.648517	22.1588	-9.67156	9.94557e-19	1.413e-17	31.8626
SM(d32:1)-SM(d32:1)	-0.724926	25.5572	-9.6573	1.09744e-18	1.54038e-17	31.7655
TG(49:2)-TG(15:0/16:0/18:2)+TG(15:0/16:1/18:1)	-0.565559	27.411	-9.63865	1.24816e-18	1.73108e-17	31.6387
Glu-Ile	-2.45545	16.5815	-9.63172	1.30917e-18	1.79433e-17	31.5917
PC(36:5)-PC(16:1/20:4)	-2.16261	24.7088	-9.62163	1.40355e-18	1.90132e-17	31.5231
PC(36:1)-PC(18:0/18:1)	-0.683866	28.8279	-9.60604	1.56268e-18	2.09255e-17	31.4173
Pyrocatechol sulfate	-2.13337	25.3031	-9.59905	1.63966e-18	2.17069e-17	31.3699
4-(1,1,3,3-Tetramethylbutyl)-phenol	0.503483	28.5424	9.5853	1.80248e-18	2.35942e-17	31.2766
Tetradecanoylcarnitine-AcCa(14:0)	-0.79472	19.4973	-9.52545	2.71962e-18	3.51996e-17	30.8713
PC(36:3e)-PC(16:0e/20:3)	-0.731186	24.8503	-9.52347	2.75683e-18	3.51996e-17	30.8579
LPC(0:0/15:0)	-1.11386	21.3107	-9.52226	2.77971e-18	3.51996e-17	30.8498
LPC(16:0e)-LPC(16:0e)	-0.606832	23.1008	-9.51161	2.99045e-18	3.7461e-17	30.7778
LPE(0:0/22:5n3)	-0.937351	18.8017	-9.48188	3.66653e-18	4.54416e-17	30.5769
ChE(22:5n3)-ChE(22:5n3)	-0.829404	20.7705	-9.45637	4.36627e-18	5.34505e-17	30.4049
Tetradecadiencarnitine-AcCa(14:2)	-1.11174	21.2	-9.4551	4.4045e-18	5.34505e-17	30.3963
N-lactoyl-Phenylalanine	-3.52556	19.3742	-9.42499	5.41125e-18	6.49908e-17	30.1935
N-Acetyl-L-phenylalanine	-1.04999	21.3105	-9.40235	6.31655e-18	7.50896e-17	30.0411
Suberic acid	-1.56762	17.8676	-9.35643	8.63955e-18	1.01209e-16	29.7326
Decenoylcarnitine-AcCa(10:1)	-0.933266	21.4088	-9.35562	8.68745e-18	1.01209e-16	29.7272
TG(40:0)-TG(16:0/12:0/12:0)+TG(12:0/14:0/14:0)	-1.33128	19.9833	-9.35241	8.8791e-18	1.02417e-16	29.7057
PC(36:0)-PC(36:0)	-0.638829	22.1464	-9.34841	9.12424e-18	1.03259e-16	29.6788
Galactaric acid	-1.19952	21.3246	-9.34691	9.21793e-18	1.03259e-16	29.6688
Glucaric acid	-1.19952	21.3246	-9.34691	9.21793e-18	1.03259e-16	29.6688
LPC(18:1)-LPC(18:1)	-0.59118	27.5427	-9.33827	9.77684e-18	1.08476e-16	29.6108
Dodecenoylcarnitine-AcCa(12:1)	-0.906525	20.7308	-9.31445	1.1497e-17	1.26358e-16	29.4512
4-Allylphenol sulfate	-2.04842	23.165	-9.19279	2.62352e-17	2.85645e-16	28.6387
DG(38:5)-DG(18:3/20:2)	-1.17015	19.7554	-9.15368	3.41704e-17	3.68598e-16	28.3785
TG(45:1)-TG(15:0/14:1/16:0)	-0.758049	23.2716	-9.14508	3.62103e-17	3.87018e-16	28.3214
TG(43:0)-TG(15:0/12:0/16:0)	-0.857865	21.6769	-9.12882	4.04079e-17	4.27956e-16	28.2134
SM(d41:2)-SM(d41:2)2	-0.699646	25.9061	-9.12098	4.26022e-17	4.47131e-16	28.1613
Nonanoylcarnitine(AcCa(9:0)	-1.39031	20.5788	-9.0586	6.48208e-17	6.74252e-16	27.7481
Asp-Gly	0.774953	20.8948	9.05578	6.606e-17	6.81061e-16	27.7295
Tetradecyl Sulfate	-1.24997	23.9173	-9.05385	6.69228e-17	6.83904e-16	27.7167
3-Hydroxycapric acid(FFA(10:0-OH)	-1.00106	20.278	-9.0307	7.81784e-17	7.91981e-16	27.5637
SM(d42:2)-SM(d18:2/24:0)	-0.647269	27.3008	-9.02649	8.04147e-17	8.07613e-16	27.5359
TG(42:1)-TG(14:0/14:1/14:0)	-1.15342	21.0176	-9.02324	8.21891e-17	8.18379e-16	27.5144
SM(d38:1)-SM(d38:1)	-0.597085	27.1369	-9.00797	9.10484e-17	8.9891e-16	27.4136
TG(50:6)-TG(18:3/14:0/18:3)mixture	-1.18359	22.734	-8.98409	1.06842e-16	1.04597e-15	27.2562
PC(34:2)-PC(16:0/18:2)	-0.561276	33.5459	-8.97192	1.15906e-16	1.12525e-15	27.176
Cysteic acid	1.18841	21.3543	8.96481	1.21552e-16	1.17032e-15	27.1292
PC(42:10)-PC(20:4/22:6)	-0.824503	21.8999	-8.94969	1.34478e-16	1.28415e-15	27.0298
Octanoylcarnitine-AcCa(8:0)	-0.934729	19.5286	-8.91754	1.66686e-16	1.57877e-15	26.8184
DG(38:3)-DG(18:0/20:3)1	-0.975536	19.2558	-8.86625	2.34592e-16	2.20403e-15	26.4821
TG(44:2)-TG(14:1/16:0/14:1)	-1.32233	21.9138	-8.85333	2.55641e-16	2.36767e-15	26.3976
TG(47:1)-TG(15:0/16:0/16:1)	-0.850377	24.612	-8.85307	2.56074e-16	2.36767e-15	26.3959
Dodecenoic acid(FFA(12:1)	-1.05087	22.4034	-8.82119	3.16486e-16	2.9032e-15	26.1875
Malonylcarnitine	1.88697	22.3397	8.79564	3.74958e-16	3.41271e-15	26.0207
TG(54:8)-TG(14:0/18:2/22:6)	-1.43774	23.7488	-8.7587	4.78891e-16	4.32487e-15	25.78
SM(d40:2)-SM(d40:2)2	-0.627804	27.6008	-8.75321	4.96591e-16	4.45022e-15	25.7443
PC(31:1)-PC(17:1/14:0)	-1.31675	19.3345	-8.75176	5.01384e-16	4.45888e-15	25.7348
LPI(18:1)	-1.94046	18.186	-8.74362	5.29104e-16	4.66975e-15	25.6819
PC(36:4)-PC(18:2/18:2)	-0.922708	28.5206	-8.7321	5.70979e-16	5.00143e-15	25.607
TG(56:10)-TG(18:3/18:3/20:4)	-1.56743	22.414	-8.72978	5.79807e-16	5.04086e-15	25.5919
TG(44:1)-TG(14:0/16:1/14:0)+TG(16:0/10:0/18:1)	-1.07636	23.205	-8.72721	5.89718e-16	5.08904e-15	25.5752
LPE(0:0/22:5n6)	-0.744495	21.0259	-8.69722	7.18821e-16	6.1126e-15	25.3805
LPE(22:5n3/0:0)	-0.744495	21.0259	-8.69722	7.18821e-16	6.1126e-15	25.3805
4-Vinylphenol sulfate	-1.65299	25.8047	-8.6921	7.4349e-16	6.27656e-15	25.3473
PC(38:5)-PC(18:0/20:5)+PC(16:0/22:5)	-0.76626	28.4017	-8.66967	8.61914e-16	7.22396e-15	25.2019
LPC(18:3)-LPC(18:3)	-0.899589	21.9722	-8.66528	8.87152e-16	7.38237e-15	25.1735
TG(42:0)-TG(16:0/12:0/14:0)	-1.02238	21.6388	-8.65296	9.62121e-16	7.94944e-15	25.0937
Methyl neopentyl phthalic acid	-0.977185	24.3908	-8.64209	1.03338e-15	8.47809e-15	25.0234
PC(38:5)-PC(16:0/22:5)+PC(18:1/20:4)	-0.685818	29.4229	-8.62253	1.17512e-15	9.57356e-15	24.897
Myristoleoylcarnitine-AcCa(14:1)	-0.882729	21.4285	-8.59424	1.41491e-15	1.1447e-14	24.7144
9,10-DHOME	-1.14349	19.5938	-8.57627	1.59174e-15	1.27888e-14	24.5986
LPC(0:0/17:1)	-0.939458	19.3144	-8.54882	1.90505e-15	1.52013e-14	24.4219
Tridecanoic acid(FFA(13:0)	-0.67131	20.8016	-8.54697	1.9282e-15	1.52813e-14	24.41
LPC(22:5)1-LPC(22:5)1	-0.691322	21.7167	-8.54301	1.97877e-15	1.55762e-14	24.3846
SM(d33:1)-SM(d33:1)	-0.625703	25.1074	-8.53869	2.03549e-15	1.5915e-14	24.3568
Stearidonic acid(FFA(18:4n3)	-1.20871	20.6776	-8.50646	2.51231e-15	1.95123e-14	24.1498
2,6-Dihydroxybenzoic acid	-1.50842	22.2291	-8.48342	2.91955e-15	2.2525e-14	24.0021
Diisobutyl phthalate	-1.0514	23.0702	-8.47721	3.04011e-15	2.33008e-14	23.9624
LPE(20:3/0:0)	-0.847452	21.0394	-8.45522	3.50814e-15	2.67123e-14	23.8216
LPC(16:1e)-LPC(16:1e)	-0.515628	23.2355	-8.43395	4.02838e-15	3.04744e-14	23.6857
TG(45:0)-TG(15:0/14:0/16:0)	-0.682161	23.4456	-8.42881	4.16499e-15	3.13046e-14	23.6529
PC(38:3)-PC(18:1/20:2)	-1.12259	25.3719	-8.40991	4.70883e-15	3.51653e-14	23.5322
TG(49:3)-TG(15:0/16:1/18:2)+TG(15:0/16:0/18:3)	-0.953746	24.2635	-8.40633	4.81941e-15	3.57618e-14	23.5094
PC(38:4e)-PC(16:0e/22:4)	-1.33933	24.6916	-8.3893	5.38201e-15	3.96838e-14	23.4009
DG(34:1)-DG(16:0/18:1)	-0.897362	21.3681	-8.38257	5.62191e-15	4.1192e-14	23.358
Androsterone sulfate (3)	-1.1947	18.5199	-8.37581	5.87353e-15	4.27666e-14	23.315
TG(46:2)-TG(14:0/14:0/18:2)+TG(16:1/14:0/16:1)	-1.12281	24.5958	-8.36999	6.09912e-15	4.41334e-14	23.278
5'-Methylthioadenosine	0.498145	21.8917	8.36315	6.37494e-15	4.58445e-14	23.2345
LPC(18:1e)-LPC(18:1e)	-0.472583	22.7454	-8.34846	7.01059e-15	5.01064e-14	23.1411
SM(d44:2)-SM(d44:2)	-0.606849	20.1256	-8.34339	7.24401e-15	5.1459e-14	23.1089
SM(d44:1)-SM(d44:1)	-0.625409	20.3201	-8.31437	8.73711e-15	6.16893e-14	22.9247
SM(d41:1)-SM(d41:1)	-0.539063	27.0335	-8.31244	8.84652e-15	6.20855e-14	22.9125
N-Acetyl-L-alanine	0.462581	23.8616	8.28831	1.03352e-14	7.20989e-14	22.7596
PC(36:2)-PC(18:1/18:1)	-0.563212	28.5601	-8.28336	1.06699e-14	7.39908e-14	22.7283
TG(50:5)-TG(14:0/18:2/18:3)mixture	-1.12597	25.4033	-8.27289	1.14136e-14	7.86794e-14	22.6621
PC(35:4)-PC(17:1/18:3)	-0.772642	23.3879	-8.26512	1.19991e-14	8.22293e-14	22.613
Hydroxyhexadecanoic acid 4	-0.787292	18.7992	-8.2597	1.24243e-14	8.46452e-14	22.5788
DG(38:2)-DG(20:1/18:1)	-1.2466	16.4088	-8.25163	1.30857e-14	8.8633e-14	22.5278
PC(34:0)-PC(18:0/16:0)	-0.45957	25.7847	-8.2113	1.69528e-14	1.14162e-13	22.2734
cis-4-Decenoic acid	-1.13691	22.6076	-8.2045	1.77076e-14	1.1856e-13	22.2306
ChE(20:4)-ChE(20:4)	-0.727687	26.7479	-8.20021	1.82004e-14	1.21163e-13	22.2037
PC(34:2e)-PC(16:0e/18:2)	-0.723385	26.6783	-8.19341	1.90108e-14	1.25839e-13	22.1609
PC(36:3)-PC(18:1/18:2)	-0.669871	30.1004	-8.15908	2.36799e-14	1.55859e-13	21.9451
TG(46:1)-TG(16:0/14:0/16:1)	-1.14113	25.3199	-8.15054	2.50074e-14	1.63672e-13	21.8916
SM(d43:2)-SM(d43:2)	-0.707792	21.5678	-8.11923	3.05372e-14	1.98748e-13	21.6953
Pregnane steroid sulfate (2)	-1.19704	23.5829	-8.11722	3.09308e-14	2.00191e-13	21.6828
LPC(18:2)-LPC(18:2)	-0.654326	28.2721	-8.099	3.47367e-14	2.23582e-13	21.5688
LPC(17:1/0:0)	-0.910621	22.3733	-8.08797	3.7261e-14	2.38511e-13	21.4999
TG(58:7)-TG(18:1/18:1/22:5)mixture	-0.905938	26.5412	-8.08422	3.81597e-14	2.42929e-13	21.4765
SM(d32:0)-SM(d32:0)	-0.709645	20.2614	-8.08174	3.87663e-14	2.45449e-13	21.461
L-Glutamine	-0.516835	25.5315	-8.0744	4.06176e-14	2.55781e-13	21.4152
LPC(18:3n3/0:0)	-0.964527	23.7541	-8.05436	4.61311e-14	2.87856e-13	21.2902
Glutarylcarnitine	1.53421	28.792	8.05411	4.62053e-14	2.87856e-13	21.2886
DG(36:2)-DG(18:1/18:1)	-0.743485	23.1478	-8.03508	5.21333e-14	3.2306e-13	21.1701
PC(40:4)-PC(18:0/22:4)	-0.542907	25.5059	-8.02658	5.50192e-14	3.39139e-13	21.1172
Uridine	0.968015	26.0416	8.01973	5.74557e-14	3.50668e-13	21.0747
PC(34:1)-PC(16:0/18:1)	-0.552969	31.7605	-8.01964	5.74916e-14	3.50668e-13	21.074
TG(52:7)-TG(16:1/18:3/18:3)	-1.20698	22.5955	-8.01443	5.94179e-14	3.60531e-13	21.0417
TG(48:3)-TG(16:1/14:0/18:2)	-1.171	25.6117	-8.00882	6.1567e-14	3.71635e-13	21.0068
DG(38:4)-DG(18:1/20:3)	-0.947143	20.2921	-7.99038	6.91787e-14	4.15429e-13	20.8924
TG(51:5)-TG(15:0/18:2/18:3)mixture	-0.929322	23.7664	-7.9168	1.10013e-13	6.57255e-13	20.437
PC(40:1)-PC(16:0/24:1)	-0.670277	19.8227	-7.89166	1.28845e-13	7.65841e-13	20.2819
SM(d40:2)-SM(d40:2)1	-1.29738	25.8273	-7.87094	1.46726e-13	8.67694e-13	20.1543
SM(d40:1)-SM(d40:1)	-0.543156	28.4801	-7.86352	1.53715e-13	9.04431e-13	20.1087
7Z,10Z-Hexadecadienoic acid(FFA(16:2)	-0.879618	22.7897	-7.82888	1.90928e-13	1.11774e-12	19.8959
TG(58:11)-TG(18:3/18:2/22:6)	-1.1506	23.5364	-7.81078	2.13784e-13	1.24529e-12	19.785
Myristic acid(FFA(14:0)	2.09962	25.2626	7.78835	2.45898e-13	1.42523e-12	19.6477
Galacturonic acid	-0.896758	23.0154	-7.76163	2.90415e-13	1.67492e-12	19.4844
Dehydroepiandrosterone sulfate	-1.34824	26.0928	-7.75662	2.99604e-13	1.71098e-12	19.4539
Testosterone sulfate (1)	-1.34824	26.0928	-7.75662	2.99604e-13	1.71098e-12	19.4539
SM(d38:2)-SM(d38:2)	-0.565197	26.158	-7.73999	3.32246e-13	1.88813e-12	19.3524
SM(d34:2)-SM(d34:2)	-0.508636	27.2776	-7.72974	3.54081e-13	2.00245e-12	19.29
5-Methyl-L-norleucine	-0.824589	20.3982	-7.71806	3.80707e-13	2.14262e-12	19.2189
SM(d37:1)-SM(d37:1)	-0.665509	23.0228	-7.71294	3.92968e-13	2.201e-12	19.1878
TG(51:4)-TG(16:0/17:1/18:3)+TG(15:0/18:2/18:2)	-0.853672	25.9401	-7.69375	4.42603e-13	2.46714e-12	19.0711
LPC(20:1)-LPC(20:1)	-0.479475	22.0201	-7.61609	7.14938e-13	3.9662e-12	18.6009
PC(36:3p)+PC(36:4e)-PC(36:3p)+PC(36:4e)	-0.556473	28.0295	-7.61319	7.27804e-13	4.01844e-12	18.5834
Hydroxystearic acid 1	-0.393912	21.5964	-7.60687	7.56674e-13	4.15814e-12	18.5453
8,11,14-Eicosatrienoic acid(FFA(20:3n6)	-0.84814	25.3327	-7.58278	8.7745e-13	4.7992e-12	18.4001
PC(34:3e)-PC(16:1e/18:2)	-0.642252	26.9518	-7.54315	1.11886e-12	6.09099e-12	18.1618
Steroid-C21H34O3 monosulfate	-1.0677	22.355	-7.53574	1.17085e-12	6.34436e-12	18.1173
Pregnane steroid sulfate (3)	-2.23428	16.068	-7.52277	1.26753e-12	6.83642e-12	18.0396
DG(34:2)-DG(16:0/18:2)	-0.690326	23.2405	-7.51361	1.3405e-12	7.19667e-12	17.9847
O-methoxycatechol-O-sulphate	-1.73696	20.2646	-7.50507	1.41231e-12	7.54744e-12	17.9335
TG(53:5)-TG(18:2/17:1/18:2)+TG(17:0/18:2/18:3)	-0.807462	25.6002	-7.4977	1.47729e-12	7.85864e-12	17.8895
Glycosylated-Asn(1)	-1.90309	19.8324	-7.49292	1.52103e-12	8.05453e-12	17.8609
Tetraethylene glycol(PEG-4)	-1.11946	20.9057	-7.45837	1.87734e-12	9.89641e-12	17.6546
DG(34:3)-DG(16:1/18:2)	-0.918992	20.7202	-7.45395	1.92857e-12	1.01207e-11	17.6282
ChE(20:5)-ChE(20:5)	-1.17863	22.965	-7.44567	2.02807e-12	1.05592e-11	17.5789
Methionine sulfoxide	-1.77256	22.5863	-7.4455	2.03027e-12	1.05592e-11	17.5779
L-Cystine	0.45992	24.8288	7.44063	2.09127e-12	1.08282e-11	17.5489
1-Methylnicotinamide	-0.513472	21.3908	-7.43088	2.21883e-12	1.14378e-11	17.4909
TG(50:4)-TG(16:0/16:1/18:3)+TG(18:2/14:0/18:2)	-0.959868	28.2318	-7.42424	2.31003e-12	1.18554e-11	17.4514
GlcCer(d42:1)-GlcCer(d18:1/24:0)	-0.541681	22.5463	-7.37262	3.15804e-12	1.61365e-11	17.1451
Succinylcarnitine	1.40324	28.3115	7.35746	3.4609e-12	1.76068e-11	17.0554
PC(42:8)-PC(22:4/20:4)	-0.723775	23.0204	-7.35368	3.54071e-12	1.79345e-11	17.033
PE(34:0)-PE(18:0/16:0)	1.82169	22.3241	7.34904	3.64126e-12	1.83639e-11	17.0056
TG(46:0)-TG(16:0/14:0/16:0)	-1.06105	25.1863	-7.34202	3.79873e-12	1.90755e-11	16.9641
L-Histidine	-0.861471	24.9891	-7.32422	4.22878e-12	2.11439e-11	16.8591
PI(36:2)-PI(18:1/18:1)	-1.4958	21.137	-7.31786	4.39398e-12	2.1876e-11	16.8216
SM(d36:3)-SM(d36:3)	-0.541272	22.4429	-7.31644	4.43154e-12	2.19359e-11	16.8132
PC(30:0e)-PC(30:0e)	-0.751634	20.9678	-7.31599	4.44367e-12	2.19359e-11	16.8106
N-Acetylvaline	-0.570256	19.925	-7.30073	4.87059e-12	2.39419e-11	16.7207
SM(d41:2)-SM(d41:2)1	-0.914779	25.018	-7.29305	5.10075e-12	2.4968e-11	16.6755
TG(52:7)-TG(14:0/20:4/18:3)mixture	-0.965696	23.7287	-7.29043	5.18158e-12	2.52575e-11	16.6601
TG(48:5)-TG(12:0/18:2/18:3)	-0.942792	21.5515	-7.27568	5.66117e-12	2.74802e-11	16.5734
Hydroxypropionylcarnitine(AcCa(3:0-OH)	1.33218	22.7104	7.26254	6.12539e-12	2.96103e-11	16.4963
2-O-Methylascorbic acid	-0.943653	21.5734	-7.25777	6.30295e-12	3.03427e-11	16.4683
Glycosylated-Ile	1.31842	29.7533	7.25603	6.3688e-12	3.05336e-11	16.4581
PC(37:5)-PC(15:0/22:5)	-1.49645	23.208	-7.24303	6.88435e-12	3.287e-11	16.3819
Octadecanamide	-0.693683	22.9316	-7.23984	7.01671e-12	3.33652e-11	16.3633
LPC(20:3/0:0)	-1.25691	25.2053	-7.23036	7.42597e-12	3.51677e-11	16.3078
PC(36:5)-PC(18:2/18:3)	-0.968431	23.7971	-7.2191	7.94281e-12	3.74631e-11	16.2419
Methylpyrogallol sulfate(3 isomers)	-2.62786	21.3097	-7.20949	8.41137e-12	3.95131e-11	16.1858
Pregnenolone sulfate	-1.20929	21.5315	-7.19961	8.92198e-12	4.17434e-11	16.1281
Glycosylated-Met	1.40521	24.9001	7.19091	9.39705e-12	4.37903e-11	16.0773
Azelaic acid	-1.08239	19.1023	-7.18019	1.00163e-11	4.63963e-11	16.0149
PC(36:2e)-PC(18:0e/18:2)	-0.598569	24.6205	-7.17986	1.00359e-11	4.63963e-11	16.013
GlcCer(d41:1)-GlcCer(d18:1/23:0)	-0.590993	20.7174	-7.16179	1.11745e-11	5.14557e-11	15.9078
Glucono-1,5-lactone	-0.711683	21.7845	-7.15767	1.14516e-11	5.2524e-11	15.8838
Propenoylcarnitine	1.09179	22.96	7.1557	1.15863e-11	5.29336e-11	15.8724
Hydroxyphenyllactic acid	0.639357	23.0122	7.15319	1.17602e-11	5.35183e-11	15.8578
TG(47:0)-TG(14:0/16:0/17:0)	-0.719042	23.6963	-7.14452	1.23812e-11	5.61249e-11	15.8074
Pantoprazole	1.5146	22.7959	7.143	1.24936e-11	5.64148e-11	15.7986
Androsterone sulfate (4)	-1.4546	23.1586	-7.13753	1.29058e-11	5.80512e-11	15.7668
Hydroxybutyrylcarnitine(AcCa(4:0-OH)	0.904597	23.8599	7.13308	1.32505e-11	5.93724e-11	15.741
LPC(0:0/20:4)	0.625469	27.7412	7.13221	1.33191e-11	5.94512e-11	15.736
Gulono-1,4-lactone	-0.709286	21.7942	-7.1309	1.3423e-11	5.96863e-11	15.7284
Docosapentaenoic acid(FFA(22:5n3)	-0.893734	24.6757	-7.13007	1.34889e-11	5.97511e-11	15.7236
Glycosylated-Phe	1.38471	27.2014	7.12235	1.41206e-11	6.23123e-11	15.6788
LPC(0:0/22:5n-3)	-0.866493	20.5792	-7.10781	1.53897e-11	6.76568e-11	15.5946
PC(40:7e)-PC(18:1e/22:6)	-0.593792	25.6296	-7.08873	1.72267e-11	7.54479e-11	15.4843
10-Methyltridecanoic acid(FFA(14:0-CH3)	-2.55027	22.4008	-7.08552	1.75567e-11	7.6605e-11	15.4657
PC(37:4)-PC(17:0/20:4)mixture	-0.678564	25.7478	-7.07848	1.83015e-11	7.95571e-11	15.4251
Imidazolepropionic acid	-0.429588	22.9037	-7.0701	1.92289e-11	8.32774e-11	15.3767
SM(d39:2)-SM(d39:2)	-0.652079	22.3193	-7.06334	2.00106e-11	8.61636e-11	15.3377
Dopamine 3-O-sulfate	1.07317	21.6866	7.06307	2.00432e-11	8.61636e-11	15.3361
Methyl hexadecanoic acid(FFA(17:0)	-0.859339	23.7838	-7.05744	2.07193e-11	8.87424e-11	15.3037
DiHODE (4)	-0.846613	20.1753	-7.05527	2.09858e-11	8.95549e-11	15.2912
5,8,11-Eicosatrienoic acid(FFA(20:3n9)	-0.828294	21.5618	-7.0514	2.14694e-11	9.12842e-11	15.2689
SM(d34:0(OH))-SM(d34:0(OH))	-0.533885	21.0155	-7.03419	2.37571e-11	1.00644e-10	15.1699
TG(48:2)-TG(16:1/14:0/18:1)+TG(16:0/14:0/18:2)	-1.05162	27.7271	-7.03019	2.43224e-11	1.02665e-10	15.1469
N-Formyl-L-methionine	0.613413	21.6829	7.02274	2.54104e-11	1.0687e-10	15.1041
PC(34:1e)-PC(18:1e/16:0)	-0.470696	26.1582	-7.02137	2.5616e-11	1.07347e-10	15.0962
GlcCer(d40:1)-GlcCer(d18:1/22:0)	-0.524686	22.0616	-6.9968	2.95869e-11	1.23544e-10	14.9553
TG(56:9)-TG(16:1/18:2/22:6)	-1.00399	24.5808	-6.9921	3.0414e-11	1.26544e-10	14.9283
DG(36:4)-DG(18:1/18:3)	-0.670572	24.8611	-6.98902	3.09664e-11	1.27929e-10	14.9107
DG(36:4)-DG(18:2/18:2)	-0.670572	24.8611	-6.98902	3.09664e-11	1.27929e-10	14.9107
Tetradecenoylcarnitine(AcCa(14:1)	-0.863623	24.1128	-6.97776	3.30775e-11	1.36167e-10	14.8462
LPC(20:5)-LPC(20:5)	-0.87884	22.2352	-6.94543	3.9953e-11	1.63892e-10	14.6616
PC(36:5)-PC(16:0/20:5)	-0.905079	27.7237	-6.94229	4.06927e-11	1.6634e-10	14.6436
Heptaethylene GlycolPEG-7)	-0.992498	20.7926	-6.9408	4.10479e-11	1.67206e-10	14.6351
TG(46:3)-TG(16:0/12:0/18:3)	-0.866256	22.0505	-6.90925	4.93249e-11	2.00221e-10	14.4556
N-Acetylhistidine	1.61761	18.9368	6.90372	5.09365e-11	2.06045e-10	14.4241
Sarcosine	-1.04391	18.9796	-6.89711	5.29331e-11	2.13381e-10	14.3866
PC(40:7)-PC(18:1/22:6)	-0.566134	28.2179	-6.89437	5.37818e-11	2.16055e-10	14.371
5,6-Dihydrouridine	0.336649	25.5906	6.85964	6.57804e-11	2.63348e-10	14.1742
Ethylmalonic acid	-1.55883	18.129	-6.84409	7.1971e-11	2.87145e-10	14.0863
LPC(0:0/18:0)	-0.857519	26.1147	-6.83834	7.44037e-11	2.95837e-10	14.0538
N6-Methyladenosine	1.08835	21.6388	6.81608	8.46068e-11	3.35261e-10	13.9283
PC(36:2e)-PC(18:1e/18:1)	-0.518193	23.5624	-6.81243	8.64057e-11	3.41229e-10	13.9077
Phosphate	-1.25241	22.4098	-6.8094	8.79291e-11	3.46072e-10	13.8906
Citric acid	-0.511514	29.2152	-6.79684	9.45251e-11	3.7078e-10	13.82
TG(62:2)-TG(16:0/22:2/24:0)	-0.780216	19.9505	-6.76882	1.11047e-10	4.34125e-10	13.6626
Tetracosanoic acid(FFA(24:0)	-2.40246	19.4992	-6.76607	1.12815e-10	4.39563e-10	13.6472
Phe-Trp	-0.640129	23.688	-6.75992	1.16868e-10	4.53839e-10	13.6127
LPI(18:0/0:0)	-0.898495	21.0809	-6.75526	1.20035e-10	4.64587e-10	13.5866
Undec-10-enoic acid	-0.618451	22.1745	-6.74951	1.24061e-10	4.78579e-10	13.5544
Androsterone sulfate (2)	-1.27117	21.6152	-6.73791	1.32583e-10	5.09765e-10	13.4895
Theobromine	-3.80229	19.8684	-6.7364	1.33736e-10	5.12508e-10	13.4811
(S)-3,4-Dihydroxybutyric acid	-0.593749	22.9236	-6.72369	1.43823e-10	5.49358e-10	13.41
PC(40:6)-PC(18:0/22:6)	-0.553001	29.8109	-6.71723	1.49234e-10	5.6816e-10	13.374
LPE(0:0/22:6)	-0.651388	22.5842	-6.71313	1.52765e-10	5.79712e-10	13.3511
N-acetyltryptophan	-0.666916	21.6118	-6.70701	1.58204e-10	5.98402e-10	13.317
Uracil	-0.340013	24.5985	-6.67696	1.87763e-10	7.07909e-10	13.1498
Octenoylcarnitine(AcCa(8:1)2	-0.960042	23.1407	-6.67608	1.88714e-10	7.092e-10	13.1448
PC(34:0e)-PC(34:0e)	-0.459525	22.0695	-6.66771	1.97912e-10	7.41374e-10	13.0984
Gly-Val	-0.804885	24.7039	-6.66106	2.05547e-10	7.67507e-10	13.0614
TG(58:11)-TG(16:0/20:5/22:6)	-1.54672	20.8645	-6.65937	2.07526e-10	7.72422e-10	13.0521
PC(32:0e)-PC(16:0e/16:0)	-0.443917	25.1397	-6.64286	2.27933e-10	8.45673e-10	12.9605
Tridecanoyl carnitine(AcCa(13:0)	-1.05277	23.2293	-6.6387	2.3337e-10	8.60368e-10	12.9375
Tridecanoylcarnitine(AcCa(13:0)	-1.05277	23.2293	-6.6387	2.3337e-10	8.60368e-10	12.9375
TG(60:2)-TG(18:1/18:1/24:0)mixture	-0.807524	22.1249	-6.63043	2.44568e-10	8.98807e-10	12.8918
HETE (3)	-0.578435	18.9988	-6.62447	2.52972e-10	9.26767e-10	12.8588
TG(58:1)-TG(16:0/18:1/24:0)	-0.758277	22.4543	-6.61944	2.60292e-10	9.50596e-10	12.8309
Hexadecadienoic acid(FFA(16:2)2	-1.12698	19.3225	-6.60965	2.75106e-10	9.97518e-10	12.7769
LPC(0:0/22:5n-6)	-0.773716	23.577	-6.60927	2.75709e-10	9.97518e-10	12.7748
LPC(22:5n-3/0:0)	-0.773716	23.577	-6.60927	2.75709e-10	9.97518e-10	12.7748
PC(32:1)-PC(16:0/16:1)	-0.665907	28.3359	-6.60856	2.76813e-10	9.98412e-10	12.7709
TG(58:10)-TG(18:2/20:4/20:4)	-0.822072	26.0477	-6.60721	2.78937e-10	1.00297e-09	12.7634
Hexanoylcarnitine(AcCa(6:0)	-0.709202	23.496	-6.60546	2.81707e-10	1.00674e-09	12.7538
C16 Sphinganine-SPH(d16:0)	0.40311	29.5584	6.60521	2.82112e-10	1.00674e-09	12.7524
GlcCer(d34:1)-GlcCer(d18:1/16:0)	-1.28052	20.3965	-6.60492	2.82577e-10	1.00674e-09	12.7508
Octaethylene glycol	-0.956647	20.8767	-6.60392	2.8417e-10	1.00932e-09	12.7453
TG(49:1)-TG(15:0/16:0/18:1)	-0.810011	25.9849	-6.5867	3.13216e-10	1.10911e-09	12.6503
PC(38:6p)-PC(16:0p/22:6)	-0.611564	25.4598	-6.58513	3.1599e-10	1.11554e-09	12.6417
L-Tryptophan	-0.462869	29.5223	-6.55252	3.79745e-10	1.33656e-09	12.4624
Eicosapentaenoic acid(FFA(20:5)	-0.928374	24.0136	-6.54317	4.00229e-10	1.40442e-09	12.4112
Docosapentaenoic acid(FFA(22:5n6)	-0.767925	23.9472	-6.541	4.05137e-10	1.41737e-09	12.3993
trans-Aconitic acid	0.549155	24.8508	6.52873	4.34039e-10	1.51394e-09	12.3321
Hydroxystearic acid 2	0.890333	18.9842	6.51588	4.66474e-10	1.62222e-09	12.2618
TG(54:7)-TG(18:1/14:0/22:6)+TG(16:1/18:2/20:4)	-0.921587	26.7027	-6.50126	5.06287e-10	1.75543e-09	12.1819
LPC(0:0/18:1)	-0.491444	25.5832	-6.4921	5.32924e-10	1.8392e-09	12.1319
Glycosylated-Tyr	1.32889	26.4219	6.49186	5.33632e-10	1.8392e-09	12.1306
Caffeine	-2.66799	21.5013	-6.49134	5.35184e-10	1.8392e-09	12.1278
TG(58:6)-TG(18:1/18:1/22:4)+TG(18:0/18:1/22:5)	-0.706011	25.8883	-6.48989	5.39543e-10	1.84873e-09	12.1199
Arachidic acid(FFA(20:0)	-1.05434	23.6325	-6.4827	5.61676e-10	1.91892e-09	12.0807
Glycosylated-Val	1.19037	28.9682	6.48032	5.69183e-10	1.93889e-09	12.0677
Cer(d34:0)-Cer(d18:0/16:0)	-1.26225	18.3553	-6.47819	5.76005e-10	1.9564e-09	12.0561
C16 Sphingosine-SPH(d16:1)	0.486688	22.9607	6.4694	6.0498e-10	2.04884e-09	12.0082
Threonic acid	-0.788012	26.8609	-6.45706	6.48077e-10	2.18843e-09	11.9411
PC(38:4)-PC(16:0/22:4)	-0.460562	27.2198	-6.44851	6.79657e-10	2.28844e-09	11.8948
LPE(0:0/18:2)	-0.687279	22.9	-6.4468	6.86184e-10	2.30376e-09	11.8854
12,13-DHOME	-1.20836	21.0801	-6.44258	7.02488e-10	2.35172e-09	11.8625
3-Methylglutaconic acid	-0.698895	22.1435	-6.43567	7.30033e-10	2.43693e-09	11.825
TG(56:8)-TG(18:2/18:2/20:4)	-0.662724	27.2008	-6.39308	9.24618e-10	3.07766e-09	11.5947
TG(49:0)-TG(16:0/16:0/17:0)+TG(15:0/16:0/18:0)	-0.727453	24.1027	-6.38056	9.90984e-10	3.28916e-09	11.5272
PC(32:1p)-PC(32:1p)	-0.548297	22.3672	-6.3795	9.96793e-10	3.29905e-09	11.5215
TG(56:8)-TG(18:1/18:2/20:5)mixture	-0.661468	27.2001	-6.37583	1.01722e-09	3.35712e-09	11.5017
Undecanoic acid(FFA(11:0)	-0.684993	18.9228	-6.37386	1.02834e-09	3.38421e-09	11.4911
2-Hydroxyadipic acid	0.547325	22.4074	6.37087	1.04552e-09	3.43106e-09	11.475
TG(44:0)-TG(16:0/14:0/14:0)	-0.772409	23.2275	-6.36818	1.06113e-09	3.47251e-09	11.4605
Glycosylated-Glu	-2.14285	20.3216	-6.35866	1.11838e-09	3.64963e-09	11.4093
TG(56:1)-TG(16:0/18:1/22:0)	-0.725176	23.0729	-6.33156	1.29855e-09	4.22572e-09	11.2638
LPE(0:0/18:1)	-0.606761	21.0953	-6.31795	1.39946e-09	4.54141e-09	11.1909
PC(42:6e)-PC(42:6e)	-0.451945	23.9755	-6.28447	1.68156e-09	5.44173e-09	11.0121
TG(48:1)-TG(16:0/14:0/18:1)	-0.972457	28.033	-6.28365	1.68909e-09	5.45095e-09	11.0077
Ascorbic acid-2-sulfate	-0.699151	24.0648	-6.27749	1.74699e-09	5.62221e-09	10.9749
Metronidazole	-1.67309	14.8017	-6.26696	1.85059e-09	5.93924e-09	10.9188
Cholesterol-Cholesterol	-0.369615	23.9921	-6.26473	1.87323e-09	5.99538e-09	10.9069
Glycine	0.355039	25.2039	6.25377	1.98883e-09	6.3479e-09	10.8486
Cholic acid	1.5408	21.4683	6.2523	2.00481e-09	6.38143e-09	10.8409
Glycosylated-Trp	0.995339	26.4952	6.23196	2.23987e-09	7.11021e-09	10.7329
5Z-Tetradecenoic acid(FFA(14:1n9)	-1.12459	21.0296	-6.21301	2.48305e-09	7.86075e-09	10.6326
DG(38:6)-DG(16:0/22:6)	-0.713994	22.4867	-6.19919	2.6767e-09	8.45083e-09	10.5595
Glycosylated-Cys	1.16486	20.9096	6.17757	3.00948e-09	9.47578e-09	10.4454
TG(51:3)-TG(15:0/18:1/18:2)+TG(16:1/17:1/18:1)+TG(16:0/17:0/18:3)	-0.680606	27.2717	-6.17407	3.06693e-09	9.63065e-09	10.427
Glycosylated-Lys	0.800876	23.9182	6.16815	3.16672e-09	9.91729e-09	10.3959
PC(37:1)-PC(37:1)	-0.618379	21.3833	-6.16354	3.24674e-09	1.01406e-08	10.3716
Bilirubin((4Z,15Z)-Bilirubin IXa)	-1.48473	25.3278	-6.14847	3.52205e-09	1.09711e-08	10.2924
LPC(0:0/20:2)	0.57079	22.9287	6.14788	3.53331e-09	1.09768e-08	10.2893
CerG2(d42:1)-LacCer(d18:1/24:0)	-0.467307	19.284	-6.14176	3.65179e-09	1.13147e-08	10.2572
TG(58:9)-TG(18:1/18:2/22:6)	-0.728571	27.3593	-6.13792	3.72827e-09	1.15211e-08	10.237
TG(62:10)-TG(22:4/18:2/22:4)	-1.31422	20.03	-6.13668	3.75332e-09	1.15678e-08	10.2305
PC(32:1e)-PC(16:1e/16:0)	-0.589972	23.1757	-6.13434	3.80092e-09	1.16836e-08	10.2183
SM(d35:1)1-SM(d35:1)1	-1.06943	22.2696	-6.12657	3.96341e-09	1.2151e-08	10.1776
LPC(22:6)-LPC(22:6)	-0.475602	24.6825	-6.12394	4.01989e-09	1.22918e-08	10.1638
PC(38:4e)-PC(18:0e/20:4)	-0.443108	26.5377	-6.12271	4.04659e-09	1.2341e-08	10.1573
PC(31:0e)-PC(31:0e)	-0.894121	19.5721	-6.11849	4.13957e-09	1.25916e-08	10.1352
Valeryl-glycine	0.900164	20.1486	6.1115	4.29809e-09	1.30398e-08	10.0987
TG(60:13)-TG(20:5/18:2/22:6)	-1.43914	20.9709	-6.09965	4.58042e-09	1.38602e-08	10.0368
DG(38:4)-DG(18:0/20:4)	-0.559572	18.7439	-6.09338	4.7373e-09	1.42978e-08	10.0041
TG(60:4)-TG(24:0/18:2/18:2)	-0.794645	20.6946	-6.0461	6.10078e-09	1.83654e-08	9.75811
Taurine	0.494494	28.7726	6.03925	6.32796e-09	1.90002e-08	9.72256
4-Hydroxyproline	-0.418063	22.7148	-6.03658	6.41861e-09	1.92228e-08	9.70874
DG(40:7)-DG(18:1/22:6)	-0.80171	21.7708	-6.03531	6.4623e-09	1.93041e-08	9.70214
SM(d43:1)-SM(d43:1)	-0.423323	22.7026	-6.0059	7.5572e-09	2.25142e-08	9.55001
DG(38:5)-DG(18:1/20:4)	-0.660972	21.8629	-6.00544	7.57558e-09	2.25142e-08	9.54765
2-oxindole-3-acetic acid	-1.40755	15.6578	-5.9946	8.0244e-09	2.37873e-08	9.49171
TG(60:1)-TG(18:0/18:1/24:0)	-0.702922	20.8642	-5.99317	8.0853e-09	2.39071e-08	9.48436
PC(34:2e)-PC(16:1e/18:1)	-0.471189	25.2199	-5.99135	8.16373e-09	2.40778e-08	9.47498
TG(62:1)-TG(20:0/18:0/24:1)	-0.870546	18.8012	-5.99077	8.18893e-09	2.40912e-08	9.47199
LPA(0:0/18:2)	-0.566865	27.2326	-5.9795	8.69307e-09	2.55099e-08	9.41393
LPC(22:1)-LPC(22:1)	-0.42983	19.0724	-5.97755	8.78316e-09	2.57095e-08	9.40392
Hydroxyhexadecanoic acid 2	-0.949241	17.016	-5.97125	9.08098e-09	2.65146e-08	9.37152
CerG2(d34:2)-LacCer(d18:2/16:0)	-0.449268	19.8931	-5.96559	9.35698e-09	2.72522e-08	9.34243
Butyrylcarnitine(AcCa(4:0)	-0.532428	24.3684	-5.96191	9.54128e-09	2.77197e-08	9.32348
Ethoxyacetic acid	-1.0304	24.8991	-5.93725	1.08676e-08	3.14945e-08	9.19703
Indoleacetaldehyde	-0.433658	23.5302	-5.93063	1.12536e-08	3.25321e-08	9.16313
TG(51:0)-TG(18:0/16:0/17:0)	-0.628166	23.2705	-5.92495	1.15952e-08	3.34367e-08	9.13409
Gamma-Linolenic acid(FFA(18:3n6)	-0.845702	24.7019	-5.92433	1.16331e-08	3.34632e-08	9.13091
TG(60:3)-TG(18:1/18:2/24:0)mixture	-0.685228	22.4289	-5.92271	1.17325e-08	3.36659e-08	9.12265
5alpha-Androstan-3alpha,17beta-diol disulfate	1.84495	17.9075	5.91886	1.19725e-08	3.42701e-08	9.10299
DG(36:3)-DG(18:1/18:2)	-0.804151	25.01	-5.91734	1.20689e-08	3.44615e-08	9.0952
Homo-L-Arg	-0.513977	22.213	-5.91451	1.22496e-08	3.48919e-08	9.08076
PC(40:5p)-PC(40:5p)	-0.492854	24.7581	-5.90975	1.25597e-08	3.56526e-08	9.05648
Sulfamethoxazole	1.19141	17.2267	5.90948	1.25779e-08	3.56526e-08	9.05508
Glu-Leu	-0.771685	19.2543	-5.9037	1.29653e-08	3.66616e-08	9.02562
DG(40:6)-DG(18:1/22:5)	-0.716297	20.1754	-5.89231	1.37638e-08	3.88253e-08	8.96758
Linolenyl carnitine-AcCa(18:3)	-0.493474	19.1385	-5.87675	1.49336e-08	4.20233e-08	8.88838
9-Decenoic acid	-0.724551	20.697	-5.87225	1.52887e-08	4.29189e-08	8.86557
Androsterone sulfate (1)	-1.25289	18.9527	-5.87104	1.53859e-08	4.30508e-08	8.85941
Decaethylene Glycol(PEG-10)	-0.896703	20.0111	-5.87075	1.54096e-08	4.30508e-08	8.85792
LPC(22:4)-LPC(22:4)	-0.493927	20.1388	-5.85979	1.63184e-08	4.5475e-08	8.80229
TG(56:3)-TG(20:0/18:2/18:1)	-0.695084	25.2149	-5.85935	1.63554e-08	4.5475e-08	8.8001
PC(40:6e)-PC(18:0e/22:6)	-0.487447	24.7608	-5.85763	1.65038e-08	4.57783e-08	8.79133
Thymol Sulfate	-1.3475	20.6964	-5.8553	1.67056e-08	4.6228e-08	8.77953
3-Hydroxymethylglutaric acid	-0.512976	23.4866	-5.84649	1.74913e-08	4.82875e-08	8.73492
Androsterone sulfate (5)	-1.15284	24.8846	-5.82406	1.96595e-08	5.41449e-08	8.6215
Hydroxyhexadecanoic acid 5	-1.18885	17.1907	-5.82314	1.97535e-08	5.42754e-08	8.61688
TG(52:2)-TG(18:0/16:0/18:2)	0.786009	31.7811	5.80997	2.1153e-08	5.79841e-08	8.55045
myo-Inositol	-0.277463	25.2468	-5.75885	2.75634e-08	7.53789e-08	8.29365
PC(28:0)-PC(14:0/14:0)	-1.07587	18.192	-5.74803	2.91459e-08	7.95198e-08	8.23951
TG(54:5)-TG(16:0/18:1/20:4)	0.725	30.8868	5.74039	3.03173e-08	8.25225e-08	8.2013
Decenoylcarnitine(AcCa(10:1)2	-0.705265	22.7824	-5.73927	3.0492e-08	8.28046e-08	8.19572
TG(54:7)-TG(18:2/18:2/18:3)+TG(18:1/18:3/18:3)	-0.690486	28.3329	-5.72987	3.20032e-08	8.67063e-08	8.14882
Tetradecanedioic acid(FFA(14:2-DC)	-0.917276	20.6804	-5.72301	3.31524e-08	8.96115e-08	8.11461
DL-2-Aminooctanoic acid	-0.870626	21.9306	-5.71771	3.40673e-08	9.18231e-08	8.08822
N1-Methyl-2-pyridone-5-carboxamide	-0.606743	25.7323	-5.71737	3.41282e-08	9.18231e-08	8.08648
4-Methylcatechol 1-sulfate	-1.66055	18.1678	-5.71403	3.47178e-08	9.3194e-08	8.06988
PC(36:4p)-PC(16:0p/20:4)	-0.44525	27.7739	-5.71184	3.5111e-08	9.38172e-08	8.05896
PC(36:5e)-PC(16:1e/20:4)	-0.44525	27.7739	-5.71184	3.5111e-08	9.38172e-08	8.05896
SM(d42:1)-SM(d42:1)	-0.486986	27.9534	-5.70973	3.5492e-08	9.46183e-08	8.0485
TG(55:4)-TG(19:1/18:1/18:2)mixture	-0.722207	24.1375	-5.69784	3.77238e-08	1.00338e-07	7.98938
3-Hydroxybutyric acid	0.915791	26.4229	5.6899	3.929e-08	1.04266e-07	7.94995
N-Acetylasparagine	-0.662732	18.8995	-5.67232	4.29863e-08	1.13816e-07	7.8628
PC(38:4)-PC(18:0/20:4)	-0.467748	31.2698	-5.66399	4.48525e-08	1.18488e-07	7.82162
C17 Sphinganine-SPH(d17:0)	-0.432975	22.6139	-5.66092	4.5561e-08	1.20087e-07	7.80643
Pentadecanoic acid(FFA(15:0)	-0.691485	24.6704	-5.65864	4.60942e-08	1.21218e-07	7.79515
Sphinganine 1-phosphate	-0.470286	21.5589	-5.65564	4.6804e-08	1.22808e-07	7.78034
TG(52:6)-TG(16:1/18:2/18:3)	-0.684037	26.8187	-5.64132	5.03472e-08	1.31808e-07	7.70964
N4-Acetylsulfamethoxazole	0.681209	17.3715	5.63032	5.32433e-08	1.39077e-07	7.65545
Nervonic acid(FFA(24:1)	-0.789355	22.3338	-5.62759	5.39865e-08	1.40703e-07	7.64202
TG(53:1)-TG(15:0/22:0/16:1)	-1.18288	21.4334	-5.59748	6.28905e-08	1.6353e-07	7.49415
PC(36:4e)-PC(16:0e/20:4)	0.60606	27.4482	5.59706	6.30257e-08	1.6353e-07	7.49208
Palmitoylcarnitine-AcCa(16:0)	-0.341112	22.3846	-5.58432	6.72195e-08	1.74024e-07	7.42969
TG(54:4)-TG(18:1/18:1/18:2)	-0.498691	31.2218	-5.58221	6.79398e-08	1.75499e-07	7.41937
Acetylglycine	0.585527	24.2597	5.57498	7.04668e-08	1.81623e-07	7.38401
D-Ribose	-0.651105	23.0063	-5.57199	7.15359e-08	1.83972e-07	7.36943
LPE(P-16:0/0:0)	-0.483166	23.1049	-5.56269	7.4972e-08	1.92384e-07	7.324
Hexadecadienoylcarnitine(AcCa(16:2)	-0.614114	22.0094	-5.55309	7.86834e-08	2.01022e-07	7.27723
TG(52:5)-TG(16:0/18:2/18:3)+TG(16:0/16:1/20:4)	-0.692433	29.2569	-5.54481	8.20302e-08	2.09114e-07	7.23691
Pyroglutamic acid	-0.569235	24.9358	-5.54012	8.3989e-08	2.13514e-07	7.21406
Dihydrothymine	-0.319285	22.4463	-5.5398	8.41226e-08	2.13514e-07	7.21253
TG(60:12)-TG(16:0/22:6/22:6)	-1.27216	22.6947	-5.52419	9.09801e-08	2.29917e-07	7.13668
Androsterone sulfate (6)	-1.212	18.1502	-5.51313	9.6167e-08	2.42499e-07	7.08302
Hippuric acid	-1.28732	22.7658	-5.50391	1.00708e-07	2.53401e-07	7.03838
Trigonelline	-1.09013	23.3535	-5.47505	1.16315e-07	2.9204e-07	6.89899
Quinic acid	-1.06788	19.8213	-5.47133	1.18486e-07	2.96853e-07	6.8811
Palmitic acid(FFA(16:0)	-0.62092	31.1968	-5.45998	1.25376e-07	3.13441e-07	6.82643
TG(54:5)-TG(18:1/18:2/18:2)+TG(18:1/18:1/18:3)	-0.539698	31.2759	-5.44235	1.36852e-07	3.41397e-07	6.74174
Glp-Gln	-2.45037	15.9583	-5.44176	1.37253e-07	3.41667e-07	6.7389
LPC(0:0/19:0)	-0.63503	21.5181	-5.43318	1.43214e-07	3.55746e-07	6.6978
TG(56:7)-TG(18:1/18:2/20:4)	-0.529774	28.706	-5.41985	1.52986e-07	3.79211e-07	6.63398
PC(32:0)-PC(16:0/16:0)	-0.358368	28.0073	-5.41656	1.55497e-07	3.84615e-07	6.61825
N6,N6,N6-Trimethyl-L-lysine	-0.469305	23.4153	-5.41492	1.56766e-07	3.86932e-07	6.61039
TG(58:2)-TG(18:1/18:1/22:0)	-0.654646	22.0718	-5.40892	1.61485e-07	3.97739e-07	6.58172
PC(36:2p)-PC(18:1p/18:1)	-0.442933	22.899	-5.40685	1.63144e-07	4.00975e-07	6.57184
Phe-Asp	0.807214	17.5626	5.40473	1.64854e-07	4.04327e-07	6.56176
LPE(0:0/20:4)	-0.560909	23.1419	-5.37042	1.95216e-07	4.77788e-07	6.39839
SM(d38:0)-SM(d38:0)	-0.528026	21.7859	-5.35619	2.09343e-07	5.1129e-07	6.33088
Thyroxine	-0.490228	20.2501	-5.35326	2.12376e-07	5.17612e-07	6.31699
Biliverdin 1	-0.762352	19.6368	-5.33772	2.29177e-07	5.57393e-07	6.24344
PC(40:6p)-PC(18:0p/22:6)	-0.557635	24.0692	-5.33699	2.29991e-07	5.58206e-07	6.24002
Coenzyme Q9-Coenzyme Q9	-1.01609	18.4657	-5.33552	2.31657e-07	5.61081e-07	6.23305
TG(52:3)-TG(16:0/18:1/18:2)	-0.465328	33.1304	-5.31842	2.51837e-07	6.07434e-07	6.15238
Indoxyl sulfate(3-hydroxyindole sulfate, 3-indoxyl sulfate)	0.735831	27.1173	5.31543	2.55543e-07	6.15097e-07	6.13827
PC(38:6)-PC(16:0/22:6)	-0.447725	31.3979	-5.31459	2.566e-07	6.16369e-07	6.13429
LPC(0:0/18:3n6)	-0.503746	24.6912	-5.30786	2.65158e-07	6.35616e-07	6.10261
TG(28:0)-TG(8:0/10:0/10:0)	0.27593	21.0401	5.30523	2.68575e-07	6.42484e-07	6.09024
TG(60:11)-TG(18:1/20:4/22:6)	-0.771495	24.227	-5.30474	2.69217e-07	6.427e-07	6.08794
TG(58:5)-TG(22:1/18:2/18:2)+TG(18:0/18:1/22:4)	-0.565561	24.1021	-5.29925	2.76508e-07	6.58757e-07	6.06214
N-Acetyl-beta-alanine	-0.602065	22.3083	-5.29881	2.77104e-07	6.58829e-07	6.06006
PI(38:5)-PI(18:1/20:4)	-0.907077	24.2071	-5.28996	2.89291e-07	6.86403e-07	6.01851
L-Alanine	-0.717522	26.5681	-5.28007	3.03536e-07	7.18739e-07	5.97211
Hydroxystearic acid 4	-0.630471	20.2786	-5.24816	3.54295e-07	8.37227e-07	5.82287
Biliverdin 3	-0.694172	20.7045	-5.24699	3.56294e-07	8.40248e-07	5.81744
TG(53:3)-TG(17:0/18:1/18:2)	-0.543402	26.9487	-5.23199	3.83074e-07	9.01577e-07	5.74752
DiHODE (2)	-1.11675	21.5531	-5.22969	3.87336e-07	9.09772e-07	5.73684
TG(56:5)-TG(18:1/18:2/20:2)	-0.572868	26.8443	-5.22745	3.91537e-07	9.17789e-07	5.72644
TG(50:3)-TG(16:1/16:1/18:1)	-0.602395	30.0531	-5.2129	4.19969e-07	9.82458e-07	5.65882
TG(54:0)-TG(18:0/18:0/18:0)	-0.469201	24.7615	-5.21025	4.25348e-07	9.93046e-07	5.64654
Eicosadienoic acid(FFA(20:2n6)	-0.629793	25.2203	-5.20603	4.34063e-07	1.01137e-06	5.62698
SM(d40:0)-SM(d40:0)	-0.495462	22.6461	-5.20219	4.4215e-07	1.02815e-06	5.60918
Betonicine	-1.27057	18.0692	-5.19832	4.50442e-07	1.04535e-06	5.59126
Isovalerylglycine	0.541521	19.9454	5.18383	4.82861e-07	1.11836e-06	5.52424
N-Acetylaminooctanoic acid	-0.645583	20.3379	-5.17957	4.92828e-07	1.13918e-06	5.50454
TG(48:4)-TG(12:0/18:1/18:3)+TG(12:0/18:2/18:2)	-0.840336	23.8939	-5.175	5.03723e-07	1.16205e-06	5.48346
LPE(22:5n6/0:0)	-0.630358	20.2767	-5.17313	5.08264e-07	1.17021e-06	5.47481
Phenylacetylglutamine	0.957243	24.9609	5.1629	5.33738e-07	1.22644e-06	5.42766
TG(56:7)-TG(16:0/18:1/22:6)	-0.694776	28.6841	-5.16189	5.36308e-07	1.22992e-06	5.42303
TG(56:8)-TG(16:0/18:2/22:6)mixture	-0.725846	28.3831	-5.15322	5.58964e-07	1.27936e-06	5.38315
LPC(22:5)2-LPC(22:5)2	-0.525225	20.4769	-5.14172	5.90473e-07	1.34883e-06	5.3303
TG(58:3)-TG(18:1/18:1/22:1)+TG(18:1/18:2/22:0)	-0.614988	23.2111	-5.1353	6.08807e-07	1.38799e-06	5.30083
LPE(0:0/18:0)	-0.553168	21.2023	-5.1164	6.66031e-07	1.51548e-06	5.21427
Cer(d35:1)-Cer(d35:1)	0.578605	17.5457	5.08991	7.55088e-07	1.71477e-06	5.09338
TG(53:2)-TG(17:0/18:1/18:1)mixture	-0.591549	26.6256	-5.07703	8.02438e-07	1.81876e-06	5.03481
LPE(P-18:1/0:0)	-0.462169	22.0779	-5.07517	8.09541e-07	1.83129e-06	5.02632
LPC(P-16:1)	-0.343627	21.8312	-5.07253	8.19687e-07	1.85065e-06	5.01433
TG(51:2)-TG(16:0/17:1/18:1)	-0.576323	27.4315	-5.06971	8.30632e-07	1.87173e-06	5.00156
Sphingosine 1-phosphate	-0.40129	24.444	-5.05896	8.73801e-07	1.96521e-06	4.95278
Glu-Phe	-0.74642	17.6671	-5.05805	8.77539e-07	1.96981e-06	4.94867
LPC(20:4)-LPC(20:4)	-0.395003	26.2745	-5.05579	8.8691e-07	1.98702e-06	4.93844
TG(58:10)-TG(16:0/20:4/22:6)	-0.792265	23.6448	-5.03862	9.61465e-07	2.14992e-06	4.86075
TG(54:6)-TG(18:2/18:2/18:2)+TG(18:1/18:2/18:3)	-0.640179	29.8938	-5.03679	9.69765e-07	2.16432e-06	4.85248
TG(51:1)-TG(16:0/17:0/18:1)+TG(16:0/17:1/18:0)	-0.691517	25.8275	-5.03429	9.81174e-07	2.1856e-06	4.84122
Behenic acid(FFA(22:0)	-0.81518	22.3035	-5.03024	9.99988e-07	2.21527e-06	4.82294
LPC(18:0p)-LPC(18:0p)	-0.351989	20.6529	-5.0302	1.0002e-06	2.21527e-06	4.82273
Dodecanoic acid(FFA(12:0)	-0.609948	24.7772	-5.01843	1.05688e-06	2.33637e-06	4.76969
TG(56:4)-TG(18:0/18:1/20:3)	-0.593606	25.5786	-5.0135	1.08152e-06	2.38631e-06	4.74752
TG(52:4)-TG(16:0/18:2/18:2)	-0.47467	32.5455	-5.00519	1.12435e-06	2.47612e-06	4.71015
PE(34:2p)-PE(16:0p/18:2)	-0.574686	22.9037	-5.00237	1.13928e-06	2.50427e-06	4.69746
Erucic acid(FFA(22:1n9)	-0.823478	21.1579	-4.99354	1.18721e-06	2.60472e-06	4.65781
Hydroxyhexadecanoic acid 6	-0.514166	21.5341	-4.98449	1.23831e-06	2.71171e-06	4.61728
gamma-Glu-Ala	-0.305506	22.9732	-4.97348	1.30345e-06	2.84901e-06	4.56798
TG(48:0)-TG(16:0/16:0/16:0)	-0.695315	26.8462	-4.96566	1.35166e-06	2.94884e-06	4.53306
Tricosanoic acid(FFA(23:0)	-1.09926	21.1982	-4.96481	1.35702e-06	2.955e-06	4.52925
PC(39:6)-PC(39:6)	-0.575722	24.2616	-4.94896	1.46053e-06	3.17448e-06	4.45857
TG(52:0)-TG(18:0/16:0/18:0)	-0.593094	25.7895	-4.94337	1.49879e-06	3.25156e-06	4.43372
Heptadecanoic acid(FFA(17:0)	-0.702814	24.6875	-4.92999	1.59444e-06	3.45264e-06	4.37426
Cer(d42:0)-Cer(d18:0/24:0)	-0.495193	21.0481	-4.90399	1.79748e-06	3.86358e-06	4.25908
Stearic acid(FFA(18:0)	-0.719826	29.593	-4.89527	1.87106e-06	4.01434e-06	4.22053
PC(34:4e)-PC(34:4e)	-0.646726	22.0729	-4.89129	1.90558e-06	4.08088e-06	4.20297
PC(40:3p)-PC(40:3p)	-0.344288	23.9211	-4.88919	1.92404e-06	4.10532e-06	4.19371
PC(40:4e)-PC(40:4e)	-0.344288	23.9211	-4.88919	1.92404e-06	4.10532e-06	4.19371
Fibrinopeptide B residual [1-9]	-0.511465	22.8082	-4.88385	1.97178e-06	4.1995e-06	4.17017
TG(56:2)-TG(16:0/18:2/22:0)	-0.585004	24.3758	-4.87948	2.01169e-06	4.27668e-06	4.15092
TG(60:5)-TG(14:0/22:5/24:0)	-0.533507	19.9121	-4.8744	2.05901e-06	4.3693e-06	4.12859
PC(36:1e)-PC(36:1e)	-0.451899	21.9891	-4.87116	2.08981e-06	4.42661e-06	4.11433
DG(36:4)-DG(16:0/20:4)	-0.587431	19.7591	-4.86076	2.19168e-06	4.63395e-06	4.06863
Hydroxyhexadecanoic acid 1	-0.45394	20.578	-4.83538	2.4607e-06	5.19333e-06	3.95749
Bilirubin isomer2((4E,15Z)-Bilirubin IXa)	-1.03477	22.3737	-4.83124	2.5075e-06	5.28253e-06	3.9394
LPE(0:0/16:0)	-0.411584	21.756	-4.83053	2.51565e-06	5.29013e-06	3.93629
TG(56:0)-TG(16:0/16:0/24:0)	-0.430122	22.3773	-4.82841	2.53997e-06	5.33166e-06	3.92705
Alpha-Linolenic acid(FFA(18:3n3)	-0.714352	27.2048	-4.81965	2.64327e-06	5.53851e-06	3.8888
beta-Alanine	-0.363665	24.1038	-4.80298	2.85088e-06	5.96278e-06	3.81625
Gluconic acid	-0.463268	25.4167	-4.79872	2.90646e-06	6.05462e-06	3.79773
Linoleylcarnitine-AcCa(18:2)	-0.308314	23.0832	-4.79849	2.90941e-06	6.05462e-06	3.79676
Leu-Leu	-0.749963	20.8666	-4.79815	2.91396e-06	6.05462e-06	3.79526
LPA(18:2/0:0)	-0.464641	24.4063	-4.79802	2.91557e-06	6.05462e-06	3.79473
Citronellic acid	-0.770313	21.0938	-4.79753	2.92204e-06	6.05726e-06	3.7926
Pro-Hyp	0.352821	23.6093	4.79098	3.01001e-06	6.22852e-06	3.76415
SM(d35:1)-SM(d35:1)	0.268329	26.5008	4.78275	3.1241e-06	6.45315e-06	3.72846
Stearoylcarnitine-AcCa(18:0)	-0.326023	21.1833	-4.77708	3.2051e-06	6.60875e-06	3.70392
Benzoic acid	-0.728269	18.8344	-4.77082	3.29681e-06	6.77832e-06	3.67686
2-Oxoarginine	-1.0384	18.4089	-4.77068	3.29897e-06	6.77832e-06	3.67623
Isoursodeoxycholic acid	-1.06139	21.6757	-4.76588	3.37115e-06	6.91443e-06	3.65548
Biliverdin 2	-0.545892	19.8479	-4.76449	3.39233e-06	6.94563e-06	3.64948
TG(52:2)-TG(16:0/18:1/18:1)	-0.454675	32.2767	-4.75146	3.59703e-06	7.35183e-06	3.5933
Pyrogallol-2-O-sulphate	-2.61029	20.9731	-4.74666	3.67554e-06	7.49914e-06	3.5726
Indole-3-propionic acid	-1.10394	23.0063	-4.74609	3.68493e-06	7.50515e-06	3.57016
DG(36:6)-DG(18:3/18:3)	-1.0806	18.0641	-4.74122	3.76642e-06	7.65772e-06	3.54919
10Z-Heptadecenoic acid(FFA(17:1)	-0.566353	24.5457	-4.73395	3.89112e-06	7.89748e-06	3.51798
L-Glutamic acid	0.40774	27.77	4.73356	3.89795e-06	7.89758e-06	3.5163
CerG2(d34:1)-LacCer(d18:1/16:0)	-0.328525	23.4175	-4.71142	4.30398e-06	8.70509e-06	3.42135
L-Lysine	-1.04286	23.7412	-4.7084	4.36242e-06	8.80801e-06	3.40843
7alpha-Hydroxy-3-oxo-4-cholestenoate	-0.837916	19.4529	-4.70531	4.42283e-06	8.91453e-06	3.39525
LPE(18:1/0:0)	-0.413807	23.9459	-4.68643	4.811e-06	9.68017e-06	3.31468
TG(53:0)-TG(17:0/18:0/18:0)	-0.344566	22.513	-4.68528	4.83581e-06	9.71332e-06	3.30975
10Z-Nonadecenoic acid(FFA(19:1)	-0.586876	22.7511	-4.6827	4.89164e-06	9.80853e-06	3.29876
SM(d34:1(OH))-SM(d34:1(OH))	-0.337269	22.1222	-4.67394	5.08555e-06	1.01798e-05	3.26153
Tetradecaethylene glycol(PEG-14)	-0.95372	16.3119	-4.6687	5.20529e-06	1.04016e-05	3.23925
Cer(d42:3)-Cer(d18:2/24:1)	-0.374446	20.7817	-4.66785	5.22496e-06	1.04231e-05	3.23564
TG(62:7)-TG(24:1/18:2/20:4)	-1.0714	17.8056	-4.65888	5.43691e-06	1.08273e-05	3.19757
LPC(0:0/20:5)	-0.96596	21.2176	-4.65306	5.57872e-06	1.10908e-05	3.17293
TG(24:0)-TG(8:0/8:0/8:0)	0.371897	22.513	4.64746	5.71865e-06	1.13496e-05	3.14921
PC(36:4)-PC(16:0/20:4)	-0.373676	32.1666	-4.64451	5.79383e-06	1.14793e-05	3.13672
L-Kynurenine	-0.348828	24.8176	-4.64137	5.87468e-06	1.16197e-05	3.12345
Glycosylated-Gln	-1.15558	25.2105	-4.64075	5.89087e-06	1.1632e-05	3.12082
PE(38:6p)-PE(16:0p/22:6)	-0.40167	24.3332	-4.6377	5.9706e-06	1.17695e-05	3.10795
2-Hydroxy-3-methylbutyric acid	0.419137	29.8817	4.62552	6.30012e-06	1.2398e-05	3.05655
2-Furoic acid	-0.267218	24.5694	-4.61988	6.45859e-06	1.26885e-05	3.03278
2-Aminoheptanoate	-0.504013	21.402	-4.61379	6.63375e-06	1.30106e-05	3.00719
TG(54:3)-TG(18:0/18:1/18:2)	-0.449044	30.2055	-4.59808	7.10786e-06	1.39171e-05	2.94116
Myristoleic acid(FFA(14:1n5)	-0.618351	22.5704	-4.59736	7.1303e-06	1.39376e-05	2.93815
Glycosylated-Pro	1.02305	23.4981	4.58542	7.51299e-06	1.4661e-05	2.88816
PE(38:4)-PE(20:1/18:3)	-0.870987	17.5866	-4.5751	7.85993e-06	1.53124e-05	2.845
4-Hydroxychlorothalonil	-0.826735	21.7247	-4.57269	7.94307e-06	1.54485e-05	2.83494
L-Tyrosine	-0.336734	29.6033	-4.57081	8.0085e-06	1.55498e-05	2.8271
Kynurenic acid	-0.338947	20.9012	-4.56954	8.05311e-06	1.56104e-05	2.82179
Biopterin	-0.668412	24.55	-4.56694	8.14511e-06	1.57625e-05	2.81093
Glycosylated-Gly	-0.668264	24.55	-4.56539	8.20033e-06	1.58431e-05	2.80448
SM(d41:3)-SM(d41:3)	-0.47806	22.5638	-4.55975	8.40431e-06	1.61976e-05	2.78099
Methylmalonic acid	0.54066	26.0006	4.55955	8.41161e-06	1.61976e-05	2.78016
cis-Aconitic acid	-0.335444	24.5358	-4.55494	8.58234e-06	1.64991e-05	2.76096
13-Methylmyristic acid(iso FFA(15:0)	-0.672615	23.0864	-4.55347	8.63759e-06	1.65779e-05	2.75483
Hydrocinnamic acid	-0.550432	17.0777	-4.54116	9.11238e-06	1.74604e-05	2.7037
LPC(P-15:0/0:0)	-0.507137	18.9887	-4.51844	1.0056e-05	1.92053e-05	2.60958
Allantoin	0.67906	23.5309	4.51248	1.0319e-05	1.96753e-05	2.58493
TG(62:13)-TG(18:1/22:6/22:6)	-0.927789	21.7322	-4.47692	1.20285e-05	2.28974e-05	2.43859
TG(60:12)-TG(18:2/20:4/22:6)	-0.672132	23.0724	-4.47258	1.22549e-05	2.32903e-05	2.42079
TG(50:0)-TG(18:0/16:0/16:0)	-0.670037	26.703	-4.46742	1.25296e-05	2.37735e-05	2.39964
CerG3GNAc1(d34:1)-Tetrahexosylceramide(d18:1/16:0)	-0.318929	20.8505	-4.45047	1.3473e-05	2.5522e-05	2.33039
Hexadecenoylcarnitine-AcCa(16:1)	-0.380824	20.3355	-4.44572	1.37497e-05	2.6004e-05	2.31099
LPC(0:0/20:1)	-0.498458	22.8498	-4.43614	1.43242e-05	2.70027e-05	2.27196
TG(58:7)-TG(18:0/18:1/22:6)	-0.752314	25.2006	-4.42429	1.50667e-05	2.83566e-05	2.22377
2-Hydroxyvaleric acid	0.40362	29.8454	4.39505	1.70603e-05	3.20568e-05	2.10533
tetradec-2-enoic acid(FFA(14:1n12)	-0.562533	21.8948	-4.39275	1.72273e-05	3.23184e-05	2.09605
Piperine	-1.97876	21.1834	-4.38092	1.81114e-05	3.39225e-05	2.04836
TG(54:2)-TG(18:0/18:0/18:2)	0.593108	28.5151	4.37878	1.82765e-05	3.41767e-05	2.03972
Lcosatrienoylcarnitine-AcCa(20:3)	-0.328861	18.7544	-4.37754	1.8372e-05	3.43002e-05	2.03475
TG(60:5)-TG(24:1/18:2/18:2)	-0.485607	21.2539	-4.37445	1.8614e-05	3.46886e-05	2.02229
Cer(d41:2)1-Cer(d41:2)1	-0.509433	17.6684	-4.37412	1.86395e-05	3.46886e-05	2.02098
TG(56:2)-TG(16:0/18:1/22:1)	-0.536108	24.0024	-4.36063	1.97313e-05	3.66619e-05	1.96677
Glyceric acid	0.400853	25.9449	4.34084	2.14434e-05	3.97163e-05	1.88755
Ascorbic acid	-0.99711	22.361	-4.3247	2.29456e-05	4.23639e-05	1.8231
Docosahexaenoic acid(FFA(22:6)	-0.733229	27.5084	-4.31953	2.34473e-05	4.32217e-05	1.80252
LPC(P-16:0/0:0)	-0.469221	24.7932	-4.31574	2.38213e-05	4.38418e-05	1.78746
Oleic acid(FFA(18:1n9)	-0.516501	31.6956	-4.31256	2.41403e-05	4.43587e-05	1.77481
Sphingosine	-0.340896	21.3082	-4.30577	2.48345e-05	4.55625e-05	1.74784
LPC(22:5n-6/0:0)	-0.47827	21.8143	-4.30296	2.51273e-05	4.60272e-05	1.73669
Oxalic acid	0.60746	23.6985	4.29905	2.55401e-05	4.67099e-05	1.72119
Glutaric acid	-0.296026	22.5846	-4.29773	2.56815e-05	4.68215e-05	1.71594
Methylsuccinic acid	-0.296026	22.5846	-4.29773	2.56815e-05	4.68215e-05	1.71594
Phosphorylcholine	-0.379818	24.2113	-4.29676	2.57855e-05	4.69376e-05	1.71209
TG(56:6)-TG(16:0/18:1/22:5)	-0.43478	28.6855	-4.29554	2.59167e-05	4.71028e-05	1.70727
5alpha-Pregnan-3beta,20beta-diol monosulfate(2)	-0.969531	18.6176	-4.29178	2.63256e-05	4.77715e-05	1.69238
N-Acetyl-L-tyrosine	-0.687765	18.9417	-4.28674	2.68838e-05	4.87085e-05	1.67243
Arachidonic acid(FFA(20:4)	-0.505516	27.9439	-4.28094	2.75396e-05	4.98193e-05	1.64951
L-Xylonate	-0.505677	25.699	-4.27733	2.79552e-05	5.04146e-05	1.63527
Ribonic acid	-0.505677	25.699	-4.27733	2.79552e-05	5.04146e-05	1.63527
17a or 21-Hydroxypregnenolone disulfate	-0.482773	19.9433	-4.27216	2.85617e-05	5.14287e-05	1.61486
Isomaltose	0.467676	20.6486	4.2542	3.07675e-05	5.5315e-05	1.54416
Saccharin	-1.44878	16.9906	-4.24984	3.13269e-05	5.62339e-05	1.52704
TG(58:4)-TG(18:1/18:2/22:1)	-0.512406	22.6132	-4.24878	3.14645e-05	5.6394e-05	1.52287
SM(d36:1)-SM(d36:1)	-0.336432	27.7711	-4.23836	3.28467e-05	5.87809e-05	1.48203
Formiminoglutamic acid	-0.469837	21.083	-4.22718	3.43948e-05	6.14569e-05	1.43828
Tetradecanedioic acid(FFA(14:0-DC)1	-0.569474	16.9052	-4.22037	3.53722e-05	6.31067e-05	1.41167
5alpha-Pregnan-3beta,20beta-diol monosulfate(1)	-0.94568	19.6268	-4.21997	3.54305e-05	6.3114e-05	1.41011
Pipecolic acid	-0.38175	27.8267	-4.20957	3.69752e-05	6.57496e-05	1.36959
Glu-Gly	0.394845	21.7419	4.20926	3.70229e-05	6.57496e-05	1.36836
DiHODE (1)	-0.487688	20.8398	-4.20861	3.71218e-05	6.58248e-05	1.36583
Dimethylthiophosphate	-0.545998	24.3965	-4.20629	3.74756e-05	6.63512e-05	1.35683
TG(60:10)-TG(18:0/20:4/22:6)	-0.677183	23.6994	-4.20299	3.7986e-05	6.71529e-05	1.34398
N-Methyl proline	-0.381176	27.819	-4.19331	3.9521e-05	6.97606e-05	1.30638
TG(54:6)-TG(16:0/18:2/20:4)	-0.468857	28.636	-4.18758	4.04579e-05	7.13062e-05	1.28415
Glycerophosphoinositol	0.438629	20.5622	4.18217	4.13626e-05	7.27907e-05	1.26316
PC(38:4p)-PC(18:0p/20:4)	-0.332395	25.4716	-4.17235	4.30518e-05	7.5649e-05	1.22519
TG(56:10)-TG(16:1/18:3/22:6)	-1.26081	19.4375	-4.16179	4.49431e-05	7.88534e-05	1.18441
Androsterone sulfate (8)	-0.912915	17.656	-4.138	4.94956e-05	8.67103e-05	1.09292
CerG3(d34:1)-CerG3(d18:1/16:0)	-0.296022	21.237	-4.11405	5.45231e-05	9.53745e-05	1.00124
Phe-Phe	-0.391706	28.3126	-4.11276	5.48074e-05	9.57282e-05	0.996314
Glycosylated-Ala	-1.08069	22.7761	-4.11221	5.49286e-05	9.57961e-05	0.994223
TG(54:1)-TG(18:0/18:0/18:1)	-0.569613	25.5125	-4.11118	5.51573e-05	9.60513e-05	0.990285
Isobutyrylglycine	0.443068	19.384	4.10685	5.61288e-05	9.74516e-05	0.973746
N-Butyrylglycine	0.443068	19.384	4.10685	5.61288e-05	9.74516e-05	0.973746
Isobutyric acid	0.484189	21.0848	4.10499	5.65499e-05	9.80367e-05	0.966665
TG(56:6)-TG(18:1/18:2/20:3)	0.432505	29.08	4.09286	5.93756e-05	0.000102349	0.920485
p-Cresol glucuronide	1.27667	18.0959	4.0928	5.93886e-05	0.000102349	0.920277
TG(62:14)-TG(18:2/22:6/22:6)	-0.945181	21.352	-4.09041	5.99622e-05	0.000103185	0.911175
12-HETE	0.734413	24.0491	4.08048	6.23968e-05	0.000107216	0.873492
PC(40:5e)-PC(40:5e)	-0.349938	24.3354	-4.07938	6.26717e-05	0.000107529	0.86933
Propionylcarnitine(AcCa(3:0)	-0.476216	25.9191	-4.07356	6.41484e-05	0.000109901	0.847283
LPC(0:0/18:2)	-0.659364	27.0397	-4.06754	6.57107e-05	0.000112385	0.824508
SM(d40:3)-SM(d40:3)	-0.44569	24.0596	-4.06724	6.57911e-05	0.000112385	0.823351
Ser-Leu	-0.485843	18.8893	-4.04115	7.29973e-05	0.00012433	0.725011
SM(d34:1)-SM(d34:1)	-0.29065	30.6661	-4.04044	7.32038e-05	0.0001245	0.722339
N-Acetylputrescine	-0.588771	17.9362	-4.03815	7.38728e-05	0.000125455	0.713735
PE(40:7p)-PE(18:1p/22:6)	-0.376799	23.2102	-4.02137	7.89583e-05	0.000133896	0.650781
Linoleic acid(FFA(18:2n6)	-0.558472	31.3149	-4.00825	8.31628e-05	0.000140616	0.60174
Pantothenol	0.864116	19.1391	3.99182	8.87313e-05	0.000149814	0.540497
Cer(d36:1)-Cer(d18:1/18:0)	-0.406077	18.9908	-3.97421	9.50918e-05	0.000160089	0.475106
Acetyl citrate	1.21028	19.416	3.97343	9.5383e-05	0.000160348	0.472218
L-Erythrulose	0.594117	23.5836	3.95367	0.000103055	0.000172996	0.39918
Isovalerylcarnitine(AcCa(5:0)	-0.346643	23.2616	-3.93988	0.000108754	0.0001823	0.348384
Octadecanedioic acid(FFA(18:0-DC)	-0.425529	22.1686	-3.93265	0.000111861	0.000187238	0.321813
Tauroursodeoxycholic acid	-1.06585	15.9169	-3.92862	0.000113632	0.00018993	0.306994
PC(40:2)-PC(40:2)	-0.302457	21.3117	-3.92605	0.000114771	0.000191505	0.297584
Glp-Gly	-0.286622	23.2643	-3.92576	0.000114903	0.000191505	0.2965
Hydroxyhexadecanoic acid 3	-0.512991	18.4938	-3.92326	0.000116023	0.000193095	0.287355
Baclofen	-0.499015	25.5565	-3.91249	0.000120978	0.000201055	0.247915
PE(36:3p)-PE(18:1p/18:2)	-0.456959	23.3168	-3.90106	0.00012645	0.00020985	0.206206
O-Desmethyltramadol glucuronide	0.530458	21.4195	3.89761	0.000128149	0.000212367	0.193627
Decenoylcarnitine(AcCa(10:1)1	-0.418168	19.4887	-3.89388	0.000130012	0.000215147	0.180028
HETE (4)	-0.401706	19.2324	-3.8918	0.000131059	0.000216492	0.172466
Malonic acid	-0.583661	19.9534	-3.89153	0.000131196	0.000216492	0.171481
9(S)-HODE(Alpha-dimorphecolic acid)	0.361882	21.1449	3.88514	0.000134473	0.000221585	0.148237
Guanosine	0.656356	17.2273	3.88387	0.000135131	0.000222355	0.143638
CerG2(d42:2)-LacCer(d18:1/24:1)	-0.366343	20.9828	-3.8635	0.000146147	0.000240143	0.0698155
LPE(17:0)	-0.458934	19.0294	-3.85638	0.000150195	0.000246447	0.0440899
2-Hydroxystearic acid	0.329976	23.4254	3.85295	0.000152184	0.000249359	0.0317038
PC(36:3e)-PC(18:1e/18:2)	-0.271115	25.5185	-3.84643	0.000156031	0.000255304	0.00820239
SM(d42:3)-SM(d18:2/24:1)	-0.313512	28.3834	-3.82525	0.000169176	0.000276424	-0.0679104
PE(36:4)-PE(16:0/20:4)	0.615303	22.3009	3.82465	0.000169559	0.000276661	-0.0700342
Undecanedioic acid(FFA(11:2)	-0.402387	17.354	-3.81184	0.00017803	0.000290077	-0.115888
Hydroxyhexadecanoic acid 7	0.507564	25.8164	3.81146	0.000178286	0.000290089	-0.117241
Sorbitol	0.678156	23.716	3.80392	0.000183466	0.000298101	-0.144171
TG(50:1)-TG(16:0/16:0/18:1)	-0.448314	30.3744	-3.80311	0.000184028	0.000298597	-0.147045
gamma-Glu-Tyr	-0.326658	21.1642	-3.79466	0.000190016	0.000307883	-0.177145
SM(d36:2)-SM(d36:2)	-0.347044	28.6028	-3.79337	0.000190951	0.000308969	-0.181759
Indole-3-methyl acetate	-0.524572	18.0397	-3.7873	0.000195385	0.000315705	-0.203334
Acetylcarnosine	-0.479107	20.2565	-3.78129	0.000199874	0.000322065	-0.224678
3-Hydroxybutyric acid(beta-Hydroxybutyric acid)	0.734394	25.8831	3.78091	0.000200156	0.000322074	-0.226004
LPC(O-18:0/0:0)	-0.45039	22.5169	-3.7793	0.00020138	0.000323596	-0.23173
N-Acetylornithine	-0.430933	22.3141	-3.77579	0.000204062	0.000327454	-0.244161
TG(53:1)-TG(17:0/18:0/18:1)	-0.458103	23.5798	-3.76906	0.000209309	0.000335412	-0.268009
TG(56:5)-TG(18:0/18:1/20:4)	-0.357334	27.797	-3.76461	0.000212842	0.000340606	-0.283732
PE(38:3)-PE(18:0/20:3)	-0.597201	20.4018	-3.75957	0.000216915	0.000346647	-0.301532
Arachidylcarnitine(AcCa(20:0)	-0.45215	19.4389	-3.74191	0.000231778	0.000369892	-0.363749
TG(56:6)-TG(18:0/18:2/20:4)	-0.381008	28.1787	-3.73962	0.00023378	0.000372576	-0.37182
Leu-Phe	-0.331402	24.8306	-3.73184	0.000240683	0.000383054	-0.399129
TG(56:9)-TG(18:2/18:3/20:4)+TG(20:5/18:2/18:2)	-0.472243	25.8617	-3.71955	0.000251983	0.000400491	-0.442169
N-Alpha-acetyllysine	-0.427941	18.4526	-3.70858	0.000262491	0.000416624	-0.480486
TG(56:5)-TG(18:1/18:1/20:3)	0.379384	28.3885	3.70346	0.00026753	0.000424044	-0.498312
PE(38:3p)-PE(38:3p)	-0.384581	20.5628	-3.6844	0.000287128	0.000454489	-0.564571
TG(50:3)-TG(16:0/16:0/18:3)	0.551962	29.4763	3.67641	0.000295737	0.000467481	-0.59225
D-Ribose 5-phosphate	-0.626054	18.221	-3.66736	0.000305783	0.000482054	-0.623539
D-Ribulose 5-phosphate	-0.626054	18.221	-3.66736	0.000305783	0.000482054	-0.623539
3-Methylhistidine	0.612172	22.0301	3.66139	0.000312589	0.000492116	-0.644152
11Z-Eicosenoic acid(FFA(20:1)	-0.493911	24.8521	-3.65813	0.000316362	0.000497385	-0.655387
TG(62:3)-TG(18:1/22:1/22:1)	-0.490015	20.061	-3.65064	0.000325199	0.000510589	-0.681177
PE(40:5p)-PE(18:0p/22:5)	-0.887956	18.2611	-3.64353	0.000333797	0.000523383	-0.7056
3-Methylglutarylcarnitine 1	0.423979	20.1252	3.64287	0.000334607	0.000523948	-0.707868
PE(36:2p)-PE(18:0p/18:2)	-0.37555	23.6009	-3.63285	0.000347122	0.000542815	-0.742226
TG(53:4)-TG(17:0/18:2/18:2)	-0.327762	27.0432	-3.61529	0.000370124	0.000578008	-0.802232
Cer(d42:2)-Cer(d18:1/24:1)	-0.276415	22.6892	-3.58259	0.000416829	0.000650075	-0.913289
Indolelactic acid	-0.312098	22.0852	-3.56606	0.000442493	0.000689176	-0.969081
SM(d34:0)-SM(d34:0)	-0.270735	26.2153	-3.56027	0.000451827	0.000702776	-0.988569
CerG3(d42:1)-CerG3(d18:1/24:0)	-0.27689	19.0835	-3.55558	0.000459534	0.00071381	-1.00435
Pantothenic acid	-0.312028	22.1846	-3.54361	0.000479737	0.0007442	-1.0445
LPC(0:0/18:3n3)	-0.930109	20.3277	-3.54233	0.000481944	0.000746629	-1.04878
4-ethylphenyl sulfate	-1.32207	21.9739	-3.54051	0.000485117	0.000750546	-1.0549
Phe-Glu	-0.307211	20.9983	-3.53909	0.000487588	0.000753369	-1.05964
1,5-Anhydrosorbitol(1-deoxyglucose)	-0.549275	26.2337	-3.53166	0.000500749	0.000772679	-1.08448
Galactonic acid	-0.765397	22.4439	-3.52099	0.000520224	0.000801667	-1.12005
TG(52:1)-TG(18:0/16:0/18:1)	-0.517163	28.752	-3.51948	0.000523038	0.00080494	-1.12508
Tiglylcarnitine(AcCa(5:1)	-0.351912	21.2158	-3.51388	0.000533611	0.000820128	-1.14373
TG(46:3)-TG(10:0/18:1/18:2)	-0.497735	22.6236	-3.49386	0.000573012	0.000878367	-1.2101
TG(54:2)-TG(18:0/18:1/18:1)	-0.413442	28.8817	-3.47694	0.000608426	0.000931428	-1.26593
Ile-Val	-0.593404	20.5831	-3.44992	0.000669278	0.00101923	-1.35462
13(S)-HODE(13S-hydroxyoctadecadienoic acid)	0.339253	21.5969	3.40027	0.000796182	0.0012109	-1.51593
ChE(22:6)-ChE(22:6)	-0.539289	25.9355	-3.36806	0.000890182	0.00135034	-1.61945
Sphinganine-SPH(d18:0)	-1.07999	22.6654	-3.33773	0.000988069	0.00149688	-1.71612
TG(58:8)-TG(18:1/18:1/22:6)	-0.427319	27.1189	-3.33164	0.00100889	0.00152445	-1.73543
TG(58:0)-TG(18:0/16:0/24:0)	-0.280138	21.3361	-3.30624	0.00110022	0.00166031	-1.81563
5alpha-Pregnan-3alpha,20beta-diol disulfate	0.754187	15.6893	3.30149	0.00111816	0.0016852	-1.83059
Dodecanedioic acid(FFA(12:0-DC)	-0.429587	18.7407	-3.29952	0.00112566	0.00169431	-1.83677
Capric acid(FFA(10:0)	-0.371379	22.9434	-3.28291	0.00119089	0.00178787	-1.88884
Octenoylcarnitine(AcCa(8:1)	-0.478845	25.1094	-3.28205	0.00119433	0.00179073	-1.89151
Spermidine	-0.479362	21.25	-3.274	0.00122727	0.00183774	-1.91664
LPC(O-18:1/0:0)	-0.350138	24.393	-3.26554	0.00126283	0.00188857	-1.94302
TG(58:8)-TG(18:0/18:2/22:6)	-0.525778	25.5768	-3.26074	0.00128339	0.00191686	-1.95793
PE(38:1p)-PE(38:1p)	-0.319098	18.0951	-3.23703	0.0013897	0.00207034	-2.03137
Palmitoleic acid(FFA(16:1)	-0.412892	27.9918	-3.23346	0.00140641	0.00209255	-2.04239
Proline betaine(dimethylproline)	0.586085	27.0061	3.23032	0.00142121	0.00211188	-2.05205
Leu-Pro	0.509678	18.06	3.22395	0.0014518	0.00215459	-2.07169
PI(38:6)-PI(16:0/22:6)	-0.288919	20.2811	-3.17393	0.00171371	0.00253681	-2.22442
LPC(0:0/22:6)	-0.993621	22.9792	-3.17231	0.00172288	0.00254715	-2.22933
TG(52:6)-TG(16:0/18:3/18:3)	-0.424549	26.6816	-3.16696	0.0017535	0.00258914	-2.24553
LPA(18:1/0:0)	-0.416075	26.7837	-3.11745	0.00206171	0.00303657	-2.39427
Caproic acid	-0.368127	20.4932	-3.11745	0.00206174	0.00303657	-2.39429
7-hydroxyindole sulfate	-0.78324	14.3884	-3.11603	0.00207127	0.00304675	-2.39852
LPA(0:0/18:1)	-0.412491	25.9459	-3.11332	0.00208959	0.00306982	-2.4066
LPC(P-18:1/0:0)	-0.35253	21.6751	-3.09268	0.00223403	0.00327377	-2.46789
(S)-Homostachydrine	-0.40218	23.0856	-3.09106	0.00224579	0.00328686	-2.4727
2-Arachidonylglycerol	-0.343019	18.261	-3.08794	0.00226847	0.00331589	-2.48191
TG(58:2)-TG(16:0/18:2/24:0)	-0.361259	22.8664	-3.08266	0.00230746	0.00336867	-2.49752
Phytanic acid	-0.52613	19.9868	-3.06875	0.00241305	0.0035184	-2.5385
LPE(18:2)-LPE(18:2)	-0.272923	21.7766	-3.06395	0.00245049	0.00356853	-2.5526
LPI(18:2/0:0)	-0.35625	22.2904	-3.05674	0.00250777	0.00364738	-2.57374
Hexadecadienoic acid(FFA(16:2)1	0.367381	22.0286	3.04835	0.00257594	0.00374186	-2.59828
Ursodeoxycholic acid	-1.40022	18.0785	-3.03558	0.00268309	0.00389265	-2.63554
PE(36:2p)-PE(18:1p/18:1)	-0.28688	20.5526	-3.03015	0.00272982	0.00395552	-2.65132
Cinnamoylglycine	-0.497216	17.6934	-3.0219	0.00280226	0.00405059	-2.67525
Human Fibrinopeptide A residual [Dealanyl]	0.496578	21.0682	3.02189	0.00280239	0.00405059	-2.67529
TG(55:3)-TG(19:1/18:1/18:1)+TG(19:0/18:1/18:2)	-0.377939	23.7385	-3.01809	0.00283633	0.00409457	-2.68629
4-Pyridoxic acid	-0.419233	20.3032	-3.00202	0.00298432	0.00430289	-2.73272
PI(36:3)-PI(16:0/20:3)	-0.492469	19.9913	-2.99451	0.00305583	0.00439356	-2.75433
Aminoadipic acid	-0.292244	23.1746	-2.99423	0.00305852	0.00439356	-2.75513
N-Acetylthreonine	-0.292244	23.1746	-2.99423	0.00305852	0.00439356	-2.75513
L-Sorbose	0.583878	23.5751	2.99242	0.00307602	0.00441326	-2.76033
4-Guanidinobutanoic acid	0.430786	21.0949	2.99175	0.00308249	0.0044171	-2.76225
Phenylacetylglycine	0.42982	19.8735	2.97285	0.00327102	0.0046815	-2.81637
PC(36:2p)-PC(18:0p/18:2)	-0.376271	24.5039	-2.9722	0.0032777	0.0046853	-2.81823
Indoleacrylic acid	-0.392363	16.5011	-2.96013	0.00340375	0.00485358	-2.8526
Ile-Pro	0.304973	18.6544	2.95049	0.00350763	0.00499559	-2.87997
TG(50:2)-TG(16:0/16:0/18:2)	-0.297153	30.8441	-2.93807	0.00364587	0.00518613	-2.91514
Human Fibrinopeptide A residual [5-16]	0.477905	19.259	2.93315	0.00370196	0.00525948	-2.92903
TG(62:0)-TG(20:0/18:0/24:0)	-0.547774	17.5333	-2.92587	0.00378636	0.00537285	-2.94952
Phe-Ser	-0.404599	21.7393	-2.89084	0.00421784	0.00597057	-3.04753
Cholesterol sulfate	-0.431348	25.3736	-2.87066	0.00448634	0.00634294	-3.10349
6-hydroxyindole sulfate	-0.559201	17.9616	-2.85722	0.00467362	0.00659972	-3.14054
LPI(0:0/18:2)	-0.420757	19.1274	-2.84183	0.00489699	0.00690677	-3.18281
Adrenic acid(FFA(22:4)	-0.611131	24.0827	-2.82731	0.00511654	0.0072077	-3.22247
Caprylic acid(FFA(8:0)	-0.378509	22.4191	-2.8089	0.00540774	0.00759954	-3.27249
PE(36:1)-PE(18:0/18:1)	-0.278266	21.5455	-2.78692	0.00577507	0.00810597	-3.3318
TG(48:3)-TG(16:0/14:0/18:3)	-0.392529	25.7131	-2.78415	0.00582296	0.00815354	-3.33925
Tetrahydrodeoxycortisol	-0.319569	21.6432	-2.76575	0.00615007	0.00860123	-3.38851
Serotonin	-0.369281	24.1233	-2.74044	0.00662746	0.00925779	-3.4558
Oxalacetic acid	0.857001	27.3652	2.73738	0.00668732	0.00933021	-3.46389
N-a-Acetylcitrulline	-0.63879	17.544	-2.73427	0.00674875	0.00940466	-3.47211
TG(60:0)-TG(24:0/18:0/18:0)	-0.290755	19.6347	-2.73075	0.00681897	0.00949116	-3.48141
PE(40:7)-PE(18:1/22:6)	0.377593	19.8271	2.71047	0.00723598	0.0100596	-3.53473
Antipyrine	-0.642781	15.2502	-2.69776	0.00750894	0.0104018	-3.56796
alpha-Ketoglutarate	-0.826765	22.9921	-2.6964	0.0075386	0.0104305	-3.5715
Cortisol	-0.29015	23.2526	-2.68673	0.00775324	0.0107147	-3.59667
TG(64:3)-TG(20:1/22:1/22:1)	-0.426418	17.2689	-2.67926	0.00792272	0.010936	-3.61605
PE(40:4p)-PE(20:0p/20:4)	0.340014	20.7393	2.66874	0.00816724	0.0112602	-3.64327
Glycohyocholic acid	0.507195	18.2261	2.66706	0.00820693	0.0113015	-3.64761
2-Hexenoylcarnitine(AcCa(6:1)	-0.406148	19.8585	-2.65726	0.00844171	0.0116111	-3.67285
Acesulfame	-1.0816	18.5232	-2.62829	0.00917153	0.0125704	-3.74696
N-Acetylcadaverine	0.673597	17.3731	2.622	0.00933731	0.0127826	-3.76295
Urocanic acid	-0.295728	22.5748	-2.61789	0.00944711	0.0129177	-3.77338
4-Methyl-2-oxovaleric acid	-0.736647	24.5757	-2.58495	0.0103696	0.0141601	-3.85641
HETE (1)	0.418407	19.6385	2.5846	0.01038	0.0141601	-3.85731
3-Hydroxydodecanoic acid	-0.291986	19.8006	-2.57844	0.0105613	0.0143728	-3.87271
(S)-3-Hydroxyisobutyric acid	0.336998	25.1926	2.57805	0.0105729	0.0143728	-3.87369
2-Hydroxybutyric acid	0.336998	25.1926	2.57805	0.0105729	0.0143728	-3.87369
Perfluorooctanesulfonic acid(PFOS)	-0.363344	25.6335	-2.56333	0.0110183	0.0149434	-3.91039
1-Methyladenosine	-0.272552	21.7924	-2.54326	0.0116527	0.0157669	-3.9601
PE(38:5)-PE(16:0/22:5)+PE(18:1/20:4)	0.295839	21.2539	2.53362	0.0119685	0.0161381	-3.98383
2-Aminonicotinic acid	-0.286421	22.574	-2.53037	0.0120769	0.0162654	-3.99182
p-Cresol sulfate	0.700067	31.4064	2.51052	0.0127574	0.0171424	-4.04039
Biliverdin	-0.271379	22.5103	-2.49903	0.0131669	0.0176722	-4.06834
LPC(0:0/17:0)	-0.364329	23.8098	-2.48545	0.0136657	0.0183008	-4.10121
2-Oxovaleric acid	-0.665291	22.3052	-2.47369	0.0141111	0.0188664	-4.12954
Ile-Phe	0.326905	17.6248	2.47342	0.0141214	0.0188664	-4.13019
TG(51:2)-TG(16:0/17:0/18:2)	0.317841	26.9851	2.4573	0.0147538	0.0196886	-4.16883
Hydroxystearic acid 3	-0.361205	18.8204	-2.42817	0.0159598	0.0212493	-4.23802
Pyridoxamine	-0.373614	19.4122	-2.41266	0.0166368	0.0221255	-4.27454
PC(42:7)-PC(42:7)	-0.440486	21.329	-2.3967	0.0173596	0.0230079	-4.31187
N-a-Acetyl-L-arginine	-0.332255	21.2546	-2.39227	0.0175652	0.023254	-4.3222
Pyruvic acid	0.704991	27.322	2.38859	0.0177377	0.023429	-4.33077
Glycoursodeoxycholic acid	-0.511563	22.2014	-2.3517	0.0195503	0.0257067	-4.41593
N-Lactoylvaline	-0.716237	22.8393	-2.33852	0.020236	0.0265782	-4.44603
PE(36:5p)-PE(16:0p/20:5)	-0.457374	19.8132	-2.33774	0.0202774	0.0266027	-4.44782
TG(60:4)-TG(20:1/18:2/22:1)	-0.287266	21.1513	-2.32877	0.020757	0.0271402	-4.46821
N-Acetyl-L-methionine	0.336831	21.4317	2.30933	0.0218307	0.0284483	-4.51215
PE(40:6p)-PE(18:0p/22:6)	0.460212	23.0698	2.30626	0.0220048	0.0286111	-4.51907
3-Methyl-2-oxovaleric acid	-0.565657	24.2088	-2.29285	0.0227788	0.0295515	-4.54913
Deoxycholic acid isomer 1	-0.306278	22.5516	-2.28455	0.0232702	0.030122	-4.56768
4-Methylcatechol 2-sulfate	-0.713677	23.3179	-2.2777	0.0236825	0.0306216	-4.58292
PE(38:4p)-PE(18:0p/20:4)	0.348553	24.5768	2.27492	0.0238515	0.0308059	-4.58909
Human Fibrinopeptide B residual [1-11]	-0.306059	22.8433	-2.24631	0.0256536	0.0330237	-4.65221
Glycosylated-Ser	-0.335333	24.8447	-2.22717	0.0269247	0.0345075	-4.69402
HETE (2)	0.56312	20.6565	2.21881	0.0274971	0.0350867	-4.71218
TG(50:2)-TG(16:0/16:1/18:1)	0.284962	30.5529	2.20797	0.0282544	0.0359742	-4.73561
Testosterone sulfate (2)	-0.665375	19.75	-2.2038	0.0285504	0.0362717	-4.74459
4-Hydroxyisoleucine(RT predicted)	-0.479071	24.8835	-2.20199	0.02868	0.0363967	-4.74849
12(13)Ep-9-KODE(multiple isomers)	-0.315603	22.0621	-2.19631	0.0290895	0.0368762	-4.7607
LPE(0:0/20:3)	0.320148	19.4852	2.15089	0.0325488	0.0409938	-4.85721
Androsterone sulfate (7)	-0.406464	21.7999	-2.14953	0.0326576	0.0410865	-4.86007
PE(36:5)-PE(16:0/20:5)	-0.400793	18.0411	-2.14149	0.0333076	0.041814	-4.87695
Propylparaben	-0.387338	25.6316	-2.11937	0.0351534	0.043989	-4.92306
Methionine sulfone	-0.310288	18.9575	-2.0935	0.0374226	0.0467782	-4.9764

## Sheet: Table S2
Table S2: MBROLE 2.0 platform identification of metabolic pathways enriched by differentially expressed metabolites
ID Annotation	Annotation	Category	Database	N	n	M	m	p-value	FDR correction	Submitted IDs	Matching IDs
hsa02010	ABC transporters	Pathways (Homo sapiens (human))	KEGG	81	13	3586	90	6.08175e-08	4.68295e-06	C00009|C00025|C00037|C00041|C00047|C00049|C00064|C00121|C00135|C00245|C00315|C00491|C00794	C00009|C00025|C00037|C00041|C00047|C00049|C00064|C00121|C00135|C00245|C00315|C00491|C00794
hsa00410	beta-Alanine metabolism	Pathways (Homo sapiens (human))	KEGG	81	8	3586	31	2.47497e-07	9.52862e-06	C00049|C00099|C00106|C00135|C00315|C00383|C00864|C01073	C00049|C00099|C00106|C00135|C00315|C00383|C00864|C01073
hsa01100	Metabolic pathways	Pathways (Homo sapiens (human))	KEGG	81	53	3586	1455	4.33092e-06	0.00011116	C00009|C00022|C00025|C00036|C00037|C00041|C00047|C00048|C00049|C00064|C00072|C00078|C00082|C00099|C00106|C00117|C00135|C00137|C00158|C00170|C00180|C00199|C00209|C00213|C00245|C00258|C00299|C00315|C00319|C00328|C00387|C00408|C00417|C00437|C00534|C00588|C00637|C00695|C00735|C00780|C00785|C00794|C00847|C00864|C00906|C01717|C02714|C02918|C03771|C05842|C06124|C07480|C07481	C00009|C00022|C00025|C00036|C00037|C00041|C00047|C00048|C00049|C00064|C00072|C00078|C00082|C00099|C00106|C00117|C00135|C00137|C00158|C00170|C00180|C00199|C00209|C00213|C00245|C00258|C00299|C00315|C00319|C00328|C00387|C00408|C00417|C00437|C00534|C00588|C00637|C00695|C00735|C00780|C00785|C00794|C00847|C00864|C00906|C01717|C02714|C02918|C03771|C05842|C06124|C07480|C07481
hsa00250	Alanine, aspartate and glutamate metabolism	Pathways (Homo sapiens (human))	KEGG	81	6	3586	24	1.0723e-05	0.000173495	C00022|C00025|C00036|C00041|C00049|C00064	C00022|C00025|C00036|C00041|C00049|C00064
hsa00330	Arginine and proline metabolism	Pathways (Homo sapiens (human))	KEGG	81	10	3586	82	1.12659e-05	0.000173495	C00022|C00025|C00048|C00049|C00064|C00213|C00315|C00437|C02714|C03771	C00022|C00025|C00048|C00049|C00064|C00213|C00315|C00437|C02714|C03771
hsa00770	Pantothenate and CoA biosynthesis	Pathways (Homo sapiens (human))	KEGG	81	6	3586	27	2.23384e-05	0.000286676	C00022|C00049|C00099|C00106|C00864|C05944	C00022|C00049|C00099|C00106|C00864|C05944
hsa00970	Aminoacyl-tRNA biosynthesis	Pathways (Homo sapiens (human))	KEGG	81	9	3586	75	3.65712e-05	0.000402283	C00025|C00037|C00041|C00047|C00049|C00064|C00078|C00082|C00135	C00025|C00037|C00041|C00047|C00049|C00064|C00078|C00082|C00135
hsa00630	Glyoxylate and dicarboxylate metabolism	Pathways (Homo sapiens (human))	KEGG	81	7	3586	44	4.51136e-05	0.000434219	C00022|C00036|C00048|C00158|C00209|C00258|C00417	C00022|C00036|C00048|C00158|C00209|C00258|C00417
hsa00260	Glycine, serine and threonine metabolism	Pathways (Homo sapiens (human))	KEGG	81	7	3586	49	9.23281e-05	0.000789919	C00022|C00037|C00048|C00049|C00078|C00213|C00258	C00022|C00037|C00048|C00049|C00078|C00213|C00258
hsa00240	Pyrimidine metabolism	Pathways (Homo sapiens (human))	KEGG	81	7	3586	59	0.00030568	0.00235374	C00064|C00099|C00106|C00299|C00383|C00906|C02170	C00064|C00099|C00106|C00299|C00383|C00906|C02170
hsa00360	Phenylalanine metabolism	Pathways (Homo sapiens (human))	KEGG	81	6	3586	46	0.000501831	0.00351281	C00022|C00082|C00180|C01586|C03519|C05598	C00022|C00082|C00180|C01586|C03519|C05598
hsa00030	Pentose phosphate pathway	Pathways (Homo sapiens (human))	KEGG	81	5	3586	32	0.00064793	0.00415755	C00022|C00117|C00121|C00199|C00258	C00022|C00117|C00121|C00199|C00258
hsa00020	Citrate cycle (TCA cycle)	Pathways (Homo sapiens (human))	KEGG	81	4	3586	20	0.000888807	0.00526447	C00022|C00036|C00158|C00417	C00022|C00036|C00158|C00417
hsa00270	Cysteine and methionine metabolism	Pathways (Homo sapiens (human))	KEGG	81	6	3586	56	0.0014533	0.00746025	C00022|C00041|C00049|C00170|C00491|C03145	C00022|C00041|C00049|C00170|C00491|C03145
hsa00480	Glutathione metabolism	Pathways (Homo sapiens (human))	KEGG	81	5	3586	38	0.00145247	0.00746025	C00025|C00037|C00072|C00315|C01879	C00025|C00037|C00072|C00315|C01879
hsa04080	Neuroactive ligand-receptor interaction	Pathways (Homo sapiens (human))	KEGG	81	9	3586	128	0.00210036	0.010108	C00025|C00037|C00049|C00099|C00245|C00735|C00780|C01120|C06124	C00025|C00037|C00049|C00099|C00245|C00735|C00780|C01120|C06124
hsa00910	Nitrogen metabolism	Pathways (Homo sapiens (human))	KEGG	81	4	3586	26	0.002474	0.0112058	C00025|C00037|C00049|C00064	C00025|C00037|C00049|C00064
hsa00340	Histidine metabolism	Pathways (Homo sapiens (human))	KEGG	81	5	3586	44	0.00282696	0.0114566	C00025|C00049|C00135|C00785|C01152	C00025|C00049|C00135|C00785|C01152
hsa00760	Nicotinate and nicotinamide metabolism	Pathways (Homo sapiens (human))	KEGG	81	5	3586	44	0.00282696	0.0114566	C00022|C00049|C01004|C02918|C05842	C00022|C00049|C01004|C02918|C05842
hsa00310	Lysine degradation	Pathways (Homo sapiens (human))	KEGG	81	5	3586	47	0.00378748	0.0145818	C00037|C00047|C00408|C00489|C03793	C00037|C00047|C00408|C00489|C03793
hsa00750	Vitamin B6 metabolism	Pathways (Homo sapiens (human))	KEGG	81	4	3586	32	0.00537006	0.0196902	C00022|C00199|C00534|C00847	C00022|C00199|C00534|C00847
hsa04964	Proximal tubule bicarbonate reclamation	Pathways (Homo sapiens (human))	KEGG	81	3	3586	17	0.00600824	0.0210288	C00025|C00036|C00064	C00025|C00036|C00064
hsa00430	Taurine and hypotaurine metabolism	Pathways (Homo sapiens (human))	KEGG	81	3	3586	20	0.00959388	0.0321186	C00022|C00041|C00245	C00022|C00041|C00245
hsa00232	Caffeine metabolism	Pathways (Homo sapiens (human))	KEGG	81	3	3586	21	0.011013	0.0353333	C00048|C07480|C07481	C00048|C07480|C07481
hsa00600	Sphingolipid metabolism	Pathways (Homo sapiens (human))	KEGG	81	3	3586	25	0.0178529	0.0549869	C00319|C01120|C06124	C00319|C01120|C06124
hsa00730	Thiamine metabolism	Pathways (Homo sapiens (human))	KEGG	81	3	3586	26	0.0198588	0.0567587	C00022|C00037|C00082	C00022|C00037|C00082
hsa00120	Primary bile acid biosynthesis	Pathways (Homo sapiens (human))	KEGG	81	4	3586	47	0.0206395	0.0567587	C00037|C00245|C00695|C17337	C00037|C00245|C00695|C17337
hsa00053	Ascorbate and aldarate metabolism	Pathways (Homo sapiens (human))	KEGG	81	4	3586	47	0.0206395	0.0567587	C00022|C00072|C00137|C05411	C00022|C00072|C00137|C05411
hsa00400	Phenylalanine, tyrosine and tryptophan biosynthesis	Pathways (Homo sapiens (human))	KEGG	81	3	3586	27	0.0219843	0.0583722	C00078|C00082|C00296	C00078|C00082|C00296
hsa04540	Gap junction	Pathways (Homo sapiens (human))	KEGG	81	2	3586	11	0.0242865	0.0623353	C00025|C00780	C00025|C00780
hsa00471	D-Glutamine and D-glutamate metabolism	Pathways (Homo sapiens (human))	KEGG	81	2	3586	12	0.028722	0.0713418	C00025|C00064	C00025|C00064
hsa05012	Parkinson's disease	Pathways (Homo sapiens (human))	KEGG	81	2	3586	13	0.0334538	0.0804983	C00009|C00082	C00009|C00082
hsa00380	Tryptophan metabolism	Pathways (Homo sapiens (human))	KEGG	81	5	3586	81	0.0349253	0.0814923	C00078|C00328|C00637|C00780|C01717	C00078|C00328|C00637|C00780|C01717
hsa00640	Propanoate metabolism	Pathways (Homo sapiens (human))	KEGG	81	3	3586	36	0.0464599	0.105218	C00099|C02170|C05984	C00099|C02170|C05984
hsa00230	Purine metabolism	Pathways (Homo sapiens (human))	KEGG	81	5	3586	92	0.0554259	0.121937	C00037|C00048|C00064|C00117|C00387	C00037|C00048|C00064|C00117|C00387
hsa00460	Cyanoamino acid metabolism	Pathways (Homo sapiens (human))	KEGG	81	3	3586	41	0.0640647	0.137027	C00037|C00049|C00082	C00037|C00049|C00082
hsa05016	Huntington's disease	Pathways (Homo sapiens (human))	KEGG	81	1	3586	3	0.0662625	0.137898	C00025	C00025
hsa00040	Pentose and glucuronate interconversions	Pathways (Homo sapiens (human))	KEGG	81	3	3586	53	0.116552	0.230116	C00022|C00199|C05411	C00022|C00199|C05411
hsa00591	Linoleic acid metabolism	Pathways (Homo sapiens (human))	KEGG	81	2	3586	26	0.11564	0.230116	C14828|C14829	C14828|C14829
hsa04916	Melanogenesis	Pathways (Homo sapiens (human))	KEGG	81	1	3586	6	0.128185	0.240737	C00082	C00082
hsa04930	Type II diabetes mellitus	Pathways (Homo sapiens (human))	KEGG	81	1	3586	6	0.128185	0.240737	C00022	C00022
hsa04720	Long-term potentiation	Pathways (Homo sapiens (human))	KEGG	81	1	3586	7	0.14791	0.271169	C00025	C00025
hsa00620	Pyruvate metabolism	Pathways (Homo sapiens (human))	KEGG	81	2	3586	32	0.162155	0.273915	C00022|C00036	C00022|C00036
hsa04960	Aldosterone-regulated sodium reabsorption	Pathways (Homo sapiens (human))	KEGG	81	1	3586	8	0.167195	0.273915	C00735	C00735
hsa00010	Glycolysis / Gluconeogenesis	Pathways (Homo sapiens (human))	KEGG	81	2	3586	31	0.154171	0.273915	C00022|C00036	C00022|C00036
hsa00300	Lysine biosynthesis	Pathways (Homo sapiens (human))	KEGG	81	2	3586	32	0.162155	0.273915	C00047|C00049	C00047|C00049
hsa04666	Fc gamma R-mediated phagocytosis	Pathways (Homo sapiens (human))	KEGG	81	1	3586	8	0.167195	0.273915	C06124	C06124
hsa00680	Methane metabolism	Pathways (Homo sapiens (human))	KEGG	81	2	3586	34	0.17834	0.286086	C00037|C00199	C00037|C00199
hsa00140	Steroid hormone biosynthesis	Pathways (Homo sapiens (human))	KEGG	81	4	3586	99	0.183822	0.286514	C00735|C04555|C18043|C18044	C00735|C04555|C18043|C18044
hsa04730	Long-term depression	Pathways (Homo sapiens (human))	KEGG	81	1	3586	9	0.186048	0.286514	C00025	C00025
hsa05014	Amyotrophic lateral sclerosis (ALS)	Pathways (Homo sapiens (human))	KEGG	81	1	3586	10	0.20448	0.297074	C00025	C00025
hsa04020	Calcium signaling pathway	Pathways (Homo sapiens (human))	KEGG	81	1	3586	10	0.20448	0.297074	C06124	C06124
hsa00472	D-Arginine and D-ornithine metabolism	Pathways (Homo sapiens (human))	KEGG	81	1	3586	10	0.20448	0.297074	C03771	C03771
hsa05215	Prostate cancer	Pathways (Homo sapiens (human))	KEGG	81	1	3586	11	0.222499	0.311499	C00735	C00735
hsa00780	Biotin metabolism	Pathways (Homo sapiens (human))	KEGG	81	1	3586	11	0.222499	0.311499	C00047	C00047
hsa00650	Butanoate metabolism	Pathways (Homo sapiens (human))	KEGG	81	2	3586	40	0.228128	0.313677	C00022|C00025	C00022|C00025
hsa00052	Galactose metabolism	Pathways (Homo sapiens (human))	KEGG	81	2	3586	41	0.236542	0.319539	C00137|C00794	C00137|C00794
hsa04742	Taste transduction	Pathways (Homo sapiens (human))	KEGG	81	1	3586	13	0.257337	0.341637	C00025	C00025
hsa00051	Fructose and mannose metabolism	Pathways (Homo sapiens (human))	KEGG	81	2	3586	48	0.295677	0.385884	C00247|C00794	C00247|C00794
hsa00190	Oxidative phosphorylation	Pathways (Homo sapiens (human))	KEGG	81	1	3586	16	0.306723	0.393628	C00009	C00009
hsa05200	Pathways in cancer	Pathways (Homo sapiens (human))	KEGG	81	1	3586	20	0.367558	0.463966	C00735	C00735
hsa00740	Riboflavin metabolism	Pathways (Homo sapiens (human))	KEGG	81	1	3586	21	0.381923	0.474324	C00199	C00199
hsa04070	Phosphatidylinositol signaling system	Pathways (Homo sapiens (human))	KEGG	81	1	3586	27	0.461592	0.564168	C00137	C00137
hsa00290	Valine, leucine and isoleucine biosynthesis	Pathways (Homo sapiens (human))	KEGG	81	1	3586	28	0.473846	0.570096	C00022	C00022
hsa00524	Butirosin and neomycin biosynthesis	Pathways (Homo sapiens (human))	KEGG	81	1	3586	29	0.485824	0.575514	C00025	C00025
hsa00450	Selenoamino acid metabolism	Pathways (Homo sapiens (human))	KEGG	81	1	3586	30	0.497533	0.580455	C00041	C00041
hsa00561	Glycerolipid metabolism	Pathways (Homo sapiens (human))	KEGG	81	1	3586	32	0.520166	0.589011	C00258	C00258
hsa00350	Tyrosine metabolism	Pathways (Homo sapiens (human))	KEGG	81	2	3586	76	0.516764	0.589011	C00022|C00082	C00022|C00082
hsa00900	Terpenoid backbone biosynthesis	Pathways (Homo sapiens (human))	KEGG	81	1	3586	33	0.531102	0.592679	C00022	C00022
hsa00860	Porphyrin and chlorophyll metabolism	Pathways (Homo sapiens (human))	KEGG	81	3	3586	126	0.547238	0.601962	C00025|C00037|C00500	C00025|C00037|C00500
hsa00562	Inositol phosphate metabolism	Pathways (Homo sapiens (human))	KEGG	81	1	3586	39	0.591734	0.64174	C00137	C00137
hsa00280	Valine, leucine and isoleucine degradation	Pathways (Homo sapiens (human))	KEGG	81	1	3586	41	0.610171	0.652544	C02170	C02170
hsa00564	Glycerophospholipid metabolism	Pathways (Homo sapiens (human))	KEGG	81	1	3586	46	0.652741	0.688507	C00588	C00588
hsa00500	Starch and sucrose metabolism	Pathways (Homo sapiens (human))	KEGG	81	1	3586	50	0.683462	0.701687	C00252	C00252
hsa00071	Fatty acid metabolism	Pathways (Homo sapiens (human))	KEGG	81	1	3586	50	0.683462	0.701687	C00489	C00489
hsa00130	Ubiquinone and other terpenoid-quinone biosynthesis	Pathways (Homo sapiens (human))	KEGG	81	1	3586	76	0.827091	0.837974	C00082	C00082
hsa01110	Biosynthesis of secondary metabolites	Pathways (Homo sapiens (human))	KEGG	81	19	3586	1023	0.875596	0.875596	C00022|C00025|C00036|C00037|C00047|C00049|C00078|C00082|C00117|C00135|C00137|C00158|C00180|C00199|C00408|C00417|C00437|C07480|C07481	C00022|C00025|C00036|C00037|C00047|C00049|C00078|C00082|C00117|C00135|C00137|C00158|C00180|C00199|C00408|C00417|C00437|C07480|C07481

## Sheet: Table S3
Table S3: MBROLE 2.0 platform identification of metabolic pathways enriched by Her-2 co-expressed metabolites
ID Annotation	Annotation	Category	Database	N	n	M	m	p-value	FDR correction	Submitted IDs	Matching IDs
hsa00630	Glyoxylate and dicarboxylate metabolism	Pathways (Homo sapiens (human))	KEGG	31	6	3586	44	1.406e-06	8.1548e-05	C00022|C00036|C00042|C00048|C00209|C00258	C00022|C00036|C00042|C00048|C00209|C00258
hsa00250	Alanine, aspartate and glutamate metabolism	Pathways (Homo sapiens (human))	KEGG	31	4	3586	24	4.30696e-05	0.00124902	C00022|C00036|C00042|C00049	C00022|C00036|C00042|C00049
hsa02010	ABC transporters	Pathways (Homo sapiens (human))	KEGG	31	6	3586	90	9.39076e-05	0.00181555	C00031|C00047|C00049|C00121|C00245|C00407	C00031|C00047|C00049|C00121|C00245|C00407
hsa00030	Pentose phosphate pathway	Pathways (Homo sapiens (human))	KEGG	31	4	3586	32	0.000138873	0.00201366	C00022|C00031|C00121|C00258	C00022|C00031|C00121|C00258
hsa00020	Citrate cycle (TCA cycle)	Pathways (Homo sapiens (human))	KEGG	31	3	3586	20	0.000603921	0.00500391	C00022|C00036|C00042	C00022|C00036|C00042
hsa00430	Taurine and hypotaurine metabolism	Pathways (Homo sapiens (human))	KEGG	31	3	3586	20	0.000603921	0.00500391	C00022|C00245|C05123	C00022|C00245|C05123
hsa00360	Phenylalanine metabolism	Pathways (Homo sapiens (human))	KEGG	31	4	3586	46	0.000579085	0.00500391	C00022|C00042|C03519|C05598	C00022|C00042|C03519|C05598
hsa00260	Glycine, serine and threonine metabolism	Pathways (Homo sapiens (human))	KEGG	31	4	3586	49	0.00073837	0.00535318	C00022|C00048|C00049|C00258	C00022|C00048|C00049|C00258
hsa04930	Type II diabetes mellitus	Pathways (Homo sapiens (human))	KEGG	31	2	3586	6	0.0010619	0.00684338	C00022|C00031	C00022|C00031
hsa00770	Pantothenate and CoA biosynthesis	Pathways (Homo sapiens (human))	KEGG	31	3	3586	27	0.00148729	0.00862626	C00022|C00049|C05944	C00022|C00049|C05944
hsa00010	Glycolysis / Gluconeogenesis	Pathways (Homo sapiens (human))	KEGG	31	3	3586	31	0.00223272	0.0117725	C00022|C00031|C00036	C00022|C00031|C00036
hsa00640	Propanoate metabolism	Pathways (Homo sapiens (human))	KEGG	31	3	3586	36	0.00344436	0.0166477	C00042|C02170|C05984	C00042|C02170|C05984
hsa00053	Ascorbate and aldarate metabolism	Pathways (Homo sapiens (human))	KEGG	31	3	3586	47	0.00733575	0.0327287	C00022|C00072|C05411	C00022|C00072|C05411
hsa01100	Metabolic pathways	Pathways (Homo sapiens (human))	KEGG	31	19	3586	1455	0.0155785	0.0645394	C00022|C00031|C00036|C00042|C00047|C00048|C00049|C00072|C00209|C00245|C00258|C00270|C00387|C00407|C00473|C00785|C01194|C05123|C12144	C00022|C00031|C00036|C00042|C00047|C00048|C00049|C00072|C00209|C00245|C00258|C00270|C00387|C00407|C00473|C00785|C01194|C05123|C12144
hsa00410	beta-Alanine metabolism	Pathways (Homo sapiens (human))	KEGG	31	2	3586	31	0.0287855	0.0885695	C00049|C00383	C00049|C00383
hsa00970	Aminoacyl-tRNA biosynthesis	Pathways (Homo sapiens (human))	KEGG	31	3	3586	75	0.0259607	0.0885695	C00047|C00049|C00407	C00047|C00049|C00407
hsa00300	Lysine biosynthesis	Pathways (Homo sapiens (human))	KEGG	31	2	3586	32	0.0305412	0.0885695	C00047|C00049	C00047|C00049
hsa00290	Valine, leucine and isoleucine biosynthesis	Pathways (Homo sapiens (human))	KEGG	31	2	3586	28	0.0237775	0.0885695	C00022|C00407	C00022|C00407
hsa00620	Pyruvate metabolism	Pathways (Homo sapiens (human))	KEGG	31	2	3586	32	0.0305412	0.0885695	C00022|C00036	C00022|C00036
hsa00563	Glycosylphosphatidylinositol(GPI)-anchor biosynthesis	Pathways (Homo sapiens (human))	KEGG	31	1	3586	3	0.0257178	0.0885695	C01194	C01194
hsa00330	Arginine and proline metabolism	Pathways (Homo sapiens (human))	KEGG	31	3	3586	82	0.0326958	0.0900245	C00022|C00048|C00049	C00022|C00048|C00049
hsa04910	Insulin signaling pathway	Pathways (Homo sapiens (human))	KEGG	31	1	3586	4	0.0341472	0.0900245	C00031	C00031
hsa04140	Regulation of autophagy	Pathways (Homo sapiens (human))	KEGG	31	1	3586	5	0.0425061	0.107189	C01194	C01194
hsa00650	Butanoate metabolism	Pathways (Homo sapiens (human))	KEGG	31	2	3586	40	0.0460274	0.111233	C00022|C00042	C00022|C00042
hsa00280	Valine, leucine and isoleucine degradation	Pathways (Homo sapiens (human))	KEGG	31	2	3586	41	0.0481316	0.111665	C00407|C02170	C00407|C02170
hsa00340	Histidine metabolism	Pathways (Homo sapiens (human))	KEGG	31	2	3586	44	0.0546513	0.117399	C00049|C00785	C00049|C00785
hsa00760	Nicotinate and nicotinamide metabolism	Pathways (Homo sapiens (human))	KEGG	31	2	3586	44	0.0546513	0.117399	C00022|C00049	C00022|C00049
hsa00120	Primary bile acid biosynthesis	Pathways (Homo sapiens (human))	KEGG	31	2	3586	47	0.0614666	0.127324	C00245|C17337	C00245|C17337
hsa00040	Pentose and glucuronate interconversions	Pathways (Homo sapiens (human))	KEGG	31	2	3586	53	0.0759108	0.151822	C00022|C05411	C00022|C05411
hsa00270	Cysteine and methionine metabolism	Pathways (Homo sapiens (human))	KEGG	31	2	3586	56	0.083505	0.161443	C00022|C00049	C00022|C00049
hsa00780	Biotin metabolism	Pathways (Homo sapiens (human))	KEGG	31	1	3586	11	0.0912084	0.165527	C00047	C00047
hsa00240	Pyrimidine metabolism	Pathways (Homo sapiens (human))	KEGG	31	2	3586	59	0.0913252	0.165527	C00383|C02170	C00383|C02170
hsa00190	Oxidative phosphorylation	Pathways (Homo sapiens (human))	KEGG	31	1	3586	16	0.129954	0.228405	C00042	C00042
hsa04964	Proximal tubule bicarbonate reclamation	Pathways (Homo sapiens (human))	KEGG	31	1	3586	17	0.137509	0.230644	C00036	C00036
hsa00350	Tyrosine metabolism	Pathways (Homo sapiens (human))	KEGG	31	2	3586	76	0.139182	0.230644	C00022|C00042	C00022|C00042
hsa00232	Caffeine metabolism	Pathways (Homo sapiens (human))	KEGG	31	1	3586	21	0.1671	0.269216	C00048	C00048
hsa00520	Amino sugar and nucleotide sugar metabolism	Pathways (Homo sapiens (human))	KEGG	31	2	3586	87	0.172564	0.270506	C00031|C00270	C00031|C00270
hsa00230	Purine metabolism	Pathways (Homo sapiens (human))	KEGG	31	2	3586	92	0.188172	0.276358	C00048|C00387	C00048|C00387
hsa04070	Phosphatidylinositol signaling system	Pathways (Homo sapiens (human))	KEGG	31	1	3586	27	0.209651	0.276358	C01194	C01194
hsa00910	Nitrogen metabolism	Pathways (Homo sapiens (human))	KEGG	31	1	3586	26	0.202708	0.276358	C00049	C00049
hsa00830	Retinol metabolism	Pathways (Homo sapiens (human))	KEGG	31	1	3586	24	0.188645	0.276358	C00473	C00473
hsa00400	Phenylalanine, tyrosine and tryptophan biosynthesis	Pathways (Homo sapiens (human))	KEGG	31	1	3586	27	0.209651	0.276358	C00296	C00296
hsa00600	Sphingolipid metabolism	Pathways (Homo sapiens (human))	KEGG	31	1	3586	25	0.195706	0.276358	C12144	C12144
hsa00730	Thiamine metabolism	Pathways (Homo sapiens (human))	KEGG	31	1	3586	26	0.202708	0.276358	C00022	C00022
hsa00524	Butirosin and neomycin biosynthesis	Pathways (Homo sapiens (human))	KEGG	31	1	3586	29	0.223361	0.287887	C00031	C00031
hsa00750	Vitamin B6 metabolism	Pathways (Homo sapiens (human))	KEGG	31	1	3586	32	0.243496	0.300484	C00022	C00022
hsa00561	Glycerolipid metabolism	Pathways (Homo sapiens (human))	KEGG	31	1	3586	32	0.243496	0.300484	C00258	C00258
hsa00900	Terpenoid backbone biosynthesis	Pathways (Homo sapiens (human))	KEGG	31	1	3586	33	0.250095	0.302198	C00022	C00022
hsa00480	Glutathione metabolism	Pathways (Homo sapiens (human))	KEGG	31	1	3586	38	0.282261	0.332844	C00072	C00072
hsa04080	Neuroactive ligand-receptor interaction	Pathways (Homo sapiens (human))	KEGG	31	2	3586	128	0.304151	0.332844	C00049|C00245	C00049|C00245
hsa00562	Inositol phosphate metabolism	Pathways (Homo sapiens (human))	KEGG	31	1	3586	39	0.288532	0.332844	C01194	C01194
hsa00052	Galactose metabolism	Pathways (Homo sapiens (human))	KEGG	31	1	3586	41	0.300916	0.332844	C00031	C00031
hsa00460	Cyanoamino acid metabolism	Pathways (Homo sapiens (human))	KEGG	31	1	3586	41	0.300916	0.332844	C00049	C00049
hsa00564	Glycerophospholipid metabolism	Pathways (Homo sapiens (human))	KEGG	31	1	3586	46	0.330969	0.3552	C01194	C01194
hsa00310	Lysine degradation	Pathways (Homo sapiens (human))	KEGG	31	1	3586	47	0.336828	0.3552	C00047	C00047
hsa00500	Starch and sucrose metabolism	Pathways (Homo sapiens (human))	KEGG	31	1	3586	50	0.354108	0.366754	C00031	C00031
hsa00860	Porphyrin and chlorophyll metabolism	Pathways (Homo sapiens (human))	KEGG	31	1	3586	126	0.671619	0.683402	C00500	C00500
hsa01110	Biosynthesis of secondary metabolites	Pathways (Homo sapiens (human))	KEGG	31	8	3586	1023	0.696689	0.696689	C00022|C00031|C00036|C00042|C00047|C00049|C00407|C08262	C00022|C00031|C00036|C00042|C00047|C00049|C00407|C08262

## Sheet: Table S4
Table S4: Identification of 673 specific molecules for quiescent subtype
symbol	Type	logFC	AveExpr	t	P.Value	adj.P.Val	B
FAM83E	mRNA	11.4765	16.5899	8.9718	1.43573e-17	7.75367e-13	29.2542
SDCBP2	mRNA	15.6718	25.2884	7.81534	5.62994e-14	7.60112e-10	21.1844
FUT2	mRNA	11.3433	21.8347	7.22532	2.83378e-12	1.20171e-08	17.3731
KCNK6	mRNA	3.65556	8.60244	7.1578	4.37559e-12	1.42574e-08	16.9511
STARD10	mRNA	19.6272	42.3566	7.01731	1.07028e-11	2.47503e-08	16.0828
SMIM22	mRNA	12.6477	25.252	6.95666	1.56839e-11	3.02503e-08	15.712
LINC01133	mRNA	21.7352	26.5957	6.63055	1.17354e-10	1.44039e-07	13.761
FA2H	mRNA	12.2151	19.8734	6.58975	1.50198e-10	1.72584e-07	13.522
EPS8L3	mRNA	11.4464	27.0138	6.52063	2.27535e-10	2.49032e-07	13.1199
PTK6	mRNA	7.63691	15.3365	6.4664	3.14467e-10	3.03264e-07	12.8068
C6orf132	mRNA	8.55706	16.9937	6.46257	3.21715e-10	3.04811e-07	12.7847
SLC44A4	mRNA	41.855	79.3124	6.33258	6.92699e-10	5.42162e-07	12.043
VSIG2	mRNA	31.919	36.3093	6.28613	9.08447e-10	6.62982e-07	11.7809
PTPRH	mRNA	6.12502	12.3753	6.27281	9.8165e-10	6.97553e-07	11.706
TMEM125	mRNA	3.84701	10.1171	6.22251	1.31382e-09	8.75958e-07	11.4244
PRSS8	mRNA	29.5898	65.3622	6.12435	2.30825e-09	1.35777e-06	10.8801
PLA2G10	mRNA	4.7787	6.83228	6.12408	2.31187e-09	1.35777e-06	10.8786
GALE	mRNA	6.58976	16.6367	6.12022	2.36322e-09	1.37232e-06	10.8574
PRRG2	mRNA	1.76964	5.52424	5.95658	5.95176e-09	2.67854e-06	9.96634
VILL	mRNA	5.94324	9.6551	5.91098	7.67185e-09	3.16273e-06	9.72162
CKMT1A	mRNA	2.11706	4.68839	5.86962	9.64639e-09	3.59942e-06	9.50093
HDHD3	mRNA	8.51201	28.111	5.82756	1.216e-08	4.22695e-06	9.27786
PRR13	mRNA	8.18148	31.5819	5.77167	1.65083e-08	5.20556e-06	8.9835
TJP3	mRNA	7.43427	20.5856	5.76876	1.67719e-08	5.20556e-06	8.96825
SMIM24	mRNA	35.3316	52.6566	5.75343	1.8231e-08	5.50037e-06	8.88796
GMPPA	mRNA	2.353	10.7995	5.73125	2.05633e-08	5.94468e-06	8.7721
ERN2	mRNA	8.42816	16.088	5.6999	2.43625e-08	6.71273e-06	8.60898
TMEM238L	mRNA	4.61779	6.81692	5.66284	2.97401e-08	7.75901e-06	8.41713
EPS8L1	mRNA	5.35941	9.99147	5.63649	3.42487e-08	8.60029e-06	8.2814
TFF1	mRNA	925.563	776.734	5.61769	3.7868e-08	9.27049e-06	8.18482
CRACR2B	mRNA	3.89287	10.3329	5.61116	3.92083e-08	9.46746e-06	8.15139
PPDPF	mRNA	192.706	612.958	5.54018	5.71281e-08	1.25415e-05	7.78969
TRPM4	mRNA	4.25746	12.1237	5.52173	6.29623e-08	1.37663e-05	7.69629
ABHD11.AS1	mRNA	3.83305	5.80217	5.4491	9.20851e-08	1.86957e-05	7.3313
MAPK3	mRNA	9.80444	36.6241	5.44403	9.45491e-08	1.90527e-05	7.30596
RAB25	mRNA	21.8428	77.3908	5.43793	9.75979e-08	1.93703e-05	7.27551
JUND	mRNA	46.4427	157.658	5.42138	1.06356e-07	2.07357e-05	7.19305
FAM3A	mRNA	2.19771	7.88283	5.40333	1.16777e-07	2.1974e-05	7.10338
MUC1	mRNA	69.1093	127.6	5.38966	1.25322e-07	2.32577e-05	7.03564
B3GNT3	mRNA	15.6562	46.5228	5.37051	1.38324e-07	2.51522e-05	6.94097
YIPF3	mRNA	13.8319	48.3413	5.35984	1.46125e-07	2.6393e-05	6.88836
TSPAN1	mRNA	41.2445	73.2149	5.33045	1.69895e-07	2.92203e-05	6.74388
ELF3	mRNA	15.1583	52.4749	5.32458	1.75076e-07	2.95871e-05	6.71509
PRR15	mRNA	9.0944	25.5264	5.32345	1.76089e-07	2.96252e-05	6.70956
F11R	mRNA	5.12	20.5571	5.30708	1.91438e-07	3.13291e-05	6.62947
CYP4F12	mRNA	1.57007	2.73132	5.30321	1.95247e-07	3.18559e-05	6.61059
GIPC1	mRNA	7.8069	29.1432	5.27609	2.24127e-07	3.54008e-05	6.47842
GDPD3	mRNA	2.61746	4.03876	5.27107	2.29908e-07	3.5885e-05	6.45403
FAM3D	mRNA	25.008	35.8912	5.25382	2.50896e-07	3.8004e-05	6.37036
TLCD2	mRNA	2.10742	5.27735	5.23177	2.80443e-07	4.10443e-05	6.26375
OCEL1	mRNA	1.92728	7.23354	5.22191	2.94726e-07	4.2558e-05	6.2162
TSPAN8	mRNA	96.0628	196.291	5.21293	3.08341e-07	4.40528e-05	6.17297
HGD	mRNA	3.92289	6.4654	5.21007	3.12805e-07	4.40687e-05	6.15921
CGN	mRNA	7.01372	18.7459	5.19571	3.36181e-07	4.63149e-05	6.09023
AL512274.1	mRNA	2.16461	2.78624	5.19291	3.40926e-07	4.66119e-05	6.07682
BCAS1	mRNA	6.14131	7.87365	5.19025	3.45508e-07	4.70003e-05	6.06404
MLPH	mRNA	5.56068	12.2027	5.18857	3.48413e-07	4.7158e-05	6.05603
EFHD2	mRNA	25.8652	89.9019	5.16862	3.84967e-07	5.04614e-05	5.96057
FER1L4	mRNA	2.77794	3.36676	5.12311	4.82757e-07	5.89848e-05	5.74407
SLC35C1	mRNA	5.26441	16.6189	5.11839	4.94179e-07	5.9705e-05	5.72171
ZBTB7B	mRNA	6.29363	24.5523	5.09086	5.66206e-07	6.66186e-05	5.59164
C1orf116	mRNA	8.88317	21.2913	5.08016	5.96854e-07	6.87273e-05	5.54125
RAB13	mRNA	7.85317	32.4577	5.07332	6.17308e-07	7.03328e-05	5.50905
AKR1B10	mRNA	66.2252	68.3454	5.06725	6.35997e-07	7.15563e-05	5.48055
AOC1	mRNA	22.3204	42.6372	5.03432	7.47367e-07	7.99239e-05	5.3264
CAPN9	mRNA	3.60762	3.4275	5.02955	7.64999e-07	8.13263e-05	5.30413
PPP1R11	mRNA	7.85865	41.3227	5.02674	7.75567e-07	8.18696e-05	5.29102
CYSTM1	mRNA	67.6293	143.137	5.02553	7.80154e-07	8.19693e-05	5.28539
CAPN8	mRNA	6.1744	11.3395	5.00495	8.6242e-07	8.77299e-05	5.18966
ALDH3B1	mRNA	3.73586	8.5941	4.98109	9.68354e-07	9.57801e-05	5.07907
CACFD1	mRNA	2.89994	9.92176	4.97451	9.99724e-07	9.80496e-05	5.04864
SMIM6	mRNA	3.05417	5.37021	4.95645	1.09091e-06	0.000103289	4.96534
S100P	mRNA	86.493	153.356	4.94223	1.16829e-06	0.000108782	4.89996
CKMT1B	mRNA	1.9557	5.1903	4.91779	1.31385e-06	0.000117864	4.78797
BICDL2	mRNA	1.81718	5.56456	4.91509	1.33099e-06	0.000118392	4.7756
LPCAT4	mRNA	4.29853	14.371	4.904	1.40356e-06	0.000122546	4.72498
EPN3	mRNA	4.07585	9.13367	4.87618	1.60298e-06	0.000135649	4.59834
KLF4	mRNA	10.4085	27.032	4.85865	1.74235e-06	0.000143003	4.51889
TMC4	mRNA	7.93392	27.1678	4.84447	1.86356e-06	0.000150435	4.45481
STXBP2	mRNA	1.80897	8.47361	4.83185	1.9782e-06	0.000158271	4.39794
CYP2C18	mRNA	3.56049	6.39923	4.82832	2.01154e-06	0.000160226	4.38202
SERINC2	mRNA	30.9049	89.1235	4.82746	2.01968e-06	0.000160638	4.37818
PLEKHA6	mRNA	4.45858	15.9622	4.8235	2.0578e-06	0.000162949	4.36037
FOXA3	mRNA	8.26383	16.7768	4.80998	2.19324e-06	0.000169694	4.29967
LGALS4	mRNA	80.3453	190.788	4.8088	2.20552e-06	0.000169913	4.29435
TRIM31	mRNA	9.41675	19.8838	4.7936	2.36893e-06	0.000177686	4.2263
RASSF7	mRNA	6.28276	20.7654	4.78981	2.41151e-06	0.000179633	4.20934
CAPN5	mRNA	10.7423	30.3739	4.78736	2.43942e-06	0.000180714	4.19839
ARPC4	mRNA	4.14355	23.6513	4.7731	2.60795e-06	0.000189559	4.13481
MUC3A	mRNA	22.5341	29.0549	4.77211	2.62016e-06	0.000189935	4.13036
RABAC1	mRNA	8.51299	36.1646	4.77015	2.6442e-06	0.000191421	4.12167
NAPRT	mRNA	10.1333	30.1831	4.75961	2.77781e-06	0.00019716	4.07476
C11orf86	mRNA	3.88641	3.31776	4.7505	2.89847e-06	0.000203288	4.03431
VPS28	mRNA	4.19139	22.6512	4.74245	3.00922e-06	0.000209965	3.99864
AGR3	mRNA	29.1515	51.2464	4.7414	3.02399e-06	0.000210452	3.99398
TP53I11	mRNA	8.65516	27.4824	4.73958	3.04971e-06	0.000211696	3.98593
KCNK5	mRNA	4.40678	10.0397	4.72751	3.22575e-06	0.000219681	3.93255
CORO1B	mRNA	5.44395	25.381	4.72698	3.23359e-06	0.000219937	3.93024
PNPLA2	mRNA	8.9431	42.2509	4.72314	3.2918e-06	0.000222774	3.91328
COPG1	mRNA	12.1051	59.813	4.71562	3.40861e-06	0.000228673	3.88012
NR2F6	mRNA	9.55364	35.6175	4.71463	3.42429e-06	0.000229156	3.87576
AC009065.5	mRNA	3.20726	8.70621	4.70307	3.6126e-06	0.000237925	3.82486
PCDH1	mRNA	8.61723	29.8347	4.6975	3.70691e-06	0.000240615	3.80036
TMEM208	mRNA	3.33951	16.6083	4.68455	3.93513e-06	0.000247515	3.74357
TMEM214	mRNA	4.91643	34.6627	4.68391	3.94677e-06	0.000247515	3.74077
SGSM3	mRNA	3.2015	12.8306	4.6839	3.94688e-06	0.000247515	3.74074
RBM47	mRNA	6.65973	28.4024	4.68083	4.0031e-06	0.000249639	3.7273
ABCC3	mRNA	6.63266	19.3808	4.6783	4.05011e-06	0.000251988	3.7162
KLC4	mRNA	2.43225	5.64751	4.66736	4.25925e-06	0.00026126	3.66836
FUT6	mRNA	2.0686	4.16399	4.66491	4.30738e-06	0.00026327	3.65768
MGST3	mRNA	2.49976	11.7657	4.65192	4.57196e-06	0.00027509	3.60106
CDC42EP5	mRNA	36.3899	75.3819	4.64902	4.63309e-06	0.000278011	3.58844
PSCA	mRNA	153.29	122.977	4.64709	4.67425e-06	0.000278695	3.58004
AGR2	mRNA	248.677	485.653	4.63778	4.87779e-06	0.000285942	3.53956
C19orf33	mRNA	46.1024	100.541	4.63738	4.88664e-06	0.000285942	3.53784
IL17RE	mRNA	2.52134	7.88266	4.63256	4.99553e-06	0.000291029	3.51691
CYP3A5	mRNA	5.97501	10.8302	4.63129	5.02457e-06	0.000292405	3.5114
TST	mRNA	11.7485	36.3785	4.61739	5.35355e-06	0.000305622	3.45119
BX470102.1	mRNA	1.64329	2.87402	4.61374	5.44319e-06	0.000308816	3.43542
PPP1R16A	mRNA	2.10506	7.74327	4.61326	5.45524e-06	0.000308816	3.43332
CDHR2	mRNA	6.88221	9.79253	4.60965	5.54565e-06	0.000310969	3.41772
GPT	mRNA	2.45909	3.28631	4.58699	6.1465e-06	0.000332941	3.32009
FAM177B	mRNA	2.2012	2.71863	4.57557	6.47273e-06	0.000346514	3.27103
GPRC5C	mRNA	3.2689	7.61335	4.57472	6.49773e-06	0.00034711	3.26737
EPN1	mRNA	3.2646	15.3363	4.5714	6.59581e-06	0.000351288	3.25316
AC138305.3	mRNA	4.48705	9.48931	4.56739	6.71652e-06	0.000354985	3.23595
TSTA3	mRNA	14.2624	46.3233	4.55828	6.99834e-06	0.000365594	3.19697
FBP1	mRNA	17.0788	39.3945	4.54048	7.5821e-06	0.000388125	3.12099
TMEM92	mRNA	1.93812	5.16674	4.52906	7.98094e-06	0.000403954	3.07239
BCL2L15	mRNA	2.88846	6.67534	4.51668	8.43608e-06	0.000421063	3.01982
BMP2	mRNA	4.83017	10.9593	4.51462	8.51437e-06	0.000424035	3.01107
CHMP2A	mRNA	6.82126	37.8567	4.51259	8.59204e-06	0.000426511	3.00246
AL158206.1	mRNA	4.82184	7.71928	4.51073	8.66379e-06	0.000428193	2.99458
ZBTB7A	mRNA	4.95087	30.5567	4.50057	9.06611e-06	0.000443091	2.95157
RHBDL2	mRNA	1.58594	3.82109	4.47913	9.97436e-06	0.000474043	2.86113
ANG	mRNA	4.34102	11.0442	4.47835	1.0009e-05	0.000474987	2.85785
INF2	mRNA	5.61524	22.7635	4.47728	1.00564e-05	0.000476817	2.85337
SCAMP2	mRNA	5.67275	33.9799	4.46519	1.06108e-05	0.00049357	2.80255
FAM50A	mRNA	4.04959	22.491	4.46417	1.06592e-05	0.000495394	2.79825
MUC5AC	mRNA	72.8207	62.2521	4.46343	1.06939e-05	0.000495853	2.79517
TAGLN2	mRNA	53.9856	259.834	4.46263	1.07322e-05	0.000496226	2.79178
HES1	mRNA	15.0519	52.3809	4.45677	1.1014e-05	0.000504079	2.76724
YIPF2	mRNA	3.42712	17.1974	4.45533	1.10847e-05	0.000505579	2.76119
MUCL3	mRNA	77.4811	56.9857	4.44063	1.18287e-05	0.000530133	2.69969
JTB	mRNA	15.0452	89.9919	4.44	1.18613e-05	0.000531153	2.69708
PRKCD	mRNA	4.80626	24.3705	4.43561	1.20934e-05	0.00053842	2.67874
RAB5IF	mRNA	5.38047	23.7856	4.43411	1.21737e-05	0.00054155	2.67248
PNKD	mRNA	6.35439	24.049	4.43194	1.22906e-05	0.000543614	2.66344
SLC9A1	mRNA	9.05594	25.0866	4.42037	1.29327e-05	0.000566448	2.61525
CORO2A	mRNA	4.14363	13.3942	4.41568	1.3202e-05	0.000574978	2.59576
TMSB4XP4	mRNA	8.16879	20.5588	4.41007	1.35315e-05	0.000584614	2.57243
SLC25A25.AS1	mRNA	1.58116	4.72744	4.40698	1.37163e-05	0.00059126	2.5596
SRC	mRNA	6.25035	27.7345	4.40604	1.37725e-05	0.00059313	2.55573
SEC13	mRNA	2.54639	16.714	4.39127	1.46928e-05	0.000621854	2.49456
FKBP2	mRNA	10.93	45.8378	4.38731	1.49494e-05	0.00062926	2.47819
MT.ATP6	mRNA	1818.43	7505.4	4.3775	1.56038e-05	0.000646727	2.43768
TMEM54	mRNA	19.6168	68.425	4.37399	1.58443e-05	0.000654683	2.42323
HECTD3	mRNA	3.18599	18.9969	4.37156	1.6013e-05	0.000660139	2.41321
SSR4	mRNA	9.9075	41.5229	4.37098	1.60534e-05	0.0006613	2.41083
MT.CO3	mRNA	3738.44	13537.9	4.37015	1.61117e-05	0.00066259	2.4074
ACSS2	mRNA	4.59381	15.9995	4.34726	1.77972e-05	0.000713008	2.31338
GALNT3	mRNA	6.80909	22.2278	4.34638	1.78657e-05	0.000714694	2.30975
AC009065.2	mRNA	2.79453	8.25514	4.34173	1.82294e-05	0.000726016	2.29071
VPS37B	mRNA	2.82779	13.5408	4.33796	1.85294e-05	0.000734036	2.27529
ARF1	mRNA	23.5393	171.904	4.32754	1.93831e-05	0.000760574	2.23274
CXCL17	mRNA	72.3716	73.028	4.32686	1.94408e-05	0.000761747	2.22994
BTNL8	mRNA	2.275	3.98497	4.3207	1.9965e-05	0.000777369	2.20481
CES2	mRNA	16.2742	35.1886	4.32016	2.00111e-05	0.000778561	2.20263
TAX1BP3	mRNA	4.46739	23.3887	4.31796	2.02016e-05	0.000782089	2.19369
MT.CO1	mRNA	3861.57	17111.9	4.31459	2.0498e-05	0.000789646	2.17993
SERF2	mRNA	8.4303	43.8458	4.31409	2.05422e-05	0.000789646	2.1779
RFLNA	mRNA	10.1875	19.498	4.30916	2.0983e-05	0.000799305	2.15786
ACADVL	mRNA	5.70499	33.6271	4.30033	2.17956e-05	0.000823704	2.12199
MUC20	mRNA	7.30928	10.9998	4.29948	2.18752e-05	0.000826133	2.11855
BAIAP2L2	mRNA	8.51367	29.39	4.29732	2.20789e-05	0.0008315	2.1098
LAD1	mRNA	19.9632	75.5355	4.29282	2.25102e-05	0.000842515	2.09154
MT.RNR2	mRNA	2911.38	9591.72	4.28808	2.29724e-05	0.000855657	2.07236
ASPHD1	mRNA	3.91278	7.98325	4.28368	2.34098e-05	0.000869494	2.05456
SLC52A2	mRNA	6.3072	27.695	4.28077	2.37037e-05	0.000878598	2.04278
DDR1	mRNA	10.1493	35.9163	4.27755	2.40332e-05	0.000885342	2.02976
NQO1	mRNA	24.8026	72.4777	4.27496	2.43001e-05	0.000893956	2.01934
VSIG1	mRNA	28.7083	32.3036	4.27293	2.4513e-05	0.000899947	2.01111
LIPH	mRNA	7.6176	18.0957	4.26089	2.58067e-05	0.000936432	1.96259
SLC22A18	mRNA	3.74361	9.32782	4.25817	2.61074e-05	0.000944992	1.95167
SH3BGRL2	mRNA	5.77472	23.4212	4.25609	2.63395e-05	0.00095148	1.94332
MT1F	mRNA	4.02656	7.3334	4.25359	2.66216e-05	0.000959014	1.93327
BCAP31	mRNA	12.6444	66.0487	4.25241	2.67561e-05	0.000960657	1.92852
TMEM184A	mRNA	1.63931	4.60263	4.23967	2.82458e-05	0.00100422	1.87743
KIAA1522	mRNA	11.1669	44.3066	4.23203	2.91776e-05	0.00103083	1.84683
ATP1B1	mRNA	58.7138	186.529	4.21898	3.08371e-05	0.00107028	1.7947
SCAND1	mRNA	6.36881	29.5912	4.21831	3.09247e-05	0.00107194	1.79202
MMP24OS	mRNA	3.12851	12.2833	4.21509	3.13487e-05	0.0010804	1.77919
SLPI	mRNA	125.6	219.986	4.21216	3.17393e-05	0.001089	1.76752
LDHD	mRNA	2.25991	4.80128	4.2072	3.24111e-05	0.00110573	1.74779
INAVA	mRNA	5.64597	21.2939	4.20638	3.25236e-05	0.00110816	1.74452
COX17	mRNA	2.90254	13.2204	4.19892	3.35634e-05	0.00113571	1.71488
PHETA1	mRNA	2.92143	10.8888	4.19574	3.40164e-05	0.00114816	1.70225
RRBP1	mRNA	24.0943	89.429	4.19403	3.42624e-05	0.00115574	1.69546
ARL14	mRNA	9.08343	14.8357	4.19011	3.48327e-05	0.00116976	1.67991
SLC39A7	mRNA	9.3513	44.6756	4.18868	3.50424e-05	0.00117253	1.67426
RILP	mRNA	1.68059	6.81737	4.18329	3.58461e-05	0.00119277	1.65291
AKR7A3	mRNA	14.6699	29.2895	4.1827	3.59344e-05	0.0011946	1.65059
TM4SF5	mRNA	12.3284	23.6415	4.18153	3.61113e-05	0.00119938	1.64596
FXYD3	mRNA	28.9183	84.1466	4.18087	3.62122e-05	0.00120199	1.64334
TMED9	mRNA	8.29039	47.4024	4.17959	3.64077e-05	0.001207	1.63827
MT.TP	mRNA	1844.41	4363.57	4.17885	3.65208e-05	0.00121	1.63535
PLLP	mRNA	1.95344	5.80157	4.16847	3.81462e-05	0.00125005	1.59435
CD82	mRNA	7.48828	27.1913	4.16794	3.82307e-05	0.00125206	1.59227
AMN	mRNA	4.24566	11.6069	4.16761	3.82841e-05	0.00125305	1.59096
EPS8L2	mRNA	5.38814	19.2	4.1605	3.944e-05	0.00128388	1.56296
AC010503.4	mRNA	3.44767	14.3425	4.1594	3.96229e-05	0.00128758	1.5586
GNA11	mRNA	4.09737	24.6843	4.15311	4.06786e-05	0.00131627	1.53385
DHRS3	mRNA	6.27297	23.3273	4.14936	4.13198e-05	0.00133222	1.51914
P4HB	mRNA	32.7154	163.621	4.14871	4.14325e-05	0.00133463	1.51658
CYBA	mRNA	19.4785	75.0651	4.13733	4.34464e-05	0.001381	1.47192
BLOC1S1	mRNA	3.41476	16.4945	4.13531	4.38121e-05	0.00138854	1.46403
EDF1	mRNA	19.782	125.806	4.12191	4.63236e-05	0.00145296	1.41161
CCND3	mRNA	3.95129	14.1539	4.11702	4.72721e-05	0.00147483	1.39255
CLDN4	mRNA	29.2798	96.2362	4.11449	4.77719e-05	0.00148527	1.38266
MALAT1	mRNA	134.363	366.609	4.11412	4.78445e-05	0.00148663	1.38123
C11orf24	mRNA	4.30365	19.3783	4.09343	5.21212e-05	0.00158765	1.30075
TM6SF2	mRNA	1.82975	2.16957	4.08771	5.33644e-05	0.00161454	1.2786
MROH6	mRNA	5.0259	12.5058	4.08356	5.42862e-05	0.00163601	1.2625
ISG20	mRNA	1.63466	4.78128	4.07824	5.54889e-05	0.00166113	1.24192
IDH3G	mRNA	4.6568	26.9858	4.07674	5.58315e-05	0.00166953	1.23613
RNASET2	mRNA	2.11131	9.06792	4.07129	5.7098e-05	0.00169801	1.21506
MVP	mRNA	8.34871	45.2987	4.0683	5.78031e-05	0.00171237	1.20353
CA2	mRNA	58.0145	87.9949	4.05544	6.09353e-05	0.00177978	1.15397
CIB1	mRNA	28.1783	96.9655	4.05515	6.1007e-05	0.00178091	1.15287
C4orf19	mRNA	2.12806	7.18619	4.03376	6.6582e-05	0.0018935	1.07078
ELOVL1	mRNA	7.51703	44.2637	4.02916	6.78415e-05	0.0019151	1.05319
MT1E	mRNA	24.1078	53.8531	4.02843	6.80458e-05	0.00191796	1.05037
NECTIN4	mRNA	2.23878	5.41637	4.02375	6.93546e-05	0.00194369	1.0325
ADAP1	mRNA	2.4538	9.27609	4.01873	7.07849e-05	0.00197353	1.01334
C1orf210	mRNA	3.16509	13.4923	4.01282	7.25051e-05	0.00200596	0.990818
B3GNT7	mRNA	9.75368	20.3455	4.00816	7.38898e-05	0.00203599	0.973074
VAMP8	mRNA	14.9976	82.9742	4.0037	7.52403e-05	0.00206471	0.956087
C6orf136	mRNA	1.85354	10.2747	4.00301	7.5451e-05	0.00206944	0.953464
SHARPIN	mRNA	4.04809	23.5052	3.99453	7.80883e-05	0.00212558	0.921246
ST14	mRNA	16.6304	77.1866	3.99348	7.84192e-05	0.00213244	0.917281
TMEM63B	mRNA	7.29082	21.1037	3.98665	8.06156e-05	0.00217031	0.891383
RNF39	mRNA	2.18052	4.44582	3.97752	8.36402e-05	0.00223282	0.856858
CTSE	mRNA	106.617	202.915	3.97678	8.38913e-05	0.00223621	0.854048
MIA	mRNA	5.51674	7.22196	3.97238	8.53906e-05	0.00226722	0.837447
ESRP2	mRNA	2.87749	12.3594	3.96981	8.628e-05	0.00228297	0.827738
HYAL1	mRNA	2.63104	4.86717	3.96775	8.70003e-05	0.00229529	0.819947
DOK4	mRNA	3.10869	14.1379	3.96698	8.72688e-05	0.00230125	0.81706
OSBPL7	mRNA	1.68006	5.54259	3.96422	8.82434e-05	0.00231721	0.806653
NECTIN2	mRNA	16.0085	60.689	3.95621	9.11286e-05	0.00236833	0.776512
MT.CO2	mRNA	3016.47	12675.9	3.93931	9.75136e-05	0.00250177	0.713088
B3GALT5	mRNA	1.56132	2.94012	3.93918	9.75674e-05	0.00250196	0.712572
GRIN2D	mRNA	3.4821	10.816	3.9374	9.82635e-05	0.0025071	0.705915
MT.RNR1	mRNA	698.232	2133.21	3.93292	0.000100037	0.00254198	0.68917
ATP6V0B	mRNA	5.41683	32.4004	3.93284	0.00010007	0.00254198	0.688863
SH3BGRL3	mRNA	44.3737	197.88	3.92846	0.000101834	0.00257953	0.672497
TICAM1	mRNA	3.72347	18.1774	3.92696	0.000102446	0.00259259	0.666892
UNC5CL	mRNA	4.26248	9.87116	3.92626	0.000102734	0.00259868	0.664259
SGK2	mRNA	1.58423	3.95006	3.92117	0.000104841	0.00263222	0.645265
HHLA2	mRNA	3.81951	6.43945	3.91434	0.000107731	0.00268786	0.619817
SSBP3	mRNA	3.7238	21.2945	3.91243	0.000108553	0.00270033	0.612698
MROH1	mRNA	1.58234	7.96623	3.91049	0.000109394	0.0027101	0.605481
BCAR1	mRNA	2.43236	13.4856	3.91048	0.000109398	0.0027101	0.605448
HID1	mRNA	7.38726	24.333	3.91036	0.000109453	0.00271022	0.604978
CD63	mRNA	24.088	162.986	3.90328	0.000112574	0.00276258	0.578673
NFKBIE	mRNA	2.43454	10.049	3.89919	0.000114418	0.00279308	0.563469
NDUFA1	mRNA	18.093	96.3099	3.89387	0.000116854	0.00283882	0.543767
KCNK1	mRNA	4.13322	14.5089	3.89168	0.000117871	0.00285454	0.535659
MT1G	mRNA	42.2918	55.5586	3.88802	0.000119594	0.00288333	0.522093
AL035661.1	mRNA	3.35444	8.89095	3.88699	0.000120084	0.00288999	0.518265
FER1L6	mRNA	4.81922	5.81171	3.88525	0.000120913	0.00290138	0.511836
EDN3	mRNA	1.60918	2.33117	3.8766	0.000125119	0.0029793	0.479863
DDA1	mRNA	1.64848	11.157	3.8564	0.000135479	0.00317973	0.40551
EPB41L1	mRNA	4.17677	18.0846	3.85589	0.000135752	0.00318233	0.40363
SULT1C2	mRNA	4.07297	6.2532	3.85427	0.000136618	0.00319346	0.397691
CDC42BPG	mRNA	1.67203	6.45084	3.85231	0.000137679	0.00320904	0.390463
GAK	mRNA	1.69914	9.45272	3.85058	0.000138615	0.00322807	0.384133
OR7E14P	mRNA	2.05607	7.58522	3.84705	0.000140548	0.00326183	0.371197
SMIM31	mRNA	1.58673	2.98797	3.84076	0.000144056	0.00332469	0.348164
CLTB	mRNA	14.2254	59.0173	3.83386	0.000148002	0.00338695	0.32293
SLC50A1	mRNA	4.44207	19.9576	3.82906	0.00015081	0.00343071	0.305378
PPP1R14D	mRNA	4.75069	10.0945	3.81816	0.000157364	0.00354397	0.265667
QSOX1	mRNA	9.30391	34.9825	3.81545	0.000159036	0.00357457	0.2558
PROM2	mRNA	6.67025	12.6055	3.80967	0.000162658	0.00363741	0.234785
TFF2	mRNA	218.967	245.736	3.80162	0.000167829	0.00372849	0.205583
FUT3	mRNA	5.72901	16.4319	3.80057	0.000168516	0.00373585	0.201774
PWWP2B	mRNA	1.76022	9.07177	3.79669	0.000171072	0.00376937	0.187729
CYB561	mRNA	3.25364	17.775	3.79532	0.000171982	0.00378172	0.182777
DAP	mRNA	11.3963	67.6479	3.79005	0.000175534	0.0038426	0.163713
KCNE3	mRNA	10.4423	28.4013	3.78949	0.000175917	0.00384503	0.161676
CLDN18	mRNA	107.791	187.284	3.7869	0.000177693	0.00387729	0.152311
NANS	mRNA	2.49123	12.165	3.78395	0.000179733	0.0039139	0.141665
DTX2	mRNA	2.79365	10.6906	3.78212	0.000181007	0.00393214	0.135075
MYH14	mRNA	11.7718	51.0347	3.77937	0.000182941	0.00396937	0.125165
MDFI	mRNA	3.40035	10.8739	3.77913	0.000183114	0.00397151	0.124286
KRT19	mRNA	172.314	417.938	3.77224	0.000188054	0.0040551	0.0994696
SLC35A2	mRNA	2.66731	15.7163	3.76949	0.000190065	0.00408291	0.0895534
MUC13	mRNA	59.7378	152.745	3.76524	0.000193205	0.00413133	0.0742766
PIP5K1B	mRNA	2.81491	9.6957	3.76448	0.000193771	0.00413319	0.0715497
KRT8	mRNA	95.119	389.356	3.75643	0.000199872	0.00423796	0.0426638
SMPD3	mRNA	3.15402	7.51269	3.7465	0.000207648	0.00433811	0.00710435
NDUFS6	mRNA	7.40593	39.0206	3.73583	0.000216321	0.00448118	-0.0310105
BAG1	mRNA	2.22209	10.4376	3.72959	0.00022155	0.00455024	-0.0532502
MIR429	mRNA	2.15505	6.38616	3.71804	0.000231544	0.00471514	-0.0943265
SPDEF	mRNA	8.00546	15.0901	3.71432	0.000234853	0.00476602	-0.107534
SLC9A4	mRNA	1.66226	1.98444	3.70964	0.000239077	0.00481854	-0.124122
OVOL2	mRNA	1.50849	6.9407	3.70871	0.000239924	0.00482933	-0.127413
TTC22	mRNA	2.15829	7.00437	3.70317	0.000245035	0.00489903	-0.147024
KDELR1	mRNA	20.291	134.922	3.70101	0.000247054	0.00492513	-0.154661
FAM3B	mRNA	3.88544	8.05381	3.69735	0.000250516	0.00497914	-0.167607
GSTP1	mRNA	63.9364	272.182	3.6963	0.000251518	0.004992	-0.171319
SELENBP1	mRNA	6.17778	19.5336	3.69386	0.00025386	0.00502924	-0.17994
SIGIRR	mRNA	2.31995	14.909	3.68629	0.000261245	0.00513748	-0.20661
PRSS22	mRNA	5.30736	14.545	3.67954	0.000268013	0.00523979	-0.23039
EFNB1	mRNA	6.48415	27.3252	3.67502	0.000272629	0.00530379	-0.246265
TRAF4	mRNA	2.97085	16.853	3.6744	0.00027327	0.00531053	-0.24845
AL591895.1	mRNA	4.08058	13.458	3.67309	0.000274624	0.00532725	-0.253043
C9orf152	mRNA	5.45296	15.9337	3.66993	0.000277928	0.00537204	-0.264158
AKR1C3	mRNA	7.9442	20.9406	3.66888	0.000279024	0.0053802	-0.267817
PYCARD	mRNA	5.77969	23.169	3.66884	0.000279073	0.0053802	-0.26798
MTATP6P1	mRNA	365.617	1610.38	3.65878	0.000289856	0.00553469	-0.303212
LINC01559	mRNA	2.13969	4.32071	3.65871	0.00028993	0.00553469	-0.303446
SLC45A3	mRNA	2.66352	8.59347	3.65817	0.000290516	0.00554393	-0.305324
CPTP	mRNA	3.42155	17.748	3.65181	0.000297556	0.00565032	-0.327568
AL390719.2	mRNA	2.18484	6.64663	3.64906	0.000300645	0.00569097	-0.337162
S100A6	mRNA	226.331	855.899	3.64699	0.000302996	0.00572743	-0.344396
CMIP	mRNA	2.4301	16.2595	3.64278	0.000307826	0.00579643	-0.359086
TMBIM1	mRNA	11.5039	62.0201	3.63813	0.000313236	0.00587372	-0.375264
TMEM30B	mRNA	4.26815	19.134	3.63772	0.00031372	0.00587872	-0.376698
TCIM	mRNA	8.47141	21.4989	3.63714	0.000314404	0.00588865	-0.378719
ELMO3	mRNA	3.27242	16.2068	3.63397	0.00031816	0.00592696	-0.389747
METRNL	mRNA	2.48594	13.3639	3.6301	0.000322794	0.00599467	-0.403172
MT.ATP8	mRNA	862.056	4101.8	3.629	0.000324134	0.00601128	-0.407015
ANXA10	mRNA	28.0473	44.2531	3.62154	0.000333299	0.00615378	-0.432897
SERP1	mRNA	4.78836	38.0145	3.6208	0.000334221	0.00616131	-0.435462
YIF1A	mRNA	5.53905	34.9007	3.61832	0.000337325	0.00620477	-0.444039
S100A16	mRNA	43.8161	135.786	3.61185	0.000345554	0.00631528	-0.466405
CHMP4B	mRNA	14.4956	97.8171	3.6114	0.000346134	0.00632374	-0.467961
RAC1	mRNA	19.463	156.449	3.6011	0.000359658	0.00651134	-0.503514
SHROOM1	mRNA	1.59163	6.1254	3.59288	0.000370808	0.00666849	-0.531827
CYP2S1	mRNA	24.5275	77.7332	3.59139	0.000372868	0.00670108	-0.536965
TSPAN3	mRNA	9.73492	50.6876	3.5907	0.000373822	0.00671598	-0.539333
UQCRQ	mRNA	12.776	69.2145	3.58633	0.000379921	0.00680068	-0.554339
AL021068.2	mRNA	2.20361	4.40017	3.57788	0.000391993	0.00696368	-0.583333
NR0B2	mRNA	5.95839	11.7155	3.57233	0.000400109	0.00706833	-0.602325
ABHD3	mRNA	2.50689	9.72671	3.57063	0.000402629	0.00710123	-0.608141
TM4SF1	mRNA	34.0505	88.9452	3.56986	0.000403784	0.00711232	-0.610797
MSLN	mRNA	29.4637	50.3712	3.56943	0.000404427	0.00711899	-0.612269
COX6A1	mRNA	18.7076	106.378	3.56547	0.000410368	0.00719309	-0.625781
MMP15	mRNA	8.21482	33.7538	3.56184	0.000415895	0.00726638	-0.638174
CLDN7	mRNA	14.1307	69.8548	3.55171	0.000431685	0.00750343	-0.672687
GDF15	mRNA	18.4604	43.7	3.54519	0.000442158	0.0076559	-0.694882
MAP3K11	mRNA	1.70274	11.9205	3.54282	0.000446014	0.00770783	-0.702921
TMEM171	mRNA	3.08384	8.55726	3.53506	0.000458882	0.00787228	-0.729249
BLVRB	mRNA	10.4025	42.3286	3.53425	0.000460235	0.00788547	-0.731973
HIST1H2BD	mRNA	5.27929	16.1721	3.52738	0.000471956	0.00804037	-0.755244
FOXP4	mRNA	9.93707	38.9054	3.52728	0.000472128	0.00804077	-0.755582
TNFRSF21	mRNA	17.3225	60.4738	3.52601	0.000474314	0.00806528	-0.759856
PPARD	mRNA	3.0636	14.8458	3.52296	0.000479638	0.00813526	-0.770184
C4BPB	mRNA	1.82083	3.94616	3.51833	0.000487807	0.00822736	-0.785805
EDEM3	mRNA	3.40937	14.3474	3.51789	0.000488583	0.00823628	-0.787276
GATA6	mRNA	9.1486	26.0019	3.51225	0.000498727	0.00836712	-0.806282
RHOC	mRNA	5.97691	34.8189	3.51082	0.000501328	0.00840032	-0.811093
PAQR8	mRNA	3.7813	13.6566	3.50673	0.000508853	0.00848429	-0.824869
TCIRG1	mRNA	3.95094	25.0913	3.50465	0.000512713	0.00853547	-0.831856
UNC93B1	mRNA	9.27543	28.6188	3.50415	0.000513646	0.00854837	-0.833538
TACSTD2	mRNA	33.198	77.5192	3.49265	0.000535538	0.00879883	-0.872118
MGLL	mRNA	3.29706	13.6154	3.48988	0.000540939	0.0088633	-0.881392
NDUFC2	mRNA	5.12384	17.7482	3.48946	0.000541765	0.00886787	-0.882801
TMEM120A	mRNA	2.78817	15.2259	3.48843	0.000543805	0.00888331	-0.886275
CHPF2	mRNA	2.64386	17.3701	3.48826	0.00054414	0.00888609	-0.886844
HSD11B2	mRNA	5.08567	14.9211	3.4858	0.000549001	0.00893844	-0.895062
GGT6	mRNA	4.05045	8.60925	3.48314	0.0005543	0.00898409	-0.903937
SLC9A2	mRNA	2.10183	4.21306	3.47799	0.000564734	0.00909859	-0.921165
COX6B1	mRNA	36.3504	202.961	3.47706	0.00056662	0.00911312	-0.924243
ERGIC3	mRNA	6.8562	43.7483	3.47505	0.000570754	0.00915733	-0.930959
NDUFA2	mRNA	4.21931	27.831	3.4717	0.000577696	0.00922251	-0.942124
SLC9A3R1	mRNA	16.0704	72.1365	3.46273	0.000596666	0.00945232	-0.971958
CTTN	mRNA	6.0554	26.8344	3.46152	0.000599277	0.00947423	-0.97599
MTND3P25	mRNA	1.63043	3.6311	3.45036	0.000623796	0.00977317	-1.013
REG4	mRNA	126.303	170.489	3.43773	0.000652682	0.0101259	-1.05477
NEAT1	mRNA	5.34085	19.2797	3.42759	0.000676785	0.0104012	-1.08821
B4GALNT3	mRNA	3.15713	9.88325	3.42575	0.000681222	0.0104456	-1.09423
IER2	mRNA	6.44552	31.0159	3.4205	0.000694116	0.0105922	-1.11152
NDUFA13	mRNA	1.98176	10.8933	3.4148	0.000708331	0.0107514	-1.13021
SPNS2	mRNA	8.00001	18.3584	3.41298	0.000712942	0.0108123	-1.13619
TMEM63A	mRNA	3.25076	16.1956	3.41248	0.000714211	0.0108283	-1.13783
GJB3	mRNA	3.78041	11.2478	3.40351	0.000737331	0.0110736	-1.16718
ZNHIT1	mRNA	2.97759	14.9129	3.39879	0.000749803	0.0111983	-1.18263
DUOXA2	mRNA	8.84362	11.272	3.3978	0.000752438	0.0112191	-1.18587
USH1C	mRNA	3.38367	15.3555	3.39693	0.00075475	0.0112345	-1.18869
CIDEC	mRNA	1.56377	2.38479	3.39553	0.000758503	0.0112721	-1.19326
NUDT8	mRNA	2.47066	8.61192	3.39287	0.000765685	0.0113383	-1.20194
RHPN2	mRNA	5.36753	22.766	3.38848	0.000777674	0.0114669	-1.21625
PIM3	mRNA	10.5637	50.3285	3.38641	0.000783394	0.0115278	-1.22299
CDHR5	mRNA	10.8351	27.1125	3.38337	0.00079184	0.0116236	-1.23287
GALNT6	mRNA	2.55741	8.94863	3.38024	0.000800634	0.0117243	-1.24303
PLPP2	mRNA	2.78754	13.0599	3.37334	0.000820372	0.0119373	-1.26545
CCL28	mRNA	3.3485	7.21215	3.37242	0.000823033	0.0119644	-1.26843
SEM1	mRNA	2.7786	8.80912	3.37157	0.000825491	0.0119808	-1.27117
GTPBP2	mRNA	3.15499	13.0003	3.37103	0.000827071	0.0120005	-1.27293
SNORD104	mRNA	6.27638	19.4444	3.3689	0.000833298	0.0120625	-1.27983
KDELR2	mRNA	14.2624	101.622	3.36787	0.000836326	0.0120926	-1.28317
TMPRSS2	mRNA	6.4227	22.6009	3.36052	0.000858209	0.0123003	-1.30693
LYPLA2	mRNA	5.2199	33.2009	3.35754	0.000867249	0.0123937	-1.31657
DPM3	mRNA	7.51179	34.9295	3.35669	0.000869841	0.0124209	-1.31931
SCNN1A	mRNA	9.46518	24.4447	3.35534	0.000873978	0.0124617	-1.32368
MST1R	mRNA	3.94512	14.5238	3.35252	0.000882665	0.0125479	-1.33277
SERTAD1	mRNA	1.57286	7.99469	3.34834	0.000895673	0.0126758	-1.34622
DUSP23	mRNA	7.11871	35.0464	3.34045	0.000920761	0.0129528	-1.37162
MUC20P1	mRNA	2.25134	3.64333	3.33555	0.000936658	0.0131013	-1.38735
KIAA1324	mRNA	9.82881	20.7176	3.3353	0.000937463	0.0131092	-1.38814
SLC41A2	mRNA	1.71713	7.62712	3.33273	0.000945916	0.0132035	-1.39639
BET1L	mRNA	1.98342	16.9895	3.3323	0.000947321	0.0132197	-1.39775
DYNLRB1	mRNA	9.49506	63.7458	3.32732	0.000963931	0.0134133	-1.41372
DOLPP1	mRNA	1.54597	9.70506	3.32691	0.000965308	0.0134245	-1.41503
PDZK1IP1	mRNA	31.6694	83.5113	3.32671	0.00096596	0.0134277	-1.41565
DNAJB11	mRNA	2.00492	13.0077	3.32229	0.000980943	0.013594	-1.42979
ACBD3	mRNA	3.16758	26.1893	3.32173	0.000982876	0.0136173	-1.4316
RF00100	mRNA	10.3745	22.3245	3.32099	0.000985411	0.0136419	-1.43397
CDS1	mRNA	2.1187	10.2327	3.31964	0.000990031	0.0136794	-1.43826
PDX1	mRNA	2.20843	7.56155	3.31852	0.000993894	0.0137046	-1.44184
C7orf43	mRNA	2.49847	8.24807	3.31833	0.000994554	0.0137088	-1.44245
ROMO1	mRNA	13.4293	76.445	3.31813	0.000995271	0.0137151	-1.44311
LMAN2	mRNA	7.38312	55.4753	3.31718	0.000998564	0.013757	-1.44614
NDUFA3	mRNA	5.55319	25.5602	3.313	0.00101316	0.0139261	-1.45947
MT1H	mRNA	7.57988	8.18861	3.31288	0.00101358	0.0139283	-1.45985
PHLDA2	mRNA	24.4018	81.0342	3.30836	0.00102959	0.014091	-1.47423
TMPRSS4	mRNA	3.88332	15.4042	3.30749	0.00103272	0.0141194	-1.47702
RNU7.45P	mRNA	2.38728	5.49669	3.30299	0.00104896	0.0142677	-1.49134
ARRDC1	mRNA	3.10788	19.7331	3.30144	0.00105458	0.0143312	-1.49624
KLF2	mRNA	14.5029	45.637	3.3011	0.00105583	0.0143383	-1.49733
IER3	mRNA	34.0803	87.7016	3.29431	0.00108091	0.0146009	-1.51887
TMEM150B	mRNA	2.07886	6.09561	3.29078	0.00109418	0.0147177	-1.53007
BPNT1	mRNA	1.95788	11.8935	3.28959	0.0010987	0.0147638	-1.53385
SLC9A3R2	mRNA	3.82372	20.335	3.28824	0.00110384	0.0148253	-1.53813
MCU	mRNA	6.74606	26.5224	3.288	0.00110473	0.0148337	-1.53887
CXCL16	mRNA	14.2284	72.5829	3.28742	0.00110697	0.0148496	-1.54073
SEC61A1	mRNA	9.34496	73.581	3.28719	0.00110783	0.0148524	-1.54144
MYO15B	mRNA	2.13505	7.69269	3.28698	0.00110865	0.0148526	-1.54212
LSR	mRNA	26.645	122.487	3.28126	0.00113071	0.0150735	-1.56019
FBLIM1	mRNA	4.10453	24.9952	3.28095	0.00113193	0.0150771	-1.56118
TALDO1	mRNA	7.50445	56.8382	3.28081	0.00113248	0.0150771	-1.56162
COMTD1	mRNA	5.94331	18.5539	3.27738	0.00114594	0.0152054	-1.57246
ABHD17C	mRNA	5.46708	28.4171	3.27648	0.00114949	0.0152414	-1.57529
FOLR1	mRNA	7.54585	7.83415	3.26929	0.00117827	0.0155171	-1.59796
APOBEC1	mRNA	2.18702	3.53261	3.2692	0.00117861	0.0155171	-1.59823
KIAA0319L	mRNA	1.50005	10.375	3.26707	0.00118729	0.0155895	-1.60495
CLIC1	mRNA	31.9844	209.925	3.26457	0.00119752	0.0156819	-1.61281
AGPAT2	mRNA	15.7002	78.175	3.26389	0.00120028	0.0157104	-1.61492
MIR570	mRNA	2.4234	9.13799	3.24616	0.00127541	0.0164624	-1.67054
MT.CYB	mRNA	1687.09	8611.75	3.23973	0.00130371	0.0167197	-1.69063
ZNF524	mRNA	2.25165	15.207	3.23723	0.00131485	0.0168266	-1.69842
IFI27	mRNA	18.1587	70.2661	3.23635	0.00131882	0.0168615	-1.70118
PRR15L	mRNA	11.9247	59.9428	3.23572	0.00132164	0.0168935	-1.70313
PRRX2	mRNA	3.83962	7.63883	3.23357	0.00133135	0.0169694	-1.70983
MGAT4B	mRNA	6.68478	41.2736	3.22592	0.00136645	0.0173065	-1.73364
SMCO4	mRNA	2.61436	15.3003	3.22492	0.00137111	0.0173574	-1.73676
RASEF	mRNA	2.07259	8.23244	3.22352	0.00137764	0.0174197	-1.74111
MT1M	mRNA	2.08341	3.39036	3.21941	0.00139696	0.0175753	-1.75385
RNU7.41P	mRNA	2.16122	3.97044	3.21129	0.00143598	0.0179473	-1.77904
JPT1	mRNA	7.29807	38.0325	3.20259	0.00147884	0.018326	-1.80593
KDELR3	mRNA	7.92433	36.3506	3.19976	0.00149303	0.0184595	-1.81466
DUOX2	mRNA	12.6214	18.9866	3.1987	0.00149838	0.0185129	-1.81792
HDGF	mRNA	15.7805	107.87	3.19801	0.00150191	0.0185438	-1.82007
NDUFB4	mRNA	7.60433	54.8087	3.19583	0.00151298	0.0186385	-1.82678
ESRRA	mRNA	2.77828	17.3309	3.19555	0.00151441	0.018647	-1.82765
ALG3	mRNA	4.44431	28.6502	3.19196	0.00153283	0.0188052	-1.83869
TRIM15	mRNA	2.25216	7.91068	3.19116	0.00153696	0.0188393	-1.84115
PLEC	mRNA	15.1732	72.9697	3.1868	0.00155969	0.0190223	-1.85456
RAB40C	mRNA	1.74799	10.7109	3.18369	0.0015761	0.0191706	-1.86412
MT.ND3	mRNA	1196.3	4754.9	3.18162	0.0015871	0.019261	-1.87047
RGCC	mRNA	4.53234	21.5644	3.18148	0.00158786	0.0192615	-1.87091
TNIP1	mRNA	3.59698	26.6496	3.17991	0.00159623	0.0193377	-1.87571
PHGR1	mRNA	63.1723	91.7185	3.17916	0.00160027	0.0193599	-1.87802
ADTRP	mRNA	1.97456	4.10345	3.17497	0.00162292	0.0195987	-1.89085
MT.ND1	mRNA	1215.91	6418.83	3.17162	0.00164127	0.0197409	-1.90111
SEMA3B	mRNA	3.11263	9.51524	3.16845	0.00165883	0.0198724	-1.91083
PPP1R15A	mRNA	5.28352	25.9383	3.16248	0.00169226	0.0201437	-1.92903
FAM83H	mRNA	9.5046	50.8597	3.16047	0.00170366	0.0202434	-1.93516
LAMB3	mRNA	14.7086	51.3465	3.1588	0.00171321	0.0203256	-1.94026
SPTSSB	mRNA	2.1306	3.86348	3.15522	0.00173382	0.0205204	-1.95117
MEA1	mRNA	7.90931	46.4321	3.15076	0.00175983	0.0207555	-1.96475
RNPEPL1	mRNA	2.85228	22.7111	3.14648	0.0017851	0.0209802	-1.97775
IRF6	mRNA	2.89894	16.0762	3.14097	0.00181809	0.0212432	-1.99445
H3F3A	mRNA	3.50237	20.8922	3.13988	0.00182475	0.0212979	-1.99778
ACER2	mRNA	2.80949	6.09055	3.1397	0.00182581	0.0213012	-1.99831
VSIR	mRNA	3.08945	13.6999	3.13849	0.00183315	0.0213683	-2.00196
CD2AP	mRNA	4.23008	22.4527	3.13451	0.00185754	0.0215487	-2.01401
SLC2A10	mRNA	2.12415	7.34043	3.13369	0.00186262	0.021586	-2.0165
MTRNR2L9	mRNA	1.53687	2.77294	3.13122	0.00187793	0.0217122	-2.02396
THEM6	mRNA	5.70704	28.6183	3.12887	0.00189264	0.0218589	-2.03107
PMVK	mRNA	3.26951	24.1022	3.12875	0.00189343	0.0218633	-2.03145
PKP3	mRNA	7.4602	39.7739	3.12833	0.00189603	0.0218887	-2.0327
CEACAM5	mRNA	126.491	272.837	3.12726	0.00190277	0.0219449	-2.03593
TCEA3	mRNA	2.78492	10.3537	3.12534	0.00191494	0.022041	-2.04174
LAMTOR2	mRNA	2.62518	22.4486	3.12031	0.00194709	0.0223396	-2.0569
F3	mRNA	8.2539	21.595	3.11957	0.00195183	0.0223614	-2.05912
MIR3189	mRNA	1.70718	3.22689	3.11591	0.0019756	0.0225709	-2.07014
MYO6	mRNA	2.41499	16.1348	3.11561	0.00197754	0.0225834	-2.07103
TAF10	mRNA	1.89589	13.5328	3.11393	0.00198855	0.0226852	-2.07609
MYDGF	mRNA	8.35591	59.7732	3.11277	0.0019962	0.0227388	-2.07959
BCL3	mRNA	8.03723	46.2503	3.11224	0.00199968	0.0227689	-2.08117
PRDX5	mRNA	16.3933	111.595	3.11178	0.00200271	0.0227985	-2.08255
LLGL2	mRNA	4.6108	26.897	3.11163	0.00200373	0.022801	-2.08301
CMPK1	mRNA	9.53473	65.8979	3.11039	0.00201195	0.0228604	-2.08674
MRPL24	mRNA	4.28287	29.8893	3.10906	0.00202081	0.0229176	-2.09074
IRX2	mRNA	3.31198	6.38546	3.10822	0.00202637	0.0229759	-2.09324
NFKBIB	mRNA	2.7484	15.5323	3.10705	0.00203421	0.0230454	-2.09675
LRP5	mRNA	6.28092	34.3183	3.1028	0.00206292	0.0232779	-2.10951
CIAO2B	mRNA	7.44406	49.2503	3.10162	0.00207095	0.0233344	-2.11305
PALM3	mRNA	1.75508	3.51208	3.10046	0.00207886	0.0234137	-2.11651
TMCO1	mRNA	2.81419	19.0108	3.09702	0.00210254	0.0236198	-2.12682
RNU6.37P	mRNA	1.67606	3.82218	3.09651	0.00210607	0.0236315	-2.12835
BCL10	mRNA	1.74326	11.2638	3.09333	0.00212816	0.0237872	-2.13784
COPE	mRNA	6.51125	47.042	3.09323	0.00212887	0.0237885	-2.13814
MRPS21	mRNA	5.11202	30.6496	3.08992	0.00215211	0.0239693	-2.14802
ITPKC	mRNA	3.0743	14.0437	3.0885	0.00216215	0.0240311	-2.15225
CDK2AP2	mRNA	11.4671	55.3416	3.08774	0.00216754	0.0240728	-2.15451
SOX21	mRNA	2.00649	2.95941	3.0875	0.00216925	0.0240802	-2.15523
ZDHHC12	mRNA	4.20504	25.406	3.08667	0.00217518	0.0241219	-2.15771
SCAMP3	mRNA	3.84195	35.6834	3.08561	0.00218278	0.0241792	-2.16088
ARHGDIA	mRNA	11.2338	96.3703	3.08556	0.00218309	0.0241792	-2.16101
ALDH2	mRNA	2.9637	17.386	3.08509	0.0021865	0.024207	-2.16243
COX4I1	mRNA	7.54645	57.2381	3.08123	0.00221428	0.0244445	-2.17391
S100A11	mRNA	239.412	1120.02	3.08024	0.0022215	0.0245041	-2.17687
F2RL1	mRNA	6.49582	26.4793	3.07805	0.00223751	0.0246656	-2.1834
HBEGF	mRNA	2.6441	9.42237	3.07759	0.00224088	0.0246826	-2.18477
MRPL41	mRNA	4.955	30.8064	3.07742	0.00224211	0.0246861	-2.18527
TMEM160	mRNA	3.84727	23.113	3.07712	0.00224431	0.0247052	-2.18615
STAP2	mRNA	3.38807	16.0842	3.07303	0.0022745	0.0249613	-2.1983
ATP6AP1	mRNA	4.63369	34.6054	3.06887	0.00230563	0.0252209	-2.21065
AC092718.4	mRNA	2.20536	10.2265	3.06835	0.00230954	0.0252483	-2.21219
YWHAB	mRNA	19.1044	141.233	3.06795	0.00231257	0.025261	-2.21338
SPINT1	mRNA	12.1432	74.418	3.06376	0.00234438	0.0254744	-2.22579
JOSD2	mRNA	1.7314	10.6842	3.06149	0.0023618	0.0255775	-2.23251
POR	mRNA	4.28413	19.6771	3.05835	0.00238608	0.0257772	-2.2418
SLC10A3	mRNA	2.5635	17.4856	3.05617	0.00240304	0.0258958	-2.24824
TSPAN15	mRNA	6.07409	36.3239	3.0519	0.00243662	0.0261365	-2.26083
SSTR1	mRNA	2.45473	4.65193	3.04676	0.00247762	0.0264435	-2.27598
LRG1	mRNA	3.47087	11.5754	3.04591	0.0024845	0.026496	-2.2785
TMEM238	mRNA	11.2728	47.2227	3.04536	0.00248891	0.0265278	-2.28011
KIF3B	mRNA	2.51424	17.575	3.04516	0.00249054	0.0265342	-2.2807
AL162413.1	mRNA	3.39825	5.02659	3.03718	0.00255575	0.0270475	-2.30416
CPS1	mRNA	15.0183	16.477	3.03438	0.002579	0.0272241	-2.31237
GALNT5	mRNA	2.00046	5.83105	3.03386	0.00258339	0.0272599	-2.31391
HNF1A.AS1	mRNA	2.22162	7.14202	3.03205	0.00259853	0.0273448	-2.31921
MISP	mRNA	18.3589	84.353	3.02966	0.0026187	0.0275034	-2.32622
ASL	mRNA	3.14885	14.6317	3.02917	0.00262277	0.0275409	-2.32763
MRPL55	mRNA	1.63414	13.1118	3.02599	0.00264984	0.027755	-2.33694
CFL1	mRNA	23.9207	190.031	3.02413	0.00266584	0.0278955	-2.3424
STX5	mRNA	1.77918	18.7637	3.02305	0.00267515	0.0279713	-2.34556
CRB3	mRNA	2.55715	16.4649	3.0141	0.0027534	0.0286232	-2.37169
AC108451.2	mRNA	2.23681	1.56846	3.00981	0.00279163	0.0289259	-2.38419
ERP44	mRNA	2.26562	22.1581	3.00631	0.00282316	0.0291687	-2.39436
SYT8	mRNA	3.11975	4.43465	3.00496	0.00283545	0.0292733	-2.39829
CD151	mRNA	8.79815	66.4005	3.00041	0.00287711	0.0295846	-2.41151
PRSS3	mRNA	11.2089	43.6725	2.99828	0.00289677	0.0297245	-2.41767
MARK2	mRNA	1.63701	15.0986	2.99682	0.0029104	0.0298077	-2.42192
SLC39A4	mRNA	8.15411	19.5942	2.99577	0.00292014	0.0298746	-2.42495
SHROOM3	mRNA	3.33935	15.5077	2.99395	0.00293728	0.0299637	-2.43024
SFTA2	mRNA	12.2433	19.6185	2.98971	0.00297736	0.0302697	-2.44251
LGALS3	mRNA	39.4856	176.626	2.98809	0.00299277	0.0303691	-2.44718
TUBB2A	mRNA	3.28398	13.6972	2.98235	0.0030481	0.0307729	-2.46376
RAB2A	mRNA	2.89683	27.4707	2.98222	0.00304939	0.030776	-2.46414
NBL1	mRNA	3.38889	17.6143	2.98197	0.00305184	0.030795	-2.46487
HTATIP2	mRNA	2.46947	18.64	2.97978	0.00307322	0.0309644	-2.47118
PGLS	mRNA	3.00615	17.7787	2.97564	0.00311398	0.0312516	-2.4831
PPP4C	mRNA	5.01065	39.2322	2.97456	0.0031247	0.0313079	-2.48621
SLC17A9	mRNA	3.60015	9.90365	2.97043	0.00316608	0.0316286	-2.49811
GMDS	mRNA	6.24656	29.5136	2.96761	0.00319452	0.0318244	-2.50619
IGFALS	mRNA	2.97112	2.98867	2.96604	0.0032105	0.0319365	-2.5107
MRPL14	mRNA	8.33092	42.4847	2.96484	0.0032228	0.0320352	-2.51416
PRAP1	mRNA	17.5996	35.255	2.96395	0.00323188	0.0320841	-2.5167
DNPH1	mRNA	7.30771	36.1904	2.96089	0.0032634	0.0322961	-2.52547
C8orf82	mRNA	2.4458	14.8551	2.95942	0.00327865	0.0323936	-2.52969
TBCC	mRNA	1.78013	12.8338	2.95737	0.00330002	0.0325214	-2.53556
LMNA	mRNA	7.8931	62.876	2.95669	0.00330715	0.0325736	-2.53751
COX5B	mRNA	14.4852	102.36	2.95542	0.00332048	0.0326516	-2.54114
PBDC1	mRNA	3.10391	21.8129	2.94869	0.00339191	0.0331076	-2.56037
SDC4	mRNA	30.7185	130.926	2.9451	0.00343062	0.0333881	-2.57062
TRNP1	mRNA	14.7717	45.3408	2.94137	0.00347124	0.0336681	-2.58124
MAP2K2	mRNA	2.39645	22.2766	2.93771	0.00351159	0.0339437	-2.59168
EBP	mRNA	3.22078	17.5191	2.93569	0.00353396	0.0340806	-2.59741
MIDN	mRNA	4.89241	36.4474	2.91947	0.00371881	0.0353839	-2.6434
HBA1	mRNA	1.90654	2.60258	2.91835	0.00373192	0.0354537	-2.64658
MAFK	mRNA	1.62379	10.122	2.91753	0.00374144	0.0354875	-2.64888
FABP1	mRNA	14.7904	21.3181	2.91571	0.00376292	0.0356208	-2.65404
ZC3H12A	mRNA	6.68257	21.6271	2.91263	0.00379928	0.0358581	-2.66271
LGALS9	mRNA	4.62713	23.7031	2.91203	0.00380642	0.0359129	-2.6644
PLCD3	mRNA	3.87145	17.0876	2.91134	0.00381469	0.0359698	-2.66635
NME3	mRNA	2.29207	15.7036	2.9057	0.00388252	0.0364502	-2.68224
BACE2	mRNA	4.79723	22.1647	2.90381	0.00390553	0.036586	-2.68756
TOR4A	mRNA	5.03433	23.9307	2.89985	0.00395413	0.0369033	-2.6987
FAM102A	mRNA	4.10612	25.4742	2.89779	0.00397955	0.0370608	-2.70448
CMBL	mRNA	5.65217	18.9059	2.89373	0.00403023	0.0374102	-2.71587
ESRP1	mRNA	4.58244	29.9231	2.8894	0.00408496	0.0378013	-2.72802
MYRF	mRNA	4.54784	16.9443	2.8872	0.00411289	0.0379882	-2.73415
PLXNB2	mRNA	13.3373	80.1906	2.88667	0.00411978	0.0380063	-2.73566
TMA7	mRNA	7.83773	56.1792	2.88448	0.00414791	0.0381746	-2.74179
UBALD2	mRNA	7.57906	47.3145	2.87891	0.00422013	0.038622	-2.75732
ELOB	mRNA	20.4259	142.023	2.87734	0.0042408	0.0387455	-2.76172
ZC3H3	mRNA	1.9944	15.0953	2.87371	0.00428876	0.0390383	-2.77183
MRPS18A	mRNA	3.71113	19.9672	2.8721	0.00431015	0.0391793	-2.77631
CRELD2	mRNA	1.62045	8.44529	2.86982	0.00434067	0.0393979	-2.78265
GCNT3	mRNA	6.611	20.1397	2.86843	0.00435939	0.0395281	-2.78652
WFDC21P	mRNA	4.85112	6.18372	2.86552	0.0043987	0.0397643	-2.7946
SSU72	mRNA	1.5631	15.922	2.86324	0.00442981	0.0399319	-2.80093
AC092868.1	mRNA	1.78482	3.34977	2.86212	0.00444511	0.040023	-2.80403
LRP10	mRNA	6.7976	51.4255	2.86165	0.00445156	0.0400477	-2.80533
DEGS2	mRNA	2.92513	10.4034	2.85795	0.00450271	0.0403716	-2.8156
SPCS2	mRNA	2.64639	20.8072	2.85787	0.00450381	0.0403716	-2.81582
LMO7	mRNA	2.54214	11.4912	2.85534	0.00453908	0.0405715	-2.82283
PPIA	mRNA	15.5196	137.503	2.85395	0.00455857	0.0406851	-2.82668
CREB3L3	mRNA	2.86118	4.5527	2.85054	0.00460672	0.0409659	-2.83612
CLCF1	mRNA	2.24571	6.18706	2.84646	0.0046648	0.0412929	-2.84738
SERPINA4	mRNA	3.45795	6.96644	2.84471	0.00468991	0.0414463	-2.8522
CHCHD10	mRNA	15.8516	79.182	2.84422	0.004697	0.0414887	-2.85356
SNHG18	mRNA	1.7287	5.08435	2.84298	0.00471496	0.0416132	-2.85698
RHOD	mRNA	9.41647	23.718	2.83439	0.00484085	0.0423232	-2.88064
COTL1	mRNA	5.58627	33.217	2.82375	0.0050009	0.0433303	-2.90982
MT2A	mRNA	24.7683	76.6746	2.82364	0.00500258	0.0433303	-2.91013
SNORD17	mRNA	4.48751	13.1552	2.82161	0.00503368	0.043495	-2.91568
RNF128	mRNA	4.00678	19.7431	2.82018	0.00505566	0.0436104	-2.91959
NDUFS8	mRNA	4.41614	24.9551	2.81817	0.0050867	0.0437432	-2.92508
GNG5	mRNA	12.0025	103.032	2.81112	0.0051972	0.0443884	-2.94435
CC2D1A	mRNA	1.55629	10.7846	2.80948	0.00522313	0.0445124	-2.94881
SLC16A5	mRNA	2.3893	10.5525	2.80881	0.00523374	0.0445607	-2.95063
BRMS1	mRNA	1.99812	15.0447	2.80695	0.00526341	0.0447497	-2.95569
OAS1	mRNA	4.51799	22.0693	2.80475	0.0052988	0.0449233	-2.9617
HIP1R	mRNA	2.20787	12.0529	2.80454	0.00530219	0.044938	-2.96227
SDR16C5	mRNA	2.03591	6.35782	2.80196	0.00534382	0.0452019	-2.96928
ARPC3	mRNA	7.65024	68.7632	2.7977	0.00541336	0.0456082	-2.98086
RALY	mRNA	2.95776	24.1024	2.79503	0.00545725	0.0458992	-2.98809
SMPDL3B	mRNA	2.08514	9.15849	2.78645	0.00560088	0.0466423	-3.01135
CAPN15	mRNA	2.13706	14.5638	2.78363	0.0056487	0.0469031	-3.01896
BAZ1A	mRNA	1.72293	11.7845	2.77916	0.00572536	0.047278	-3.03102
ENTPD6	mRNA	2.91287	20.9252	2.77732	0.0057572	0.0474321	-3.03598
MFSD10	mRNA	3.41931	23.6779	2.76868	0.0059089	0.048328	-3.05924
CLDN3	mRNA	38.853	128.286	2.76742	0.00593129	0.0484427	-3.06262
SLC28A2	mRNA	3.33797	3.94199	2.76315	0.00600793	0.0488715	-3.0741
AC112491.1	mRNA	10.3344	41.0846	2.76035	0.0060587	0.0491439	-3.08162
UPK1B	mRNA	3.4683	3.86013	2.75572	0.00614334	0.0495583	-3.09401
PIGR	mRNA	139.508	347.341	2.75266	0.00619972	0.0498683	-3.10217
hsa.miR.200a.3p	miRNA	1348.21	2979.47	5.06494	6.43388e-07	0.00138457	5.72041
hsa.miR.194.5p	miRNA	22801.9	53408	4.39327	1.45673e-05	0.0119787	2.83875
hsa.miR.32.5p	miRNA	57.2079	142.984	4.36196	1.66989e-05	0.0119787	2.71333
hsa.miR.34a.5p	miRNA	257.071	674.568	4.27999	2.37857e-05	0.0122098	2.38878
hsa.miR.455.5p	miRNA	51.4747	144.053	4.15392	4.05452e-05	0.0145422	1.90047
hsa.miR.200b.5p	miRNA	71.7428	194.445	3.96386	8.83805e-05	0.0253444	1.18942
hsa.miR.200c.3p	miRNA	13108.6	36455.9	3.89244	0.000117528	0.0268888	0.930142
hsa.miR.200b.3p	miRNA	2318.34	7106.07	3.87696	0.000124948	0.0268888	0.874512
hsa.miR.221.3p	miRNA	480.997	1384.06	3.83868	0.000145251	0.0284163	0.737788
hsa.miR.429	miRNA	544.653	1337.37	3.73305	0.000218651	0.0336754	0.367084
hsa.miR.194.3p	miRNA	187.075	501.693	3.73138	0.000220054	0.0336754	0.361296
hsa.miR.200a.5p	miRNA	1599.31	4990.48	3.71448	0.000234726	0.0336754	0.302897
hsa.miR.222.3p	miRNA	140.047	398.248	3.62345	0.000330947	0.0404511	-0.00743005
hsa.miR.192.3p	miRNA	152.889	419.309	3.61753	0.000338345	0.0404511	-0.0273728
hsa.miR.144.3p	miRNA	13.1729	26.2747	3.56671	0.00040852	0.0439567	-0.197228
hsa.miR.15b.5p	miRNA	194.488	769.952	3.52301	0.000479571	0.0448711	-0.341523
LINC01133	lncRNA	21.7352	26.5957	6.6337	1.15007e-10	7.89464e-07	13.6593
AL512274.1	lncRNA	2.16461	2.78624	5.19538	3.36584e-07	0.000308064	5.93368
AC009065.5	lncRNA	3.20726	8.70621	4.7053	3.57432e-06	0.00119688	3.66983
BX470102.1	lncRNA	1.64329	2.87402	4.61594	5.38754e-06	0.00144483	3.27835
AL158206.1	lncRNA	4.82184	7.71928	4.51287	8.57885e-06	0.00191409	2.8352
SLC25A25.AS1	lncRNA	1.58116	4.72744	4.40907	1.35875e-05	0.00255539	2.39795
AC009065.2	lncRNA	2.79453	8.25514	4.34379	1.80629e-05	0.00295221	2.12766
AC010503.4	lncRNA	3.44767	14.3425	4.16137	3.92888e-05	0.00499107	1.39173
MALAT1	lncRNA	134.363	366.609	4.11608	4.74492e-05	0.0054742	1.21344
AL035661.1	lncRNA	3.35444	8.89095	3.88883	0.000119191	0.00854865	0.345999
AL591895.1	lncRNA	4.08058	13.458	3.67484	0.000272785	0.0149206	-0.429294
LINC01559	lncRNA	2.13969	4.32071	3.66045	0.000288002	0.0154452	-0.479958
AL390719.2	lncRNA	2.18484	6.64663	3.6508	0.000298656	0.0159147	-0.513847
NEAT1	lncRNA	5.34085	19.2797	3.42921	0.000672794	0.0252903	-1.26876

## Sheet: Table S5
Table S5: Identification of 1627 specific molecules for glycolysis/gluconeogenesis subtype
symbol	Type	logFC	AveExpr	t	P.Value	adj.P.Val	B
LTBP1	mRNA	17.8403	15.1299	14.4136	9.2526e-38	2.56423e-33	74.9448
RBMS3	mRNA	1.99889	1.49762	14.3544	1.60453e-37	2.88842e-33	74.4029
ZCCHC24	mRNA	11.9841	8.4323	14.0994	1.70632e-36	1.843e-32	72.0754
JAM2	mRNA	3.81697	2.69598	13.9009	1.06621e-35	8.22584e-32	70.2715
ABCC9	mRNA	3.26415	1.87531	13.779	3.27195e-35	1.96335e-31	69.1676
A2M	mRNA	124.047	122.173	13.6897	7.4188e-35	3.64229e-31	68.3617
PDE1A	mRNA	1.56186	1.27715	13.5774	2.0743e-34	9.33521e-31	67.3495
PKD2	mRNA	5.55861	6.19266	13.3629	1.46559e-33	5.65352e-30	65.4247
MRVI1	mRNA	13.9528	8.55331	13.2918	2.7958e-33	1.00658e-29	64.7889
MPDZ	mRNA	2.09367	1.59708	13.2033	6.23237e-33	2.10362e-29	63.9998
ITPR1	mRNA	2.21834	2.29154	13.1803	7.67208e-33	2.43724e-29	63.7952
TTC28	mRNA	2.22455	2.37775	13.1736	8.15236e-33	2.44593e-29	63.7355
AKT3	mRNA	3.84656	3.47938	13.1522	9.89824e-33	2.81344e-29	63.5445
ZEB1	mRNA	8.29559	6.4491	13.1261	1.25266e-32	3.22142e-29	63.3126
GUCY1A1	mRNA	9.43773	7.21429	13.1192	1.33339e-32	3.27316e-29	63.2512
BNC2	mRNA	1.56399	1.03642	13.0856	1.8061e-32	4.24081e-29	62.9525
GPRASP1	mRNA	1.84722	1.13588	12.9679	5.21277e-32	1.17298e-28	61.9091
GUCY1B1	mRNA	7.30126	7.15019	12.9309	7.27166e-32	1.57082e-28	61.5815
FBXL7	mRNA	3.09458	2.93145	12.8659	1.30352e-31	2.60728e-28	61.007
CNRIP1	mRNA	2.26371	2.46718	12.7829	2.74061e-31	5.10367e-28	60.2755
RHOJ	mRNA	4.16225	4.33524	12.7585	3.40854e-31	6.13593e-28	60.0609
PRELP	mRNA	22.7397	12.218	12.7347	4.21722e-31	7.17133e-28	59.8513
BOC	mRNA	4.02962	2.36432	12.7339	4.24928e-31	7.17133e-28	59.8439
JAM3	mRNA	6.19544	5.36203	12.7004	5.73025e-31	9.37764e-28	59.5496
SETBP1	mRNA	2.31162	1.77547	12.685	6.57527e-31	1.0444e-27	59.4142
ZBTB4	mRNA	10.4854	16.2647	12.6022	1.37494e-30	2.12154e-27	58.6882
FOXN3	mRNA	5.22302	8.57346	12.5899	1.53287e-30	2.29953e-27	58.5811
LIX1L	mRNA	7.56388	8.7547	12.5773	1.7156e-30	2.43818e-27	58.4703
TMEM47	mRNA	9.92308	8.44566	12.5655	1.90413e-30	2.63673e-27	58.3677
AC104083.1	mRNA	8.9863	7.46675	12.553	2.12829e-30	2.87346e-27	58.2582
LDLRAD4	mRNA	1.51613	1.63598	12.5175	2.91859e-30	3.84435e-27	57.9474
VSTM4	mRNA	2.18453	1.84846	12.5086	3.15622e-30	4.05837e-27	57.8703
SSC5D	mRNA	6.95474	4.46716	12.4973	3.48969e-30	4.38281e-27	57.7715
KANK2	mRNA	17.1846	13.4373	12.4782	4.13278e-30	5.07251e-27	57.605
SPARCL1	mRNA	145.494	82.0522	12.449	5.35333e-30	6.42459e-27	57.3504
ZNF25	mRNA	1.75216	2.42789	12.4368	5.96247e-30	7.00007e-27	57.2443
AOC3	mRNA	22.6722	12.7008	12.4127	7.37941e-30	8.47925e-27	57.0345
DDR2	mRNA	8.34719	5.85433	12.4101	7.55594e-30	8.50122e-27	57.0112
CLIC4	mRNA	39.1081	41.7138	12.4002	8.24795e-30	8.90862e-27	56.925
MIR100HG	mRNA	3.63336	2.18261	12.3595	1.1815e-29	1.22706e-26	56.5713
SGCD	mRNA	3.27821	2.20323	12.3086	1.85138e-29	1.88649e-26	56.1293
MGP	mRNA	144.3	90.2917	12.3044	1.92116e-29	1.92133e-26	56.0929
TCEAL7	mRNA	2.0955	1.54257	12.2801	2.38003e-29	2.33698e-26	55.8821
RECK	mRNA	1.75003	1.8151	12.2677	2.65272e-29	2.55822e-26	55.7754
CLIP3	mRNA	11.9971	7.96885	12.2327	3.61071e-29	3.42099e-26	55.472
PJA2	mRNA	11.9033	20.1919	12.0839	1.33091e-28	1.23924e-25	54.1883
MFAP4	mRNA	96.4019	66.9093	12.0687	1.51972e-28	1.39106e-25	54.0577
CCDC69	mRNA	12.2562	9.09313	12.0251	2.22447e-28	2.00221e-25	53.6829
STON1	mRNA	3.43447	2.14422	12.0131	2.47072e-28	2.1874e-25	53.5796
CPED1	mRNA	7.4296	3.99772	11.9816	3.25155e-28	2.83225e-25	53.3094
GREM1	mRNA	33.641	24.5771	11.9754	3.43273e-28	2.90348e-25	53.256
TNS1	mRNA	46.7592	25.484	11.9751	3.44085e-28	2.90348e-25	53.2537
CNTNAP1	mRNA	4.08007	3.35631	11.9642	3.78259e-28	3.11948e-25	53.1605
NEGR1	mRNA	1.92426	1.07993	11.9227	5.42974e-28	4.31225e-25	52.8049
PRKG1	mRNA	2.23105	1.93091	11.9136	5.87626e-28	4.59924e-25	52.7271
RNF150	mRNA	3.22311	1.68436	11.9028	6.45372e-28	4.97905e-25	52.6349
SH3BGRL	mRNA	42.4683	55.5356	11.8533	9.92175e-28	7.54682e-25	52.2117
MAP1A	mRNA	4.29727	3.36161	11.8286	1.22899e-27	9.21829e-25	52.0012
SLIT2	mRNA	2.38161	1.51167	11.824	1.27934e-27	9.46452e-25	51.9617
PDLIM3	mRNA	16.8012	10.0429	11.8195	1.32992e-27	9.70572e-25	51.9235
CYBRD1	mRNA	22.6809	20.3354	11.7896	1.72222e-27	1.22379e-24	51.6692
EDNRA	mRNA	5.49658	5.7044	11.7795	1.88042e-27	1.31885e-24	51.5827
DPYSL3	mRNA	39.7318	26.6186	11.7659	2.11506e-27	1.46441e-24	51.4671
PARVA	mRNA	9.67333	12.4069	11.7481	2.46701e-27	1.68647e-24	51.3156
DLC1	mRNA	3.55185	4.05268	11.7421	2.5965e-27	1.7528e-24	51.2653
ADAM33	mRNA	2.81967	1.63152	11.7344	2.77591e-27	1.85078e-24	51.1996
TNS2	mRNA	8.63551	9.90191	11.6907	4.04656e-27	2.66506e-24	50.8288
NFIA	mRNA	6.33361	7.96097	11.6709	4.79949e-27	3.1101e-24	50.6609
FERMT2	mRNA	10.268	7.29626	11.6551	5.4977e-27	3.44108e-24	50.5273
ATP8B2	mRNA	4.14839	4.38357	11.6292	6.87041e-27	4.21632e-24	50.3081
ANK2	mRNA	1.74924	0.986984	11.595	9.21793e-27	5.59342e-24	50.0189
MCC	mRNA	1.65837	1.70229	11.5845	1.00881e-26	5.98688e-24	49.9302
ZBTB47	mRNA	4.05658	5.30745	11.5678	1.16483e-26	6.76413e-24	49.7888
GLI3	mRNA	1.58688	1.35757	11.5443	1.4247e-26	8.18518e-24	49.5907
DAAM2	mRNA	4.48025	3.31435	11.5378	1.5067e-26	8.56521e-24	49.5356
MSRB3	mRNA	13.2213	7.80162	11.5253	1.67646e-26	9.43094e-24	49.4306
NPR2	mRNA	1.53543	2.34032	11.4972	2.1319e-26	1.13993e-23	49.1942
FGF7	mRNA	4.95803	3.3546	11.49	2.26784e-26	1.18907e-23	49.1334
NR3C1	mRNA	3.41559	5.13532	11.4677	2.74406e-26	1.42493e-23	48.9459
ARHGEF25	mRNA	4.35195	3.05456	11.4401	3.47393e-26	1.78676e-23	48.7139
FYCO1	mRNA	6.80145	8.35415	11.4386	3.51839e-26	1.79256e-23	48.7014
PDE5A	mRNA	3.91356	4.20631	11.4233	4.00963e-26	2.02374e-23	48.5729
EML1	mRNA	3.45544	2.74102	11.3887	5.3841e-26	2.6923e-23	48.283
QKI	mRNA	2.46673	3.94066	11.3856	5.52849e-26	2.73914e-23	48.257
TCF4	mRNA	1.98017	2.74368	11.3675	6.44578e-26	3.13608e-23	48.106
CPXM2	mRNA	12.2746	6.66357	11.3655	6.56108e-26	3.16367e-23	48.0885
FENDRR	mRNA	4.01191	2.81901	11.363	6.70051e-26	3.20231e-23	48.0679
FNBP1	mRNA	13.3465	10.6624	11.3511	7.4144e-26	3.48187e-23	47.9683
ACTA2	mRNA	241.325	141.687	11.3246	9.2867e-26	4.32352e-23	47.7469
JAZF1	mRNA	2.41809	3.8328	11.3195	9.70172e-26	4.47813e-23	47.7039
SYT11	mRNA	4.8175	4.73958	11.2907	1.23881e-25	5.62201e-23	47.4635
INMT	mRNA	3.91129	2.71588	11.2784	1.37398e-25	6.13237e-23	47.3616
EPHA3	mRNA	3.57491	2.37492	11.2725	1.44501e-25	6.39656e-23	47.312
CELF2	mRNA	4.47821	4.15426	11.2662	1.52463e-25	6.69411e-23	47.2593
ABCA8	mRNA	1.82122	1.02813	11.2548	1.67885e-25	7.31178e-23	47.1645
DACT3	mRNA	5.35219	2.93275	11.2524	1.71254e-25	7.34993e-23	47.145
CBX7	mRNA	3.5252	3.7111	11.2455	1.81697e-25	7.66604e-23	47.0868
PRICKLE2	mRNA	3.12772	2.06164	11.2276	2.11272e-25	8.84476e-23	46.9385
FAM129A	mRNA	18.4578	10.2973	11.2248	2.16354e-25	8.98783e-23	46.9151
EVC	mRNA	2.84845	2.87772	11.2197	2.25963e-25	9.31538e-23	46.8724
RGMA	mRNA	7.83876	3.93998	11.2141	2.3686e-25	9.61775e-23	46.8261
AC093010.3	mRNA	7.37734	9.277	11.2031	2.60086e-25	1.0482e-22	46.7341
CAVIN1	mRNA	55.2118	52.8377	11.1652	3.58056e-25	1.43236e-22	46.4197
TMOD1	mRNA	3.35644	1.94861	11.1548	3.90915e-25	1.55231e-22	46.3334
ITGA9	mRNA	4.68566	3.60366	11.1427	4.32669e-25	1.69321e-22	46.2336
DIXDC1	mRNA	5.21747	3.51644	11.1378	4.51166e-25	1.75289e-22	46.1924
NDN	mRNA	8.51514	8.04687	11.1116	5.62294e-25	2.16905e-22	45.9759
WWTR1	mRNA	10.4659	12.0777	11.1055	5.9212e-25	2.2679e-22	45.9251
FAM172A	mRNA	2.00915	4.28271	11.0878	6.86947e-25	2.61258e-22	45.779
KCTD10	mRNA	3.09857	6.48714	11.0835	7.12565e-25	2.69105e-22	45.743
IL6ST	mRNA	12.3357	18.6907	11.0695	8.01406e-25	2.98482e-22	45.6275
ZEB2	mRNA	1.81204	2.13818	11.053	9.20724e-25	3.40573e-22	45.491
LSAMP	mRNA	2.02116	1.71512	11.0454	9.81405e-25	3.6055e-22	45.4283
MRGPRF	mRNA	18.2637	9.53961	11.0365	1.05702e-24	3.85705e-22	45.3553
PDE2A	mRNA	1.52101	1.29769	11.0351	1.06944e-24	3.87617e-22	45.3438
PBX3	mRNA	5.70733	6.26031	11.0244	1.17005e-24	4.21255e-22	45.2554
MAP1B	mRNA	9.56414	6.60023	11.0131	1.28686e-24	4.60246e-22	45.1618
PLXDC2	mRNA	6.16863	6.5176	10.9932	1.51935e-24	5.39819e-22	44.9985
MXRA7	mRNA	9.06839	8.66179	10.9726	1.80553e-24	6.25049e-22	44.8289
PODN	mRNA	16.409	12.6927	10.9708	1.83389e-24	6.30823e-22	44.8135
PDZD4	mRNA	1.66548	0.91935	10.9681	1.87436e-24	6.40663e-22	44.7921
KCNE4	mRNA	2.66644	2.44483	10.9639	1.9424e-24	6.59744e-22	44.757
MDFIC	mRNA	3.58172	4.85714	10.9584	2.033e-24	6.86201e-22	44.7122
TLN1	mRNA	45.5162	59.8447	10.9523	2.14036e-24	7.1352e-22	44.6616
PTPRM	mRNA	2.89675	3.9901	10.9436	2.30208e-24	7.58074e-22	44.59
ABI3BP	mRNA	6.84879	4.08281	10.9317	2.54155e-24	8.31857e-22	44.4927
TMEM100	mRNA	2.19972	1.13404	10.919	2.82539e-24	9.19186e-22	44.3886
CRISPLD2	mRNA	11.3277	11.8413	10.9183	2.84329e-24	9.19202e-22	44.3824
SELP	mRNA	4.06462	3.27948	10.8757	4.05609e-24	1.25171e-21	44.0332
EHD2	mRNA	31.6617	39.2	10.8628	4.51539e-24	1.38553e-21	43.9277
KCNMA1	mRNA	6.78253	2.98924	10.8465	5.16891e-24	1.57549e-21	43.7948
ATP2B4	mRNA	25.5724	19.996	10.846	5.1928e-24	1.57549e-21	43.7903
LAMA4	mRNA	7.39975	9.73069	10.834	5.73479e-24	1.7206e-21	43.6927
MAP3K3	mRNA	2.92418	5.63433	10.7973	7.78046e-24	2.28361e-21	43.3928
DENND5A	mRNA	3.37496	4.86256	10.7883	8.38668e-24	2.44823e-21	43.319
ECM2	mRNA	2.12733	2.46861	10.7808	8.92431e-24	2.57731e-21	43.258
PALLD	mRNA	33.3918	25.5075	10.779	9.05252e-24	2.60043e-21	43.2439
PLSCR4	mRNA	4.09467	5.1342	10.7744	9.41093e-24	2.68909e-21	43.2058
TGFB1I1	mRNA	14.7519	12.0088	10.7626	1.03719e-23	2.93248e-21	43.1102
SSPN	mRNA	4.28114	4.17352	10.7379	1.27316e-23	3.5418e-21	42.9087
FAM13B	mRNA	2.29592	4.092	10.7373	1.27886e-23	3.5418e-21	42.9043
TAGLN	mRNA	225.909	114.881	10.7265	1.39875e-23	3.83449e-21	42.8162
CCDC80	mRNA	17.5907	12.463	10.7063	1.65256e-23	4.50741e-21	42.6523
AMOTL1	mRNA	5.71122	5.92453	10.6982	1.76726e-23	4.79601e-21	42.5864
ASPN	mRNA	33.1706	27.091	10.6861	1.95362e-23	5.27526e-21	42.4878
MYOCD	mRNA	5.03181	2.23371	10.6816	2.02746e-23	5.42045e-21	42.4514
FAT4	mRNA	1.52087	1.38717	10.661	2.40164e-23	6.32685e-21	42.2849
FOXF1	mRNA	11.2295	9.64438	10.6492	2.64754e-23	6.94079e-21	42.1891
PDE7B	mRNA	1.54536	1.05551	10.6392	2.87479e-23	7.46408e-21	42.1082
SYNC	mRNA	3.04794	1.66047	10.6075	3.73267e-23	9.6451e-21	41.8515
C1S	mRNA	32.4513	39.7179	10.5916	4.25427e-23	1.08887e-20	41.723
TEK	mRNA	1.89854	2.47488	10.5865	4.43524e-23	1.12983e-20	41.682
ASB2	mRNA	5.54066	2.86412	10.5828	4.57244e-23	1.1539e-20	41.6521
ITIH5	mRNA	2.71541	2.15676	10.5754	4.85816e-23	1.2203e-20	41.5925
FBXO32	mRNA	15.6486	11.3784	10.5687	5.13167e-23	1.28304e-20	41.5387
LIMS2	mRNA	7.12422	4.31676	10.5441	6.27951e-23	1.54852e-20	41.3403
RERG	mRNA	3.79723	2.55478	10.5417	6.40685e-23	1.56562e-20	41.3206
ENTPD1	mRNA	2.57212	4.88987	10.5411	6.43841e-23	1.56624e-20	41.3157
ISM1	mRNA	3.17409	2.28682	10.5281	7.15833e-23	1.72583e-20	41.2116
FXYD6	mRNA	4.4556	3.39339	10.5271	7.22097e-23	1.73319e-20	41.203
GNAO1	mRNA	3.7794	2.03268	10.5089	8.38037e-23	1.98501e-20	41.0567
FBLN5	mRNA	10.4883	10.3237	10.5069	8.51766e-23	2.00872e-20	41.0407
CYP1B1	mRNA	8.96855	6.09452	10.4853	1.01607e-22	2.37544e-20	40.8674
FLNA	mRNA	341.676	197.641	10.4842	1.02542e-22	2.38698e-20	40.8584
EMILIN1	mRNA	30.6933	33.0546	10.4714	1.13892e-22	2.63611e-20	40.7552
C1R	mRNA	29.3294	36.7313	10.471	1.14221e-22	2.63611e-20	40.7524
LMOD1	mRNA	56.9964	24.311	10.463	1.21976e-22	2.79123e-20	40.6878
LAMA2	mRNA	3.13502	2.72161	10.462	1.22883e-22	2.80013e-20	40.6806
PHLDB1	mRNA	1.78736	2.59074	10.4578	1.27262e-22	2.88773e-20	40.6461
CALD1	mRNA	106.026	65.7632	10.4514	1.34034e-22	3.01801e-20	40.5952
RSPO3	mRNA	5.92718	4.5355	10.4513	1.34121e-22	3.01801e-20	40.5946
HAND2	mRNA	10.7639	4.42501	10.4497	1.35909e-22	3.04555e-20	40.5815
GYPC	mRNA	6.69747	7.11124	10.4405	1.4647e-22	3.26865e-20	40.508
MID2	mRNA	2.10763	2.48426	10.4392	1.48071e-22	3.29078e-20	40.4973
LHFPL6	mRNA	13.2559	13.5682	10.4332	1.55516e-22	3.44207e-20	40.4491
SOD3	mRNA	52.5345	45.5434	10.4271	1.63434e-22	3.58791e-20	40.4003
LPP	mRNA	23.7751	19.7717	10.4239	1.67774e-22	3.66263e-20	40.3746
MEF2C	mRNA	3.06844	3.11497	10.4199	1.73262e-22	3.75784e-20	40.343
METTL24	mRNA	2.22204	1.1074	10.4176	1.76581e-22	3.8145e-20	40.3243
AP003071.4	mRNA	1.89068	0.9579	10.409	1.89435e-22	4.07587e-20	40.2553
LAYN	mRNA	3.05086	2.49265	10.4047	1.96054e-22	4.20154e-20	40.2215
TUBA1A	mRNA	36.0198	34.5467	10.4014	2.01472e-22	4.29662e-20	40.1947
CLMP	mRNA	7.35076	5.137	10.3981	2.06884e-22	4.38148e-20	40.1687
SFRP1	mRNA	9.13631	4.35147	10.3918	2.17819e-22	4.59505e-20	40.1181
JPH2	mRNA	8.16144	3.7459	10.3854	2.29417e-22	4.82089e-20	40.0671
CALCOCO1	mRNA	3.62075	6.84346	10.3811	2.37553e-22	4.96624e-20	40.0329
SAMD4A	mRNA	2.11408	2.11586	10.3808	2.38174e-22	4.96624e-20	40.0303
ADCY5	mRNA	5.18241	2.90039	10.3786	2.42581e-22	5.03869e-20	40.0123
FILIP1	mRNA	3.34355	1.78602	10.3754	2.48881e-22	5.14974e-20	39.9871
SORBS1	mRNA	30.3588	14.9996	10.3719	2.55988e-22	5.25652e-20	39.9594
PLN	mRNA	26.2846	11.7988	10.3662	2.68149e-22	5.48536e-20	39.9138
GRIK5	mRNA	1.51929	0.864988	10.3626	2.76158e-22	5.60674e-20	39.8849
RBFOX2	mRNA	3.78059	8.61688	10.3604	2.81149e-22	5.68669e-20	39.8673
ANGPTL1	mRNA	6.16076	2.5998	10.3525	2.99727e-22	6.01739e-20	39.8044
RAI2	mRNA	7.37677	7.44386	10.3425	3.24998e-22	6.50057e-20	39.7249
DIP2C	mRNA	2.35196	3.59694	10.3217	3.84853e-22	7.66937e-20	39.5588
FAM124A	mRNA	1.50553	1.21662	10.3195	3.91682e-22	7.77676e-20	39.5415
CRYAB	mRNA	13.3298	7.96491	10.3002	4.57946e-22	8.99323e-20	39.388
ITGA1	mRNA	6.54146	6.98501	10.2993	4.61454e-22	9.02928e-20	39.3805
NR2F1	mRNA	7.23452	7.2676	10.2945	4.79698e-22	9.35238e-20	39.3424
MYLK	mRNA	39.4945	17.7418	10.2923	4.88111e-22	9.44818e-20	39.3253
SYNPO	mRNA	13.3688	15.8208	10.2871	5.09166e-22	9.82054e-20	39.2838
ARHGEF17	mRNA	4.50902	6.31534	10.2813	5.33903e-22	1.0261e-19	39.2372
CCSER2	mRNA	3.60194	6.59047	10.2686	5.91236e-22	1.13226e-19	39.137
C8orf88	mRNA	3.9281	1.78268	10.2592	6.38287e-22	1.21805e-19	39.0618
OMD	mRNA	4.65389	2.81869	10.2574	6.47695e-22	1.22732e-19	39.0474
ARMCX1	mRNA	3.08684	3.26752	10.2445	7.18545e-22	1.35532e-19	38.9454
HMCN1	mRNA	1.61935	1.28137	10.2303	8.05675e-22	1.50555e-19	38.833
RBPMS	mRNA	10.311	11.1356	10.2295	8.11142e-22	1.51054e-19	38.8264
AP000892.3	mRNA	4.15945	2.12404	10.229	8.14543e-22	1.51166e-19	38.8222
PGM5	mRNA	12.014	5.09101	10.2238	8.49056e-22	1.56496e-19	38.7815
DMD	mRNA	2.80837	1.67198	10.22	8.75331e-22	1.6079e-19	38.7515
ATP1B2	mRNA	1.57746	1.28002	10.208	9.64799e-22	1.75434e-19	38.6559
ITGA7	mRNA	7.8031	5.2102	10.1914	1.10252e-21	1.99804e-19	38.5249
C14orf132	mRNA	3.42721	2.37308	10.1876	1.1367e-21	2.05309e-19	38.4949
STOM	mRNA	32.7247	52.8816	10.1856	1.15494e-21	2.07908e-19	38.4792
GNB4	mRNA	3.74131	5.08745	10.1647	1.36644e-21	2.4195e-19	38.314
MACF1	mRNA	3.91488	6.08592	10.1571	1.45254e-21	2.56355e-19	38.254
ACTA2.AS1	mRNA	2.45582	1.43882	10.1499	1.53897e-21	2.70724e-19	38.1972
COPZ2	mRNA	3.50927	4.02236	10.1426	1.63216e-21	2.86185e-19	38.1395
SPON1	mRNA	21.73	16.7736	10.1347	1.73866e-21	3.03872e-19	38.0774
KCNMB1	mRNA	8.62636	4.16908	10.1315	1.78421e-21	3.10826e-19	38.052
SVIL	mRNA	24.1248	16.2536	10.1311	1.78999e-21	3.10831e-19	38.0488
NRP2	mRNA	5.27001	5.04154	10.1256	1.87075e-21	3.2278e-19	38.0055
COL14A1	mRNA	15.7331	10.2106	10.1079	2.15557e-21	3.68391e-19	37.8663
KLF9	mRNA	11.6002	12.587	10.0968	2.35651e-21	3.98945e-19	37.7788
MAN1C1	mRNA	1.77357	2.18459	10.0945	2.39989e-21	4.05019e-19	37.7608
C4A	mRNA	2.82695	2.57936	10.0847	2.59623e-21	4.36789e-19	37.6836
EOGT	mRNA	3.10903	5.59048	10.0812	2.67051e-21	4.47892e-19	37.6559
CHRM2	mRNA	2.16649	0.846613	10.0775	2.74977e-21	4.58338e-19	37.6272
CHRDL1	mRNA	6.58341	3.52449	10.0739	2.83081e-21	4.70393e-19	37.5986
S1PR1	mRNA	8.1612	10.4275	10.0676	2.97618e-21	4.92543e-19	37.5495
PDZRN4	mRNA	1.89719	0.773193	10.0601	3.15949e-21	5.20208e-19	37.4908
PLEKHO1	mRNA	5.57547	6.39279	10.057	3.23918e-21	5.30733e-19	37.4663
FAM49A	mRNA	1.78802	2.21152	10.0511	3.39591e-21	5.54067e-19	37.4199
TMEM35A	mRNA	1.70873	0.803229	10.0488	3.45953e-21	5.62747e-19	37.4017
JMY	mRNA	1.6952	3.33444	10.0447	3.57331e-21	5.79509e-19	37.3699
RAB23	mRNA	5.53103	3.93474	10.0419	3.6548e-21	5.90951e-19	37.3477
CYYR1	mRNA	2.97759	4.45543	10.0399	3.71333e-21	5.98622e-19	37.3321
PRUNE2	mRNA	14.4264	6.50151	10.0374	3.7875e-21	6.08761e-19	37.3127
PPP1R12B	mRNA	24.392	11.6408	10.0366	3.81121e-21	6.10754e-19	37.3066
C4B	mRNA	2.9737	2.57166	10.0316	3.9687e-21	6.32242e-19	37.2668
FHL1	mRNA	44.6679	20.3695	10.0167	4.46885e-21	7.07743e-19	37.1502
ILK	mRNA	2.559	3.32425	10.0138	4.57166e-21	7.21908e-19	37.1279
PRKAR2B	mRNA	4.13613	3.43618	10.0019	5.02926e-21	7.87262e-19	37.0342
STAT5B	mRNA	4.59582	10.2218	10.0011	5.05954e-21	7.89713e-19	37.0283
IGIP	mRNA	1.55727	3.12642	9.99127	5.47211e-21	8.492e-19	36.9513
THBS4	mRNA	29.3063	14.047	9.97935	6.01662e-21	9.28365e-19	36.8582
TIMP2	mRNA	41.2444	57.3835	9.97834	6.06523e-21	9.33199e-19	36.8503
NFATC4	mRNA	1.51131	1.78005	9.97688	6.13604e-21	9.41411e-19	36.8389
SRPX	mRNA	7.70624	5.54089	9.97169	6.39481e-21	9.78333e-19	36.7983
ROR2	mRNA	3.69383	3.12667	9.96788	6.59138e-21	1.00556e-18	36.7686
FGF10	mRNA	1.98608	0.980364	9.96176	6.92016e-21	1.05274e-18	36.7208
ACTN1	mRNA	32.2873	39.08	9.93977	8.24072e-21	1.24661e-18	36.5493
P2RY14	mRNA	2.4498	2.00001	9.9362	8.4774e-21	1.27883e-18	36.5215
PCDH18	mRNA	2.89965	4.32541	9.93141	8.80598e-21	1.32102e-18	36.4841
MEF2A	mRNA	5.18651	9.54224	9.92842	9.01755e-21	1.34901e-18	36.4608
FILIP1L	mRNA	18.0018	17.6441	9.92006	9.63598e-21	1.42965e-18	36.3957
GEM	mRNA	16.1058	17.5196	9.91459	1.00624e-20	1.48883e-18	36.3532
ARHGEF6	mRNA	2.6899	3.34034	9.87927	1.33104e-20	1.95334e-18	36.0785
WNT9A	mRNA	2.14874	1.39535	9.87705	1.3546e-20	1.98252e-18	36.0613
IL1R1	mRNA	9.48234	12.4087	9.85724	1.58431e-20	2.30622e-18	35.9075
OGN	mRNA	26.2247	12.4857	9.85304	1.63764e-20	2.37744e-18	35.8749
CTSO	mRNA	7.02897	12.1701	9.85184	1.65325e-20	2.39367e-18	35.8656
FAXDC2	mRNA	3.02233	2.4612	9.84223	1.78368e-20	2.5756e-18	35.7911
CACNA1H	mRNA	10.217	6.92214	9.83131	1.94421e-20	2.79992e-18	35.7065
RBPMS2	mRNA	17.4907	8.57815	9.82971	1.96884e-20	2.82652e-18	35.6941
NCS1	mRNA	9.48315	7.37429	9.82911	1.9782e-20	2.82652e-18	35.6895
ACKR1	mRNA	12.8884	9.33696	9.82889	1.98168e-20	2.82652e-18	35.6877
COLEC12	mRNA	1.87424	1.70632	9.82635	2.02167e-20	2.87316e-18	35.6681
COX7A1	mRNA	5.80112	6.04982	9.81667	2.18202e-20	3.08482e-18	35.5932
MITF	mRNA	1.57034	2.31135	9.81251	2.25484e-20	3.17945e-18	35.5609
MYL9	mRNA	392.435	195.808	9.80936	2.31152e-20	3.2431e-18	35.5366
TWSG1	mRNA	7.15463	14.683	9.80829	2.33112e-20	3.26146e-18	35.5283
MEOX2	mRNA	2.16609	1.325	9.8025	2.43989e-20	3.40481e-18	35.4835
PKD1	mRNA	4.13601	5.61522	9.80181	2.45317e-20	3.41452e-18	35.4782
FSTL1	mRNA	26.1268	34.003	9.79933	2.50154e-20	3.47289e-18	35.459
VCL	mRNA	20.3687	29.7241	9.79253	2.63901e-20	3.65436e-18	35.4065
TACC1	mRNA	9.0011	13.2765	9.79061	2.67926e-20	3.7006e-18	35.3916
C20orf194	mRNA	1.95125	2.58239	9.78325	2.83896e-20	3.91118e-18	35.3348
MCAM	mRNA	17.7684	20.1612	9.7779	2.96097e-20	4.05856e-18	35.2935
RAB31	mRNA	10.1469	14.765	9.76738	3.21642e-20	4.38643e-18	35.2122
IGFBP7	mRNA	199.558	265.514	9.75323	3.59451e-20	4.87743e-18	35.1031
CSGALNACT2	mRNA	4.07749	8.36137	9.75126	3.65048e-20	4.94095e-18	35.088
HSPB8	mRNA	25.047	12.5046	9.74497	3.83533e-20	5.17818e-18	35.0395
PIP5K1C	mRNA	6.73419	14.1299	9.74341	3.88254e-20	5.22884e-18	35.0275
DCHS1	mRNA	3.62934	4.74191	9.74019	3.98212e-20	5.32313e-18	35.0026
ANTXR2	mRNA	6.86805	8.12829	9.73472	4.15651e-20	5.54253e-18	34.9605
NACC2	mRNA	5.98809	7.48554	9.71969	4.67664e-20	6.17511e-18	34.8448
SYDE1	mRNA	3.90446	5.5055	9.71789	4.74288e-20	6.2473e-18	34.831
PYGM	mRNA	1.60316	0.753259	9.7151	4.84776e-20	6.36991e-18	34.8095
C16orf45	mRNA	3.87441	4.19574	9.70884	5.09147e-20	6.65775e-18	34.7614
FIBIN	mRNA	3.81659	4.11536	9.70775	5.13518e-20	6.69868e-18	34.753
LRRN4CL	mRNA	1.8053	1.64116	9.7054	5.23054e-20	6.80664e-18	34.7349
ARHGAP31	mRNA	2.37292	3.72434	9.70404	5.28651e-20	6.86293e-18	34.7245
DCN	mRNA	29.8513	28.5069	9.70191	5.37549e-20	6.96171e-18	34.7081
MYH11	mRNA	321.991	119.759	9.70021	5.44756e-20	7.03817e-18	34.695
CEP68	mRNA	1.56699	3.30392	9.69739	5.56909e-20	7.17801e-18	34.6733
RCBTB2	mRNA	1.56451	3.11617	9.68921	5.93722e-20	7.63428e-18	34.6105
SPEG	mRNA	3.00837	1.56191	9.68877	5.95759e-20	7.64227e-18	34.6071
BVES	mRNA	2.93429	1.66665	9.6811	6.32588e-20	8.09548e-18	34.5483
AC009299.2	mRNA	2.11186	1.88506	9.67703	6.53044e-20	8.29827e-18	34.517
SOBP	mRNA	2.04477	1.95137	9.66997	6.90116e-20	8.74875e-18	34.4628
RGS5	mRNA	18.4187	22.5388	9.65836	7.55615e-20	9.53434e-18	34.3738
ANGPTL2	mRNA	20.14	22.6891	9.65788	7.58475e-20	9.54812e-18	34.3701
OLFML1	mRNA	2.52625	3.28867	9.64911	8.12233e-20	1.01539e-17	34.3029
ADARB1	mRNA	1.61055	2.21555	9.63497	9.0694e-20	1.11962e-17	34.1947
FBXL22	mRNA	2.50139	1.41449	9.63481	9.08048e-20	1.11962e-17	34.1935
CSRP1	mRNA	58.7868	38.5007	9.62918	9.4884e-20	1.16203e-17	34.1503
MMRN2	mRNA	4.17233	5.97353	9.624	9.87926e-20	1.20708e-17	34.1107
MEIS1	mRNA	2.1235	2.14156	9.62365	9.9057e-20	1.20758e-17	34.1081
CLIP4	mRNA	1.66318	1.92252	9.62256	9.99089e-20	1.21522e-17	34.0997
DNAJB5	mRNA	5.65749	3.18223	9.61869	1.02965e-19	1.24958e-17	34.0701
SOCS5	mRNA	1.95381	5.45092	9.60411	1.1534e-19	1.3935e-17	33.9587
SGCA	mRNA	4.1609	2.19091	9.60004	1.19055e-19	1.43517e-17	33.9276
TOR1AIP1	mRNA	2.96615	7.65744	9.59861	1.20391e-19	1.44805e-17	33.9167
NLGN2	mRNA	3.41201	4.82741	9.59628	1.22587e-19	1.46791e-17	33.8989
C7	mRNA	25.606	12.2355	9.59441	1.24382e-19	1.48611e-17	33.8846
CHRNA3	mRNA	2.67335	1.11862	9.57295	1.46965e-19	1.73294e-17	33.7209
HSPB7	mRNA	21.8693	9.43695	9.56229	1.59649e-19	1.87025e-17	33.6397
BARX1	mRNA	33.538	18.5518	9.55327	1.71233e-19	1.99728e-17	33.5709
GREM2	mRNA	3.79559	2.30779	9.55212	1.7276e-19	2.01075e-17	33.5622
SLIT3	mRNA	4.03671	3.19764	9.55153	1.7356e-19	2.01572e-17	33.5577
PTPN21	mRNA	1.54296	3.40031	9.53892	1.91386e-19	2.21799e-17	33.4617
FZD4	mRNA	2.36897	3.88742	9.53686	1.94466e-19	2.24886e-17	33.4461
EID1	mRNA	19.6763	40.5067	9.53357	1.99496e-19	2.30209e-17	33.421
CFL2	mRNA	8.89223	5.54164	9.53095	2.03591e-19	2.33935e-17	33.4011
GSN	mRNA	25.8603	38.6993	9.52937	2.06094e-19	2.36308e-17	33.3891
HOXA4	mRNA	2.114	1.86888	9.51996	2.21675e-19	2.53635e-17	33.3176
HEYL	mRNA	9.24861	9.28598	9.51791	2.25231e-19	2.57159e-17	33.3019
SERTAD4.AS1	mRNA	4.38736	3.1797	9.5144	2.31428e-19	2.62018e-17	33.2753
GAS7	mRNA	3.57841	4.10379	9.51405	2.32057e-19	2.62181e-17	33.2726
S1PR3	mRNA	3.62529	4.00398	9.47597	3.11488e-19	3.50457e-17	32.9838
AF001548.1	mRNA	3.10371	1.2823	9.4752	3.13354e-19	3.51823e-17	32.9779
NFASC	mRNA	2.33042	1.49887	9.47128	3.22978e-19	3.61127e-17	32.9482
LINC00578	mRNA	1.84803	1.29406	9.46784	3.31681e-19	3.70092e-17	32.9221
SCRG1	mRNA	3.2416	1.38108	9.43406	4.30345e-19	4.74302e-17	32.6666
EIF4E3	mRNA	1.65164	2.723	9.42543	4.59928e-19	5.04846e-17	32.6014
CADM3	mRNA	1.57569	0.859358	9.41667	4.92015e-19	5.38971e-17	32.5352
CXorf36	mRNA	1.59552	2.32914	9.41292	5.06389e-19	5.51361e-17	32.507
SHISAL1	mRNA	2.87495	1.36926	9.40884	5.22533e-19	5.67795e-17	32.4762
SMOC2	mRNA	28.4641	20.1408	9.40732	5.28695e-19	5.73337e-17	32.4647
TEAD1	mRNA	4.60024	7.5491	9.40288	5.47043e-19	5.92046e-17	32.4312
EZH1	mRNA	1.79664	4.15558	9.40162	5.52367e-19	5.96612e-17	32.4217
HSPB6	mRNA	231	89.0247	9.39155	5.96811e-19	6.42047e-17	32.3458
AHNAK	mRNA	27.475	41.5955	9.38244	6.40063e-19	6.85845e-17	32.2771
CLIC2	mRNA	2.52623	3.91165	9.37162	6.9545e-19	7.40784e-17	32.1957
CHRDL2	mRNA	25.2719	14.2939	9.36904	7.09373e-19	7.54127e-17	32.1763
DOCK11	mRNA	3.26261	4.15818	9.36049	7.57421e-19	8.03625e-17	32.112
MRAS	mRNA	2.21074	2.92574	9.34598	8.46502e-19	8.92878e-17	32.0029
DES	mRNA	1002.79	381.805	9.33959	8.88954e-19	9.35827e-17	31.9549
PCNX1	mRNA	1.80661	4.06689	9.33901	8.92924e-19	9.38178e-17	31.9505
MBNL1	mRNA	7.60376	18.6679	9.33305	9.34607e-19	9.72514e-17	31.9058
SGCB	mRNA	4.98089	10.5487	9.32697	9.79112e-19	1.01686e-16	31.8601
DACT1	mRNA	3.40521	4.1728	9.32162	1.02003e-18	1.05733e-16	31.82
PRKCB	mRNA	3.38511	2.6604	9.31287	1.09055e-18	1.12246e-16	31.7544
PSD	mRNA	4.43938	2.17516	9.3128	1.09118e-18	1.12246e-16	31.7538
DMPK	mRNA	8.86409	7.14005	9.30015	1.20184e-18	1.2316e-16	31.6591
TLE4	mRNA	1.50957	2.95907	9.29776	1.22397e-18	1.2519e-16	31.6412
CACNA1C	mRNA	2.23912	1.59237	9.29463	1.25362e-18	1.27981e-16	31.6177
PRIMA1	mRNA	4.72759	2.21817	9.2879	1.31972e-18	1.34475e-16	31.5673
ATP1A2	mRNA	4.10683	1.58377	9.28428	1.35668e-18	1.3772e-16	31.5402
TPM2	mRNA	125.202	68.6506	9.28213	1.37911e-18	1.39735e-16	31.5241
GLT8D2	mRNA	2.65172	3.42608	9.2717	1.49328e-18	1.50737e-16	31.4461
LGI2	mRNA	2.31893	1.93288	9.24874	1.77862e-18	1.78872e-16	31.2746
ACACB	mRNA	1.67528	2.14288	9.24816	1.78645e-18	1.79326e-16	31.2703
NFIC	mRNA	14.1869	26.7856	9.24721	1.79943e-18	1.80293e-16	31.2632
PLIN4	mRNA	9.9139	4.01197	9.24485	1.83209e-18	1.83226e-16	31.2455
IGFBP5	mRNA	84.8703	93.8925	9.24091	1.88775e-18	1.88096e-16	31.2162
PHLDB2	mRNA	2.81186	2.64256	9.23584	1.96201e-18	1.95135e-16	31.1783
NEXN	mRNA	15.9625	9.46462	9.23551	1.96693e-18	1.95265e-16	31.1759
CDH11	mRNA	5.05626	6.79156	9.22692	2.09963e-18	2.07675e-16	31.1119
TACR2	mRNA	16.1834	6.47745	9.22643	2.10745e-18	2.07829e-16	31.1082
APBB1	mRNA	2.57448	2.8807	9.22634	2.10888e-18	2.07829e-16	31.1075
AL136084.3	mRNA	3.29543	2.79902	9.21312	2.33175e-18	2.29373e-16	31.009
SVEP1	mRNA	2.32743	1.79263	9.20672	2.44788e-18	2.40359e-16	30.9613
PDLIM7	mRNA	21.6567	24.8081	9.20245	2.52838e-18	2.47813e-16	30.9296
PDE3A	mRNA	3.52273	2.92778	9.20063	2.56351e-18	2.50802e-16	30.9161
TUBB6	mRNA	9.40278	12.2523	9.19921	2.59127e-18	2.53059e-16	30.9055
CCDC50	mRNA	3.92289	8.34491	9.19793	2.61667e-18	2.55078e-16	30.896
MAMDC2	mRNA	2.99525	1.59903	9.19539	2.6676e-18	2.59107e-16	30.877
PIP4P2	mRNA	2.55043	3.41645	9.18661	2.85122e-18	2.7595e-16	30.8118
SLC24A3	mRNA	3.36031	3.95076	9.17743	3.05655e-18	2.94766e-16	30.7436
GFRA1	mRNA	2.71219	1.67244	9.17506	3.11201e-18	2.9958e-16	30.7259
PKIG	mRNA	9.88188	13.7646	9.1714	3.19947e-18	3.0745e-16	30.6988
TPM1	mRNA	32.1714	25.5771	9.15281	3.68283e-18	3.5016e-16	30.5608
ARMCX2	mRNA	2.94603	3.74758	9.15199	3.70552e-18	3.51699e-16	30.5548
MARF1	mRNA	3.35819	8.56918	9.14708	3.84567e-18	3.63722e-16	30.5183
CDC42EP3	mRNA	4.72708	4.54243	9.14661	3.85933e-18	3.64376e-16	30.5149
PCDHGC3	mRNA	2.72967	3.61172	9.14442	3.92386e-18	3.69177e-16	30.4986
ASB5	mRNA	1.62771	0.647727	9.14337	3.95512e-18	3.71472e-16	30.4908
SMTN	mRNA	24.5422	16.9587	9.13795	4.12062e-18	3.86176e-16	30.4506
EMCN	mRNA	1.90157	2.78426	9.13777	4.12598e-18	3.86176e-16	30.4494
ST6GALNAC6	mRNA	2.67292	4.7786	9.12463	4.55672e-18	4.23555e-16	30.352
ARHGEF26	mRNA	3.36802	2.1568	9.11032	5.07615e-18	4.69413e-16	30.2461
MMRN1	mRNA	1.9703	1.52119	9.10159	5.42124e-18	5.00469e-16	30.1816
ANXA6	mRNA	14.1403	19.2148	9.1	5.48695e-18	5.0567e-16	30.1698
NR2F2	mRNA	11.8933	17.8498	9.04802	8.11238e-18	7.36317e-16	29.7864
CAP2	mRNA	5.55921	3.91861	9.03186	9.15846e-18	8.24338e-16	29.6675
BMPR2	mRNA	4.23318	10.7253	9.01705	1.02338e-17	9.18068e-16	29.5587
TGFB3	mRNA	3.10996	3.33309	9.01305	1.05449e-17	9.42847e-16	29.5293
SYNPO2	mRNA	68.0333	26.0566	9.01094	1.07135e-17	9.54759e-16	29.5138
NTN1	mRNA	7.06661	5.00252	8.98556	1.29542e-17	1.14499e-15	29.3276
SERINC1	mRNA	16.4854	48.0775	8.9779	1.37172e-17	1.20848e-15	29.2715
PIGCP1	mRNA	1.90825	3.20216	8.97666	1.38456e-17	1.2178e-15	29.2624
MARVELD1	mRNA	11.1777	18.1299	8.97044	1.45037e-17	1.27154e-15	29.2169
FLNC	mRNA	70.3857	28.2159	8.95624	1.61265e-17	1.4047e-15	29.1129
ADCY9	mRNA	2.20305	4.49439	8.95106	1.67611e-17	1.45762e-15	29.0751
CARMN	mRNA	2.33443	1.08152	8.93175	1.93569e-17	1.66726e-15	28.9339
PTN	mRNA	5.62763	4.95393	8.92531	2.03073e-17	1.74459e-15	28.8869
PTGIS	mRNA	11.4175	8.27745	8.90015	2.44883e-17	2.08595e-15	28.7034
CNN1	mRNA	261.326	99.0812	8.89209	2.60002e-17	2.21125e-15	28.6447
MYOM1	mRNA	1.66955	1.18318	8.87507	2.95008e-17	2.49717e-15	28.5209
HAND2.AS1	mRNA	2.458	0.938004	8.87322	2.99092e-17	2.52777e-15	28.5075
ADGRA2	mRNA	7.66077	10.3146	8.86946	3.0754e-17	2.59511e-15	28.4802
COL8A2	mRNA	2.76599	3.25877	8.85431	3.44112e-17	2.89467e-15	28.37
PDZRN3	mRNA	5.69083	4.89272	8.84884	3.58343e-17	3.00969e-15	28.3303
RHOQ	mRNA	3.54151	8.19535	8.84719	3.62735e-17	3.04184e-15	28.3184
COL8A1	mRNA	8.40446	8.7013	8.84133	3.78823e-17	3.16203e-15	28.2759
SESN3	mRNA	3.62279	4.17688	8.84003	3.82488e-17	3.1877e-15	28.2664
LNPEP	mRNA	2.31884	5.20564	8.83744	3.89902e-17	3.23948e-15	28.2476
NATD1	mRNA	1.58241	3.06533	8.81554	4.58434e-17	3.78558e-15	28.0889
PECAM1	mRNA	13.9223	23.0192	8.81347	4.65501e-17	3.83807e-15	28.074
MBNL1.AS1	mRNA	2.52018	1.27784	8.81095	4.74228e-17	3.90407e-15	28.0558
PBX1	mRNA	2.2399	3.16892	8.8001	5.13798e-17	4.22339e-15	27.9772
HEG1	mRNA	6.92174	9.7195	8.78968	5.5484e-17	4.54691e-15	27.9019
FKBP7	mRNA	1.99194	3.85016	8.77849	6.02562e-17	4.9082e-15	27.8211
GPC6	mRNA	3.08385	4.05262	8.75901	6.95487e-17	5.63783e-15	27.6805
SYNM	mRNA	62.5735	23.8386	8.75881	6.96508e-17	5.63783e-15	27.6791
LDB3	mRNA	3.76863	1.50019	8.75865	6.97356e-17	5.63783e-15	27.6779
FGF2	mRNA	1.59175	1.24664	8.75436	7.19725e-17	5.80998e-15	27.647
GJC1	mRNA	1.87792	1.8508	8.74429	7.75013e-17	6.20988e-15	27.5745
RGMB	mRNA	2.82227	3.24201	8.73085	8.55475e-17	6.80411e-15	27.4777
PPP1R12C	mRNA	5.92334	9.62752	8.72028	9.24444e-17	7.32032e-15	27.4017
CRTAP	mRNA	9.96733	24.8569	8.71482	9.62274e-17	7.60873e-15	27.3624
ADD1	mRNA	4.6147	15.3241	8.70838	1.00881e-16	7.96505e-15	27.3162
ACTG2	mRNA	604.501	227.098	8.68271	1.21741e-16	9.52847e-15	27.132
ADAMTS8	mRNA	2.95048	1.59307	8.67521	1.28609e-16	1.00353e-14	27.0783
ZYG11B	mRNA	1.73349	5.50723	8.67281	1.30891e-16	1.01856e-14	27.0611
SLMAP	mRNA	5.2715	7.86484	8.66481	1.38768e-16	1.07675e-14	27.0038
SPART	mRNA	2.70162	3.67114	8.66444	1.39149e-16	1.07815e-14	27.0011
SNRK	mRNA	2.51135	6.7094	8.65818	1.45664e-16	1.12541e-14	26.9563
CYTH3	mRNA	3.63297	7.72889	8.65476	1.49344e-16	1.15055e-14	26.9319
TXNIP	mRNA	98.5626	139.741	8.64756	1.57398e-16	1.20742e-14	26.8804
TSPAN18	mRNA	7.04611	7.11818	8.64687	1.58196e-16	1.21183e-14	26.8755
KLHL5	mRNA	4.78062	7.37173	8.62211	1.89499e-16	1.44751e-14	26.6986
RNF11	mRNA	7.069	25.8774	8.62101	1.91028e-16	1.45508e-14	26.6907
GLI2	mRNA	1.55574	1.98702	8.61462	2.00128e-16	1.51796e-14	26.6452
MAP4	mRNA	5.88316	17.5942	8.61167	2.04474e-16	1.54875e-14	26.6241
PBXIP1	mRNA	12.7847	25.4363	8.60192	2.19506e-16	1.65104e-14	26.5546
CD302	mRNA	2.15593	2.91127	8.5843	2.49501e-16	1.86624e-14	26.4292
RASL12	mRNA	3.17275	4.3106	8.56465	2.8775e-16	2.13461e-14	26.2895
DUSP3	mRNA	10.0215	21.4206	8.5621	2.93126e-16	2.1715e-14	26.2714
ITGBL1	mRNA	2.33145	1.99375	8.56075	2.9601e-16	2.18687e-14	26.2618
PPP1R12A	mRNA	4.04104	7.63221	8.55814	3.01647e-16	2.22547e-14	26.2433
REEP1	mRNA	2.12276	1.67262	8.54569	3.30125e-16	2.43225e-14	26.155
PIP4K2A	mRNA	3.57349	8.56279	8.54149	3.40323e-16	2.50057e-14	26.1252
TNFSF12	mRNA	5.47298	8.65539	8.5389	3.46771e-16	2.54448e-14	26.1068
PPP1R14A	mRNA	14.3302	10.0735	8.53214	3.64149e-16	2.65755e-14	26.0589
HIPK3	mRNA	6.02566	15.3125	8.53098	3.67233e-16	2.67644e-14	26.0507
GNG11	mRNA	4.34167	6.79141	8.49887	4.63123e-16	3.34818e-14	25.8235
BAG2	mRNA	4.4845	4.23686	8.49556	4.74334e-16	3.42465e-14	25.8001
ELN	mRNA	13.2781	13.3984	8.49526	4.75345e-16	3.42737e-14	25.798
SLC2A4	mRNA	4.08332	1.92466	8.49305	4.82995e-16	3.46864e-14	25.7824
TMEM245	mRNA	6.52009	11.9522	8.49033	4.9256e-16	3.53263e-14	25.7632
TNC	mRNA	35.8964	25.0205	8.48522	5.1107e-16	3.66049e-14	25.727
ADH1B	mRNA	6.80954	3.89048	8.47504	5.49951e-16	3.92339e-14	25.6553
BICC1	mRNA	2.50417	3.04375	8.47225	5.6111e-16	3.99772e-14	25.6356
PLPP1	mRNA	9.70604	18.305	8.46447	5.93445e-16	4.21697e-14	25.5807
LRRC32	mRNA	10.715	14.2489	8.46173	6.0529e-16	4.29549e-14	25.5614
PMP22	mRNA	14.4317	23.96	8.45717	6.25456e-16	4.42697e-14	25.5293
FBXL5	mRNA	4.73768	16.1428	8.44576	6.78933e-16	4.78666e-14	25.449
PRSS23	mRNA	6.16023	8.45795	8.44452	6.85047e-16	4.82346e-14	25.4402
AC053503.4	mRNA	2.76412	1.1941	8.44226	6.96224e-16	4.87689e-14	25.4244
MAP3K20	mRNA	8.29689	9.15237	8.42649	7.79762e-16	5.44774e-14	25.3134
SERPING1	mRNA	58.7824	85.4367	8.4235	7.96657e-16	5.55858e-14	25.2924
RPS6KA2	mRNA	2.38315	5.2101	8.41966	8.18914e-16	5.70651e-14	25.2655
LAMB2	mRNA	14.3149	29.0022	8.41641	8.38243e-16	5.83367e-14	25.2426
FGL2	mRNA	16.0484	14.0901	8.40393	9.16647e-16	6.35476e-14	25.1551
TMEM43	mRNA	9.43959	26.4091	8.39675	9.65012e-16	6.67292e-14	25.1048
PRNP	mRNA	24.9187	39.0049	8.36494	1.21156e-15	8.28231e-14	24.8821
MSN	mRNA	28.5284	54.177	8.35521	1.29867e-15	8.85541e-14	24.8141
RTL8B	mRNA	3.4411	5.23304	8.35108	1.33757e-15	9.07574e-14	24.7852
TXNDC15	mRNA	2.04981	6.94078	8.34975	1.35029e-15	9.13817e-14	24.7759
SETD7	mRNA	3.31246	6.97814	8.34423	1.4045e-15	9.46942e-14	24.7374
TRPS1	mRNA	1.55803	1.84777	8.34122	1.43495e-15	9.66268e-14	24.7164
FRZB	mRNA	10.5619	8.44399	8.32809	1.57576e-15	1.05713e-13	24.6248
POPDC2	mRNA	5.19161	2.62057	8.31702	1.70495e-15	1.13814e-13	24.5477
EFEMP2	mRNA	4.58332	7.17307	8.30487	1.85882e-15	1.2378e-13	24.4631
SMARCA2	mRNA	4.40343	10.2611	8.29503	1.9935e-15	1.32097e-13	24.3947
PRRX1	mRNA	3.47	4.361	8.29012	2.06422e-15	1.36282e-13	24.3606
CACNA2D1	mRNA	2.76407	2.36562	8.2893	2.07628e-15	1.3691e-13	24.3549
CRIM1	mRNA	6.3526	13.9512	8.27508	2.2967e-15	1.50526e-13	24.2561
HIC1	mRNA	2.40533	3.31083	8.26235	2.51348e-15	1.64136e-13	24.1679
WLS	mRNA	8.09835	15.8286	8.261	2.53779e-15	1.65523e-13	24.1585
SEC23A	mRNA	3.44633	9.33868	8.25971	2.56094e-15	1.66832e-13	24.1496
SNX1	mRNA	2.0433	8.53143	8.25097	2.72454e-15	1.76637e-13	24.089
TSHZ1	mRNA	2.44486	4.72641	8.2458	2.82602e-15	1.82997e-13	24.0532
FMNL3	mRNA	2.28964	4.107	8.216	3.48838e-15	2.24274e-13	23.8472
ADAMTS1	mRNA	6.83618	7.69676	8.21484	3.51722e-15	2.25859e-13	23.8391
ISL1	mRNA	1.61282	1.68443	8.21153	3.60029e-15	2.30459e-13	23.8163
F2R	mRNA	12.5934	21.8184	8.20793	3.69296e-15	2.36022e-13	23.7914
PGM5.AS1	mRNA	2.80088	1.10418	8.20762	3.7009e-15	2.36249e-13	23.7893
AHNAK2	mRNA	6.39012	5.72033	8.19029	4.18183e-15	2.65381e-13	23.6698
CSPG4	mRNA	8.49739	7.64419	8.18695	4.28128e-15	2.71374e-13	23.6468
ATL3	mRNA	5.58518	15.9749	8.17688	4.59565e-15	2.90279e-13	23.5775
WBP1L	mRNA	4.74544	13.3956	8.17125	4.78133e-15	2.99554e-13	23.5387
ITPKB	mRNA	8.64275	8.08544	8.16763	4.90488e-15	3.06584e-13	23.5138
DSTN	mRNA	61.8428	108.162	8.16004	5.17344e-15	3.22623e-13	23.4616
TBC1D1	mRNA	3.56976	8.33612	8.15873	5.22121e-15	3.25226e-13	23.4526
KAT2B	mRNA	2.21918	4.55514	8.15523	5.35127e-15	3.32561e-13	23.4286
COL6A2	mRNA	80.4436	116.668	8.15409	5.39439e-15	3.34471e-13	23.4207
NEK9	mRNA	1.63388	5.33688	8.1446	5.76576e-15	3.56678e-13	23.3556
BMPR1A	mRNA	1.53673	3.60184	8.14411	5.78582e-15	3.57509e-13	23.3522
MAGEH1	mRNA	3.52438	6.11635	8.13071	6.35569e-15	3.92273e-13	23.2603
PAM	mRNA	7.20494	13.342	8.12985	6.3944e-15	3.94212e-13	23.2544
TCEAL3	mRNA	3.11362	5.28842	8.1137	7.15991e-15	4.389e-13	23.1438
ANKRD50	mRNA	1.81947	4.06594	8.1105	7.32205e-15	4.4833e-13	23.1219
AF001548.3	mRNA	2.02057	0.821903	8.09957	7.9041e-15	4.81784e-13	23.0471
IGFBP4	mRNA	202.783	224.54	8.09653	8.07341e-15	4.9155e-13	23.0263
SECISBP2L	mRNA	2.06775	5.87045	8.096	8.10369e-15	4.92838e-13	23.0227
MORN5	mRNA	2.29544	0.899811	8.09047	8.42289e-15	5.11099e-13	22.9849
COL15A1	mRNA	20.4215	29.037	8.07096	9.6517e-15	5.83695e-13	22.8517
RHOB	mRNA	96.1456	134.079	8.07021	9.70252e-15	5.86113e-13	22.8466
DKK3	mRNA	9.81044	16.3535	8.06371	1.01524e-14	6.10558e-13	22.8023
AKAP12	mRNA	9.02786	7.7751	8.05726	1.06189e-14	6.36487e-13	22.7583
HOOK3	mRNA	2.80042	6.20168	8.05357	1.08954e-14	6.51611e-13	22.7332
ZNF436	mRNA	1.61557	4.32602	8.04937	1.12184e-14	6.69448e-13	22.7046
KIRREL1	mRNA	4.17252	6.88923	8.04583	1.14984e-14	6.84641e-13	22.6805
AC022034.1	mRNA	1.5559	1.38591	8.03477	1.24182e-14	7.37781e-13	22.6053
SNX18	mRNA	2.55413	6.56744	8.02725	1.30849e-14	7.75686e-13	22.5541
RCAN2	mRNA	9.79784	7.00645	8.00397	1.53796e-14	9.03783e-13	22.3961
HLF	mRNA	1.74432	1.08257	8.00216	1.55744e-14	9.14235e-13	22.3838
AC119396.1	mRNA	2.33218	1.38078	7.99564	1.6294e-14	9.52337e-13	22.3397
AC053503.6	mRNA	1.67503	0.631977	7.99213	1.66956e-14	9.74754e-13	22.3159
INPP5A	mRNA	3.41176	8.29918	7.97896	1.82886e-14	1.06546e-12	22.2268
TNRC6C	mRNA	1.52421	2.79802	7.97843	1.83569e-14	1.06828e-12	22.2231
TGFBR3	mRNA	3.72643	4.61093	7.9762	1.86413e-14	1.08366e-12	22.2081
AP005018.2	mRNA	3.81904	1.92395	7.9704	1.94055e-14	1.12567e-12	22.1688
AFAP1	mRNA	3.0679	7.25558	7.9675	1.97984e-14	1.14599e-12	22.1492
LEPROT	mRNA	4.88744	17.6809	7.96721	1.98376e-14	1.14704e-12	22.1473
GIMAP8	mRNA	1.69093	2.74737	7.96598	2.00071e-14	1.1556e-12	22.139
WWC3	mRNA	2.96183	6.65291	7.95722	2.12557e-14	1.22379e-12	22.0798
WIPF1	mRNA	5.69242	8.86232	7.95454	2.16531e-14	1.24401e-12	22.0617
CASQ2	mRNA	6.09667	2.38083	7.95388	2.1752e-14	1.24705e-12	22.0572
ADAM19	mRNA	3.02882	5.44197	7.93146	2.53901e-14	1.44946e-12	21.906
FCER1A	mRNA	2.25234	1.46034	7.92987	2.56702e-14	1.4639e-12	21.8953
SCARA3	mRNA	5.49268	6.38758	7.92789	2.60234e-14	1.48092e-12	21.882
DNAJB4	mRNA	3.13295	5.28345	7.90823	2.97942e-14	1.68839e-12	21.7497
FRMD6	mRNA	2.19449	2.76231	7.90202	3.10941e-14	1.76021e-12	21.708
VEGFC	mRNA	1.87521	3.65802	7.89641	3.23167e-14	1.8275e-12	21.6703
ROBO1	mRNA	2.49522	4.08009	7.87386	3.77272e-14	2.11794e-12	21.519
NOTCH2	mRNA	3.74947	8.83681	7.86385	4.04086e-14	2.26376e-12	21.4519
LUM	mRNA	125.085	165.368	7.854	4.32279e-14	2.40921e-12	21.386
RAP1A	mRNA	5.09378	14.2662	7.85384	4.32757e-14	2.40938e-12	21.3849
ADGRL2	mRNA	3.10271	5.09804	7.84839	4.49189e-14	2.49572e-12	21.3485
MAP7D1	mRNA	9.22533	21.9633	7.83541	4.90911e-14	2.71358e-12	21.2617
CLEC14A	mRNA	4.63821	8.49459	7.82977	5.10169e-14	2.81427e-12	21.2241
CBX6	mRNA	6.25717	8.43414	7.82798	5.16448e-14	2.846e-12	21.2121
FBN1	mRNA	8.37662	10.4402	7.82111	5.41255e-14	2.9736e-12	21.1663
GLIPR2	mRNA	3.48187	6.13884	7.81565	5.61828e-14	3.08349e-12	21.1298
SDC3	mRNA	9.51088	16.3801	7.81027	5.82804e-14	3.19536e-12	21.094
MN1	mRNA	3.54914	3.38262	7.79853	6.31366e-14	3.4546e-12	21.0158
ALDH1B1	mRNA	24.0226	28.6502	7.78694	6.83241e-14	3.72335e-12	20.9387
GIMAP6	mRNA	3.0707	5.1347	7.77406	7.4577e-14	4.03732e-12	20.8531
SELENOM	mRNA	16.379	21.8639	7.76362	8.00623e-14	4.31944e-12	20.7838
FOXP1	mRNA	2.97042	8.58586	7.76015	8.19724e-14	4.41809e-12	20.7607
INAFM2	mRNA	11.2486	12.3273	7.75354	8.57292e-14	4.59762e-12	20.717
C3orf70	mRNA	3.14657	2.68881	7.74912	8.83443e-14	4.72848e-12	20.6876
PTPRS	mRNA	3.72974	4.75301	7.74109	9.32849e-14	4.98797e-12	20.6344
SMIM10	mRNA	1.91684	2.58118	7.72615	1.0322e-13	5.49744e-12	20.5356
TMEM252	mRNA	1.72798	0.82677	7.71995	1.07641e-13	5.72161e-12	20.4946
PAPLN	mRNA	2.07738	2.76289	7.71071	1.1458e-13	6.06063e-12	20.4336
LTBP4	mRNA	17.5935	28.9742	7.70649	1.17896e-13	6.21772e-12	20.4057
NFIX	mRNA	12.953	25.5682	7.70489	1.19184e-13	6.27955e-12	20.3951
HSPG2	mRNA	26.5313	44.1611	7.6953	1.27158e-13	6.67364e-12	20.3319
FAM198B	mRNA	5.23617	9.09443	7.68682	1.34644e-13	7.01876e-12	20.276
KIT	mRNA	2.89712	2.77376	7.67961	1.41347e-13	7.33983e-12	20.2286
SEMA3G	mRNA	1.54593	2.1335	7.67808	1.42813e-13	7.40887e-12	20.2185
AF001548.2	mRNA	2.32863	3.44136	7.67583	1.44998e-13	7.50778e-12	20.2036
UTRN	mRNA	3.84022	6.50824	7.66656	1.54341e-13	7.97623e-12	20.1427
NRXN3	mRNA	1.83572	0.953836	7.65664	1.65e-13	8.5108e-12	20.0774
AC105942.1	mRNA	1.87092	2.77849	7.65365	1.68349e-13	8.66699e-12	20.0578
MEF2D	mRNA	4.8729	15.7141	7.65092	1.71467e-13	8.81912e-12	20.0399
CHURC1	mRNA	2.60571	8.46313	7.64781	1.75085e-13	8.98304e-12	20.0195
TSPAN2	mRNA	5.30729	4.63963	7.63697	1.88317e-13	9.58536e-12	19.9484
YPEL5	mRNA	4.64427	16.7292	7.61151	2.23382e-13	1.13062e-11	19.7816
2022-03-02	mRNA	4.03308	10.8134	7.60106	2.39574e-13	1.20692e-11	19.7133
TIMP3	mRNA	3.90951	4.71494	7.59772	2.44984e-13	1.23073e-11	19.6915
TRAK2	mRNA	2.08596	6.74426	7.58368	2.691e-13	1.34937e-11	19.5998
RASD2	mRNA	1.98221	2.41451	7.55714	3.2123e-13	1.59303e-11	19.427
PDGFRA	mRNA	5.07627	7.02158	7.54231	3.54582e-13	1.75039e-11	19.3306
KCND3	mRNA	2.13686	2.83884	7.54041	3.59096e-13	1.76943e-11	19.3182
TNXB	mRNA	4.68282	3.46353	7.54015	3.59719e-13	1.77089e-11	19.3165
FAM69A	mRNA	2.31745	5.62022	7.52013	4.10951e-13	2.00845e-11	19.1865
LTBP2	mRNA	10.5814	15.1914	7.51858	4.15197e-13	2.02737e-11	19.1765
ZNF106	mRNA	2.53628	6.90163	7.49723	4.78383e-13	2.3233e-11	19.0383
TGFBR1	mRNA	5.31686	10.469	7.49343	4.90583e-13	2.37614e-11	19.0137
OSTM1	mRNA	2.823	6.70844	7.48678	5.12663e-13	2.47863e-11	18.9707
FOXF2	mRNA	8.57673	9.06012	7.46702	5.84256e-13	2.80469e-11	18.8432
SH3BGR	mRNA	1.9178	1.73472	7.44571	6.7255e-13	3.20857e-11	18.7058
ISLR	mRNA	28.3198	35.0812	7.4353	7.20306e-13	3.4093e-11	18.6389
FAM20C	mRNA	7.48061	12.7656	7.43103	7.40882e-13	3.50362e-11	18.6114
RUSC2	mRNA	2.78276	6.39419	7.42375	7.77226e-13	3.66266e-11	18.5647
TYRP1	mRNA	1.60203	1.16641	7.41478	8.24488e-13	3.87524e-11	18.5071
RGL1	mRNA	2.51977	4.25342	7.41244	8.3726e-13	3.93184e-11	18.4921
SH3RF3	mRNA	1.71788	2.68759	7.40304	8.90656e-13	4.15729e-11	18.4318
SCMH1	mRNA	3.28362	9.39376	7.38778	9.84478e-13	4.56759e-11	18.3341
PNCK	mRNA	1.75531	0.95995	7.35448	1.22441e-12	5.62761e-11	18.1213
TMEM204	mRNA	3.93445	8.3516	7.35319	1.23473e-12	5.66056e-11	18.1132
MYL6	mRNA	44.2722	119.306	7.34419	1.30958e-12	5.99353e-11	18.0557
SMYD1	mRNA	4.39336	1.52626	7.3366	1.37605e-12	6.2765e-11	18.0075
CILP	mRNA	4.66203	3.0239	7.31769	1.5567e-12	7.06765e-11	17.8872
CREBL2	mRNA	3.87447	12.7929	7.31197	1.61575e-12	7.32037e-11	17.8508
NID1	mRNA	15.6943	31.5518	7.30724	1.66632e-12	7.51795e-11	17.8208
C2orf40	mRNA	13.1883	5.51285	7.30372	1.70488e-12	7.67906e-11	17.7985
BCL6	mRNA	3.87745	8.12154	7.29466	1.80837e-12	8.12488e-11	17.741
KLHL42	mRNA	3.42615	5.86821	7.29178	1.84259e-12	8.2649e-11	17.7227
DIO2	mRNA	4.68181	6.44734	7.2825	1.95705e-12	8.76238e-11	17.664
BEX4	mRNA	6.65449	8.77517	7.27909	2.0008e-12	8.94482e-11	17.6424
TSHZ2	mRNA	1.58211	2.22163	7.27338	2.07633e-12	9.25947e-11	17.6063
C1RL	mRNA	2.97541	8.95682	7.27311	2.08002e-12	9.26827e-11	17.6046
SLAIN2	mRNA	2.30867	10.3913	7.26739	2.15864e-12	9.57617e-11	17.5684
PDGFRB	mRNA	15.9684	27.7839	7.25429	2.34973e-12	1.03505e-10	17.4857
GPR183	mRNA	6.32805	9.47599	7.24856	2.43861e-12	1.07158e-10	17.4495
CSDE1	mRNA	18.0974	70.6083	7.22487	2.84209e-12	1.2418e-10	17.3002
2022-09-07	mRNA	2.82187	13.4008	7.21845	2.96236e-12	1.28914e-10	17.2598
TMEM119	mRNA	8.27768	9.05324	7.20268	3.27922e-12	1.4213e-10	17.1608
CRISPLD1	mRNA	1.93057	2.13555	7.19161	3.52153e-12	1.52266e-10	17.0913
PDGFRL	mRNA	2.08783	2.03905	7.19074	3.54132e-12	1.52999e-10	17.0858
MFAP5	mRNA	5.81315	5.97162	7.14596	4.72066e-12	2.02012e-10	16.8057
SFRP4	mRNA	26.8563	27.279	7.14475	4.75731e-12	2.03258e-10	16.7982
NCOA1	mRNA	2.49055	9.90165	7.14134	4.8624e-12	2.07257e-10	16.7769
ZMIZ1	mRNA	5.90918	16.6719	7.13663	5.01114e-12	2.13092e-10	16.7475
NFIB	mRNA	5.0974	10.6896	7.13432	5.08575e-12	2.15755e-10	16.7331
SERPINF1	mRNA	24.2212	29.6992	7.12977	5.23602e-12	2.21607e-10	16.7047
REEP2	mRNA	1.7475	1.37985	7.12775	5.30392e-12	2.2413e-10	16.6922
MAPRE2	mRNA	4.6109	12.6396	7.12651	5.34616e-12	2.25738e-10	16.6844
PTGS1	mRNA	3.20529	5.04542	7.12318	5.46136e-12	2.30243e-10	16.6637
CAVIN2	mRNA	8.58516	7.09754	7.11232	5.8533e-12	2.45807e-10	16.5961
MICAL2	mRNA	4.79977	9.93709	7.11124	5.89389e-12	2.47319e-10	16.5894
ABCA1	mRNA	2.2782	4.76533	7.10623	6.08528e-12	2.54756e-10	16.5583
CD34	mRNA	3.43167	7.0257	7.1049	6.13711e-12	2.56727e-10	16.55
OIP5.AS1	mRNA	2.74148	9.63377	7.1005	6.31189e-12	2.6363e-10	16.5226
CPQ	mRNA	3.3228	7.44531	7.09166	6.67765e-12	2.78476e-10	16.4678
AEBP1	mRNA	46.5142	68.1313	7.0832	7.0472e-12	2.92757e-10	16.4153
NISCH	mRNA	2.44779	8.04529	7.0706	7.63498e-12	3.15476e-10	16.3373
TIE1	mRNA	2.12563	3.85811	7.06518	7.90252e-12	3.24859e-10	16.3037
GYG1	mRNA	5.22478	13.2869	7.05823	8.25911e-12	3.38931e-10	16.2607
F2RL2	mRNA	4.33858	6.69498	7.05407	8.4799e-12	3.47727e-10	16.235
MOAP1	mRNA	2.44337	8.7761	7.03047	9.84776e-12	4.00473e-10	16.0894
SLC22A17	mRNA	2.43615	2.63551	7.02521	1.01813e-11	4.12795e-10	16.0569
ECSCR	mRNA	1.59469	3.16888	7.02398	1.02608e-11	4.15704e-10	16.0494
PRKACB	mRNA	3.46073	6.55714	7.02341	1.02982e-11	4.16466e-10	16.0458
ENAH	mRNA	4.57939	8.91482	7.02338	1.03001e-11	4.16466e-10	16.0456
CALHM2	mRNA	2.45506	4.79115	7.01964	1.05465e-11	4.26003e-10	16.0226
OLFML3	mRNA	9.20539	13.1636	7.01217	1.10564e-11	4.45597e-10	15.9766
TCEAL2	mRNA	4.35141	2.20193	7.00434	1.16167e-11	4.66787e-10	15.9285
GABARAPL1	mRNA	4.04362	8.17427	6.99996	1.1942e-11	4.79145e-10	15.9016
UBQLN2	mRNA	4.33212	17.5609	6.99346	1.24416e-11	4.97708e-10	15.8617
KLF10	mRNA	8.73298	24.0054	6.98569	1.30663e-11	5.20771e-10	15.814
GXYLT2	mRNA	2.30335	2.66939	6.98283	1.33034e-11	5.29831e-10	15.7965
CFH	mRNA	7.05887	9.17144	6.97534	1.39461e-11	5.54202e-10	15.7505
ARRDC3	mRNA	5.45104	13.7854	6.96715	1.4683e-11	5.82628e-10	15.7004
RASSF2	mRNA	5.65249	5.90172	6.96029	1.53302e-11	6.06082e-10	15.6584
GPBAR1	mRNA	1.92418	2.18515	6.96013	1.53455e-11	6.06243e-10	15.6574
C4orf3	mRNA	7.06925	23.8889	6.95968	1.53898e-11	6.07546e-10	15.6546
THBS1	mRNA	40.6251	51.1376	6.95914	1.54417e-11	6.09153e-10	15.6513
ABL1	mRNA	7.08903	20.9783	6.95646	1.5704e-11	6.18596e-10	15.6349
FAM107A	mRNA	1.53766	1.5726	6.95538	1.5811e-11	6.22358e-10	15.6283
FBLN1	mRNA	28.42	29.1451	6.95204	1.61457e-11	6.34144e-10	15.6079
RAMP3	mRNA	4.41275	8.24305	6.94452	1.69254e-11	6.61402e-10	15.562
EDIL3	mRNA	3.855	6.7694	6.94136	1.72651e-11	6.73702e-10	15.5427
SPOCK1	mRNA	7.17173	6.20191	6.93433	1.80422e-11	7.01491e-10	15.4998
VIM	mRNA	54.5466	105.333	6.92304	1.93642e-11	7.50188e-10	15.431
BCL2L2	mRNA	2.30978	8.14668	6.89904	2.24979e-11	8.66618e-10	15.285
PLEKHO2	mRNA	3.59493	8.96101	6.89892	2.25145e-11	8.66641e-10	15.2843
LRIG1	mRNA	7.36945	14.594	6.88952	2.38752e-11	9.16447e-10	15.2272
EPHA7	mRNA	2.47749	1.18351	6.88466	2.46091e-11	9.41897e-10	15.1977
CH25H	mRNA	2.27506	2.77248	6.8794	2.54289e-11	9.70523e-10	15.1658
LZTS1	mRNA	1.53723	2.5065	6.872	2.66286e-11	1.01416e-09	15.1209
PNMA1	mRNA	8.24264	18.9152	6.86263	2.82267e-11	1.06899e-09	15.0642
SLCO2A1	mRNA	6.64145	11.3867	6.85906	2.88596e-11	1.09143e-09	15.0427
SERTAD4	mRNA	1.73458	2.30047	6.85414	2.97564e-11	1.12299e-09	15.0129
DPT	mRNA	6.94797	5.13993	6.8521	3.01363e-11	1.13653e-09	15.0005
RAB8B	mRNA	2.23722	6.14873	6.84963	3.06019e-11	1.15328e-09	14.9856
PCDH7	mRNA	3.93405	4.8784	6.84442	3.16074e-11	1.18996e-09	14.9542
MAF	mRNA	3.4716	7.08947	6.84417	3.16563e-11	1.19053e-09	14.9527
LTBP3	mRNA	7.18174	13.385	6.84209	3.20682e-11	1.20402e-09	14.9401
SLC12A4	mRNA	1.78513	4.99	6.82663	3.52938e-11	1.31997e-09	14.8468
C11orf96	mRNA	21.474	27.7954	6.81991	3.67925e-11	1.37507e-09	14.8064
CCDC136	mRNA	2.1262	1.13833	6.81467	3.80053e-11	1.41648e-09	14.7748
LOXL1	mRNA	6.15926	11.9658	6.81355	3.82699e-11	1.42536e-09	14.7681
STARD13	mRNA	1.79311	3.41317	6.8126	3.84947e-11	1.43274e-09	14.7624
PTGFRN	mRNA	6.88449	18.8447	6.80422	4.05406e-11	1.50371e-09	14.712
ATF7	mRNA	1.52741	7.23326	6.80332	4.07667e-11	1.51105e-09	14.7066
BBX	mRNA	1.78705	6.0301	6.80055	4.14719e-11	1.53298e-09	14.6899
ARHGAP1	mRNA	7.2338	30.7553	6.79808	4.21089e-11	1.55547e-09	14.6751
PPP3CB	mRNA	2.76341	8.97824	6.7886	4.46468e-11	1.64247e-09	14.6181
TGFBR2	mRNA	16.4856	39.3554	6.77545	4.84169e-11	1.77321e-09	14.5393
FGFR1	mRNA	4.42521	5.0303	6.76978	5.01371e-11	1.8295e-09	14.5053
PCMTD1	mRNA	2.32454	7.65204	6.76315	5.22238e-11	1.90196e-09	14.4657
SNRPN	mRNA	2.95193	4.49635	6.75849	5.37412e-11	1.95178e-09	14.4378
FZD1	mRNA	2.70307	5.65382	6.7462	5.79575e-11	2.09645e-09	14.3644
LPAR1	mRNA	2.52042	3.82956	6.74457	5.85397e-11	2.11467e-09	14.3546
THBS3	mRNA	1.71815	4.48837	6.74012	6.01593e-11	2.16883e-09	14.3281
PDE4B	mRNA	1.72823	2.84625	6.72643	6.54279e-11	2.3478e-09	14.2465
ANTXR1	mRNA	13.6637	21.5915	6.7244	6.62464e-11	2.3693e-09	14.2344
DTX1	mRNA	2.96197	2.64237	6.71982	6.81302e-11	2.43345e-09	14.2071
PLAC9	mRNA	2.7806	3.51779	6.71697	6.9331e-11	2.46655e-09	14.1901
TBC1D9	mRNA	2.33998	5.53657	6.71353	7.08053e-11	2.51238e-09	14.1697
VIP	mRNA	6.94652	2.55668	6.7088	7.28816e-11	2.58266e-09	14.1416
RAB12	mRNA	4.07252	11.8989	6.70695	7.37112e-11	2.60863e-09	14.1306
2022-03-08	mRNA	1.87509	5.30156	6.70335	7.53535e-11	2.66326e-09	14.1091
ROR1	mRNA	1.58007	2.81266	6.68021	8.67814e-11	3.02754e-09	13.9719
ZNF853	mRNA	1.88119	2.37093	6.67632	8.88643e-11	3.09022e-09	13.9488
PDLIM5	mRNA	3.5958	15.0497	6.67178	9.13546e-11	3.1679e-09	13.9219
MTURN	mRNA	2.28851	3.89842	6.6709	9.18458e-11	3.18161e-09	13.9167
ALDH1A3	mRNA	2.61619	3.92892	6.66331	9.61857e-11	3.31918e-09	13.8718
PDK4	mRNA	25.1925	18.3144	6.6573	9.97685e-11	3.43841e-09	13.8363
ST5	mRNA	1.82993	5.20533	6.65024	1.04138e-10	3.5776e-09	13.7946
LINC00702	mRNA	1.52933	0.689666	6.65003	1.04272e-10	3.57991e-09	13.7934
ITGA8	mRNA	4.18352	2.7703	6.64579	1.06994e-10	3.66639e-09	13.7683
CD1C	mRNA	1.85246	1.75417	6.63717	1.12737e-10	3.84852e-09	13.7175
CLEC2B	mRNA	1.98366	4.02842	6.61437	1.29441e-10	4.37999e-09	13.5832
CNN3	mRNA	13.0258	34.3487	6.61267	1.3078e-10	4.41975e-09	13.5733
PAFAH1B1	mRNA	2.59135	12.852	6.60847	1.34139e-10	4.5276e-09	13.5486
PDLIM4	mRNA	4.5669	6.48983	6.6076	1.34849e-10	4.54873e-09	13.5435
RASGRP2	mRNA	1.63822	1.35998	6.60013	1.41075e-10	4.73802e-09	13.4996
NXN	mRNA	3.56211	6.27545	6.59697	1.43791e-10	4.82327e-09	13.4811
GGT5	mRNA	5.46513	7.70535	6.58893	1.50945e-10	5.03196e-09	13.4339
FAM83D	mRNA	18.4117	23.4635	6.58538	1.54211e-10	5.12818e-09	13.4131
SH2D3C	mRNA	1.82424	3.71448	6.58396	1.55539e-10	5.16598e-09	13.4048
CTSK	mRNA	27.0547	40.8609	6.58217	1.57218e-10	5.21853e-09	13.3944
CD93	mRNA	6.89333	13.7129	6.57024	1.68938e-10	5.58696e-09	13.3245
VWF	mRNA	10.0556	18.4759	6.5563	1.83713e-10	6.04595e-09	13.2431
GINM1	mRNA	3.68892	16.3798	6.55024	1.90522e-10	6.25859e-09	13.2077
GPR34	mRNA	2.81474	4.27108	6.54533	1.96227e-10	6.42647e-09	13.179
PCP4L1	mRNA	2.44248	1.5104	6.5338	2.10278e-10	6.85752e-09	13.1119
ITGAV	mRNA	7.1784	20.6666	6.52148	2.26377e-10	7.3487e-09	13.0402
WASF2	mRNA	7.96344	37.4063	6.52145	2.26428e-10	7.3487e-09	13.04
CTIF	mRNA	1.70676	4.10533	6.5211	2.26895e-10	7.35945e-09	13.038
COL6A3	mRNA	25.2605	41.1309	6.51992	2.28504e-10	7.40718e-09	13.0311
FNDC1	mRNA	10.855	11.7112	6.51351	2.3744e-10	7.67842e-09	12.9939
NKX3.2	mRNA	1.71625	1.12747	6.50549	2.491e-10	8.03622e-09	12.9473
LATS2	mRNA	2.43962	7.41438	6.50169	2.54811e-10	8.20089e-09	12.9253
RIN3	mRNA	2.04996	5.28767	6.49819	2.60195e-10	8.35947e-09	12.905
IQSEC1	mRNA	4.05552	10.3265	6.49581	2.63924e-10	8.46894e-09	12.8912
Z99129.4	mRNA	1.75174	3.52952	6.48905	2.74788e-10	8.79142e-09	12.852
KLF7	mRNA	1.71579	3.76202	6.47893	2.91868e-10	9.2993e-09	12.7935
RAI14	mRNA	3.6429	9.19285	6.45394	3.38645e-10	1.07264e-08	12.6491
FHL3	mRNA	5.13576	14.0569	6.44816	3.50465e-10	1.10619e-08	12.6158
GAS1	mRNA	5.7463	5.84479	6.44451	3.58136e-10	1.12908e-08	12.5948
PPP1R3C	mRNA	3.47173	2.98712	6.4418	3.6395e-10	1.14674e-08	12.5792
GNG2	mRNA	2.15739	3.10276	6.44045	3.66874e-10	1.15528e-08	12.5714
ELK3	mRNA	6.61771	15.8558	6.43533	3.78168e-10	1.18531e-08	12.542
RNF144A	mRNA	1.71165	3.51533	6.43308	3.83239e-10	1.19912e-08	12.5291
CDH5	mRNA	3.9666	8.61479	6.4257	4.00381e-10	1.24986e-08	12.4866
EFEMP1	mRNA	19.6886	20.2625	6.42273	4.07469e-10	1.27052e-08	12.4696
SASH1	mRNA	1.87225	4.0488	6.41832	4.18248e-10	1.30262e-08	12.4442
EVL	mRNA	2.04109	3.90605	6.40977	4.39913e-10	1.36459e-08	12.3952
GIMAP7	mRNA	5.55568	9.17893	6.39992	4.66278e-10	1.44141e-08	12.3387
RNF38	mRNA	2.88883	8.98661	6.396	4.77181e-10	1.47258e-08	12.3163
RCSD1	mRNA	2.08546	2.94638	6.37576	5.37598e-10	1.6496e-08	12.2006
MATN2	mRNA	4.51153	6.72139	6.3719	5.49949e-10	1.68367e-08	12.1786
SDC2	mRNA	5.76819	11.3019	6.37089	5.53242e-10	1.69184e-08	12.1728
TSPAN11	mRNA	1.54426	2.02563	6.361	5.86353e-10	1.78601e-08	12.1164
SORBS2	mRNA	1.87042	2.33134	6.35079	6.22559e-10	1.88672e-08	12.0582
LRP1	mRNA	11.8922	24.3243	6.34693	6.36818e-10	1.92804e-08	12.0363
SFRP2	mRNA	97.3351	81.4803	6.34157	6.5714e-10	1.98373e-08	12.0058
NRP1	mRNA	3.06782	7.44118	6.33322	6.90097e-10	2.07509e-08	11.9583
CCDC3	mRNA	4.1903	8.32987	6.32452	7.26142e-10	2.175e-08	11.9089
KCTD15	mRNA	1.54292	3.28443	6.32282	7.33409e-10	2.19555e-08	11.8993
TSPYL4	mRNA	2.15496	6.46341	6.31985	7.46261e-10	2.22785e-08	11.8824
RASIP1	mRNA	1.58532	3.4022	6.31766	7.55857e-10	2.25276e-08	11.87
NGFR	mRNA	5.2931	2.88358	6.31558	7.65094e-10	2.27527e-08	11.8583
KIDINS220	mRNA	1.61826	7.1703	6.31192	7.8165e-10	2.31939e-08	11.8375
CTGF	mRNA	53.1587	99.3716	6.3107	7.87198e-10	2.33329e-08	11.8306
ADGRL4	mRNA	2.89115	6.67327	6.30338	8.21563e-10	2.42961e-08	11.7892
EHBP1L1	mRNA	4.95228	15.9158	6.29924	8.41678e-10	2.48387e-08	11.7657
METTL7A	mRNA	7.4974	15.5032	6.29633	8.5604e-10	2.52212e-08	11.7493
CPA3	mRNA	9.34444	9.5719	6.29539	8.60777e-10	2.53331e-08	11.744
ZYX	mRNA	29.3031	88.3117	6.2883	8.97046e-10	2.63431e-08	11.7039
SH3PXD2B	mRNA	4.56018	9.27649	6.28292	9.25614e-10	2.70937e-08	11.6735
PEA15	mRNA	16.5595	61.6562	6.27326	9.79086e-10	2.8489e-08	11.6191
ZNF532	mRNA	1.77016	4.54706	6.27092	9.92497e-10	2.88481e-08	11.6059
OGFRL1	mRNA	1.50506	3.30678	6.26224	1.04381e-09	3.02418e-08	11.557
ITGA5	mRNA	17.0997	20.9909	6.25663	1.07836e-09	3.11593e-08	11.5255
LGALS1	mRNA	86.8411	167.959	6.25126	1.11243e-09	3.20409e-08	11.4953
BMP3	mRNA	1.96944	0.974409	6.24875	1.12878e-09	3.24253e-08	11.4812
FOXS1	mRNA	3.41726	4.31055	6.24756	1.13654e-09	3.26311e-08	11.4745
AFF1	mRNA	2.42733	8.58094	6.2352	1.22088e-09	3.48855e-08	11.4051
CXCL12	mRNA	6.38199	7.51751	6.22663	1.28293e-09	3.64655e-08	11.3571
TEF	mRNA	1.57291	3.62451	6.2108	1.40565e-09	3.97238e-08	11.2685
MYADM	mRNA	33.3909	73.9473	6.20779	1.43027e-09	4.03563e-08	11.2517
RASSF8	mRNA	2.42703	2.42414	6.19963	1.49912e-09	4.21227e-08	11.2061
RBMS1	mRNA	1.99514	5.03529	6.1888	1.5956e-09	4.46479e-08	11.1457
TOX	mRNA	4.49549	3.94949	6.17762	1.7015e-09	4.74147e-08	11.0834
LINC01278	mRNA	2.46377	5.67157	6.17645	1.71297e-09	4.77096e-08	11.0769
SH3PXD2A	mRNA	3.46466	9.59513	6.16757	1.80256e-09	5.01016e-08	11.0275
FGD5	mRNA	1.78882	3.37919	6.16437	1.83594e-09	5.09507e-08	11.0097
TMX4	mRNA	4.11395	11.3629	6.16416	1.83817e-09	5.09865e-08	11.0085
STAB1	mRNA	3.12132	6.31113	6.15541	1.93272e-09	5.3335e-08	10.9599
IL3RA	mRNA	1.92247	5.10774	6.12995	2.23563e-09	6.10081e-08	10.8189
PTCH2	mRNA	1.80942	1.31726	6.12963	2.23973e-09	6.10891e-08	10.8171
PDGFD	mRNA	1.82838	3.13159	6.10389	2.59365e-09	7.01232e-08	10.675
TCEAL4	mRNA	5.85126	15.9591	6.09885	2.66913e-09	7.19294e-08	10.6473
DPYSL2	mRNA	6.60731	16.2907	6.0924	2.76893e-09	7.42851e-08	10.6117
PHLDA3	mRNA	6.45308	12.8384	6.08805	2.83815e-09	7.59159e-08	10.5878
SIX2	mRNA	6.99597	5.11932	6.08534	2.88218e-09	7.70555e-08	10.5729
COL4A2	mRNA	34.0502	73.4015	6.08152	2.94534e-09	7.85498e-08	10.5519
CARTPT	mRNA	4.70991	1.64034	6.08142	2.94705e-09	7.85565e-08	10.5513
UBE2E2	mRNA	1.74475	4.41789	6.06173	3.29492e-09	8.7056e-08	10.4433
CLIP1	mRNA	1.98574	5.97972	6.05907	3.34498e-09	8.82059e-08	10.4287
RFTN1	mRNA	5.99822	8.17021	6.05493	3.42427e-09	9.00329e-08	10.406
HSPA2	mRNA	2.53939	2.94914	6.04723	3.57665e-09	9.37656e-08	10.3639
SMPX	mRNA	3.78709	1.82765	6.03568	3.81762e-09	9.98406e-08	10.3008
MEIS3P1	mRNA	2.04259	3.71276	6.02487	4.05748e-09	1.05653e-07	10.2418
PDGFC	mRNA	1.53417	3.24481	6.01883	4.19799e-09	1.09049e-07	10.2088
PHF1	mRNA	2.64747	9.83724	6.00904	4.43556e-09	1.14669e-07	10.1556
CD200	mRNA	1.6448	3.56918	5.98668	5.02917e-09	1.28843e-07	10.034
KIAA0355	mRNA	1.52933	5.13108	5.98306	5.13223e-09	1.31172e-07	10.0144
EPAS1	mRNA	9.89652	32.8983	5.98215	5.15849e-09	1.31781e-07	10.0095
SH3D19	mRNA	4.90774	14.6333	5.97108	5.48814e-09	1.39608e-07	9.94953
TCEAL1	mRNA	3.09773	7.97254	5.96957	5.53488e-09	1.40652e-07	9.94132
HOXA5	mRNA	2.73088	4.8256	5.96855	5.56655e-09	1.41336e-07	9.9358
DAPK3	mRNA	3.24621	12.6881	5.96595	5.64787e-09	1.43131e-07	9.92177
SCARF2	mRNA	5.10583	8.53264	5.95377	6.04559e-09	1.52211e-07	9.85594
SLC25A4	mRNA	2.80254	5.98398	5.94652	6.29549e-09	1.57987e-07	9.81676
GPR68	mRNA	1.5739	3.22915	5.94488	6.35327e-09	1.59068e-07	9.80792
PIK3IP1	mRNA	3.69498	9.00606	5.94095	6.49406e-09	1.62216e-07	9.78672
APLNR	mRNA	7.12586	11.963	5.94015	6.52306e-09	1.62865e-07	9.78241
NEURL1B	mRNA	3.38142	6.68601	5.9336	6.76536e-09	1.6845e-07	9.74714
ZMYND11	mRNA	3.53037	15.2759	5.91514	7.49663e-09	1.85288e-07	9.64788
GADD45B	mRNA	7.92554	15.3342	5.91351	7.56501e-09	1.86893e-07	9.6391
MPRIP	mRNA	2.32218	9.80679	5.90487	7.93652e-09	1.95421e-07	9.59274
RAMP2	mRNA	10.89	25.1418	5.90481	7.93916e-09	1.95421e-07	9.59242
PLEKHG1	mRNA	1.70505	5.0603	5.89868	8.21379e-09	2.01722e-07	9.55954
VCAN	mRNA	8.0986	15.1309	5.88807	8.71081e-09	2.13152e-07	9.50273
RSU1	mRNA	3.75823	18.4172	5.88089	9.06366e-09	2.20687e-07	9.46434
SPOP	mRNA	2.16777	8.97643	5.87715	9.25336e-09	2.24799e-07	9.44432
CD81	mRNA	12.3558	45.7159	5.87562	9.33159e-09	2.26597e-07	9.43618
RABEP1	mRNA	1.74576	7.42361	5.86863	9.69895e-09	2.34464e-07	9.39886
GNAZ	mRNA	1.6626	2.42692	5.86352	9.97673e-09	2.40855e-07	9.37156
ITGB1	mRNA	21.0651	65.2808	5.85849	1.02569e-08	2.47288e-07	9.34479
EBF1	mRNA	2.47997	2.37996	5.84659	1.09522e-08	2.62295e-07	9.28139
UBE2Q2	mRNA	3.84059	12.1482	5.84322	1.11568e-08	2.67077e-07	9.26351
ENG	mRNA	14.1472	38.5898	5.84306	1.11671e-08	2.67204e-07	9.26262
TSPYL2	mRNA	1.67634	3.46562	5.83841	1.1456e-08	2.73028e-07	9.23793
TMEM131L	mRNA	1.59066	3.27182	5.83731	1.15256e-08	2.74444e-07	9.23208
SRPX2	mRNA	2.65714	4.89936	5.83508	1.16678e-08	2.77709e-07	9.22023
EFS	mRNA	1.55079	2.02647	5.82332	1.24462e-08	2.9416e-07	9.15782
PINK1	mRNA	1.77453	5.65745	5.82207	1.2532e-08	2.95671e-07	9.15118
RBMS2	mRNA	2.21252	7.51278	5.81948	1.27113e-08	2.99377e-07	9.13746
RASA3	mRNA	2.65158	6.83161	5.81629	1.29352e-08	3.04121e-07	9.12059
TRANK1	mRNA	1.58168	3.7619	5.81015	1.33779e-08	3.1371e-07	9.08807
RGS2	mRNA	12.6975	21.0424	5.80925	1.34439e-08	3.1512e-07	9.08332
EVI2A	mRNA	1.97874	3.84542	5.80693	1.36158e-08	3.18873e-07	9.07104
RABGAP1	mRNA	1.76562	6.56925	5.80372	1.38571e-08	3.23822e-07	9.05407
FEM1B	mRNA	2.48508	9.62959	5.80108	1.40588e-08	3.28252e-07	9.04011
AXL	mRNA	7.74755	13.2165	5.8006	1.4096e-08	3.28835e-07	9.03756
APOD	mRNA	56.2069	50.1741	5.79748	1.43383e-08	3.34055e-07	9.02109
FAM117A	mRNA	2.47091	5.19245	5.78792	1.51079e-08	3.50474e-07	8.97058
PI16	mRNA	4.50639	2.87215	5.77731	1.60086e-08	3.68989e-07	8.91465
BNIP2	mRNA	2.01168	7.43327	5.77083	1.65841e-08	3.8144e-07	8.88054
FCHSD2	mRNA	1.88511	6.51176	5.76192	1.74081e-08	3.99373e-07	8.8337
TOM1L2	mRNA	2.45138	7.37179	5.7555	1.80269e-08	4.1182e-07	8.79997
STEAP4	mRNA	1.62094	1.96366	5.74941	1.86331e-08	4.23875e-07	8.76803
HOPX	mRNA	3.63922	3.91359	5.74315	1.92775e-08	4.36386e-07	8.7352
TBC1D2B	mRNA	1.66676	5.72384	5.74126	1.94767e-08	4.39917e-07	8.72527
BCHE	mRNA	2.23252	1.04908	5.72966	2.07409e-08	4.65742e-07	8.66455
FBLN2	mRNA	9.0673	13.6913	5.71937	2.19289e-08	4.90787e-07	8.61078
PLEKHA2	mRNA	3.00261	8.01448	5.71872	2.20067e-08	4.92189e-07	8.60736
OLFML2B	mRNA	9.76545	14.3338	5.70491	2.37117e-08	5.26543e-07	8.53532
ARID5A	mRNA	2.49423	8.67563	5.70425	2.37971e-08	5.28222e-07	8.53185
MRC2	mRNA	7.01425	13.6216	5.68725	2.60811e-08	5.74199e-07	8.4434
RDX	mRNA	2.6319	6.39123	5.68369	2.65864e-08	5.84133e-07	8.42488
COL6A1	mRNA	43.673	94.3096	5.68261	2.67412e-08	5.86819e-07	8.41928
DYSF	mRNA	1.89316	4.46159	5.66374	2.95962e-08	6.44234e-07	8.32139
TGFB1	mRNA	12.5111	33.1963	5.66323	2.96771e-08	6.45734e-07	8.31876
ANKRD13A	mRNA	1.99718	7.9051	5.66012	3.01765e-08	6.56072e-07	8.30265
AP1S2	mRNA	2.75382	4.58667	5.65883	3.0386e-08	6.59306e-07	8.29598
SGCE	mRNA	4.65293	6.73418	5.65874	3.04003e-08	6.59346e-07	8.29552
CALCRL	mRNA	2.69334	5.52733	5.63449	3.46185e-08	7.45146e-07	8.17017
PALM	mRNA	2.92495	4.14287	5.62743	3.59478e-08	7.7222e-07	8.13382
RNF122	mRNA	1.63442	4.50228	5.61744	3.79169e-08	8.1065e-07	8.08239
EVI2B	mRNA	8.73751	14.4694	5.61046	3.93561e-08	8.38977e-07	8.04646
SWAP70	mRNA	3.25692	7.58465	5.6033	4.08846e-08	8.6928e-07	8.00971
IKZF1	mRNA	2.11258	2.80402	5.59691	4.22987e-08	8.95469e-07	7.97692
IL33	mRNA	7.84982	8.21401	5.59507	4.27152e-08	9.03931e-07	7.96747
F13A1	mRNA	6.03969	5.27132	5.56492	5.0127e-08	1.04764e-06	7.81321
DOCK8	mRNA	1.60257	2.92567	5.55857	5.18388e-08	1.08008e-06	7.78084
NUMBL	mRNA	1.69251	4.70551	5.55579	5.26063e-08	1.09439e-06	7.76667
RBL2	mRNA	2.39224	9.91939	5.55465	5.29242e-08	1.10057e-06	7.76086
BGN	mRNA	117.824	229.696	5.54939	5.44168e-08	1.12813e-06	7.73406
COL3A1	mRNA	209.485	344.574	5.54631	5.53089e-08	1.14399e-06	7.71838
RGS4	mRNA	1.67272	1.80082	5.54415	5.59452e-08	1.15538e-06	7.70736
MFGE8	mRNA	6.08566	16.8095	5.54125	5.68066e-08	1.17093e-06	7.69263
ISCU	mRNA	3.28284	16.4003	5.53541	5.8583e-08	1.20296e-06	7.66296
EPS15	mRNA	2.15725	10.1456	5.53406	5.90015e-08	1.21063e-06	7.6561
CITED2	mRNA	6.79682	17.7745	5.53302	5.9327e-08	1.21592e-06	7.6508
ETS1	mRNA	6.0233	15.5232	5.53258	5.94634e-08	1.21826e-06	7.64858
KCNS3	mRNA	1.78253	3.50197	5.53097	5.99711e-08	1.22772e-06	7.64039
LY86	mRNA	3.2679	5.12698	5.53074	6.00424e-08	1.22872e-06	7.63924
TSC22D3	mRNA	9.75921	18.312	5.52706	6.12191e-08	1.25043e-06	7.62054
FAM168A	mRNA	2.1846	8.61643	5.52546	6.17382e-08	1.25937e-06	7.61241
MAFB	mRNA	5.87424	13.227	5.52012	6.34982e-08	1.29258e-06	7.58532
LDOC1	mRNA	6.58391	8.62598	5.5172	6.44811e-08	1.31061e-06	7.57052
RTN4	mRNA	8.39563	34.2843	5.51592	6.49139e-08	1.31842e-06	7.56407
A4GALT	mRNA	2.46583	5.56162	5.51319	6.5854e-08	1.33463e-06	7.55022
MBNL2	mRNA	6.89693	23.2348	5.51287	6.59626e-08	1.3362e-06	7.54863
CLDN5	mRNA	3.63931	5.12016	5.50939	6.71803e-08	1.35861e-06	7.53101
VAMP2	mRNA	5.14385	17.6099	5.50862	6.74522e-08	1.362e-06	7.52712
PPP1R16B	mRNA	2.47936	3.53655	5.50606	6.83683e-08	1.37924e-06	7.51412
HTRA1	mRNA	20.7207	41.5411	5.50508	6.87186e-08	1.38424e-06	7.5092
CCDC9B	mRNA	2.01093	2.41531	5.4992	7.08719e-08	1.42602e-06	7.47947
DDX24	mRNA	1.93954	13.6676	5.48178	7.76462e-08	1.54848e-06	7.39154
MYH10	mRNA	3.35191	6.48286	5.47092	8.21803e-08	1.6245e-06	7.33688
NPTN	mRNA	5.31443	29.3361	5.4685	8.32268e-08	1.64339e-06	7.32469
MYOC	mRNA	2.81117	1.54302	5.46109	8.65057e-08	1.70067e-06	7.28748
PLAT	mRNA	4.0748	10.7147	5.46092	8.65843e-08	1.7016e-06	7.2866
PER1	mRNA	4.59414	8.83652	5.42439	1.04703e-07	2.03034e-06	7.10366
CTDSP2	mRNA	10.2139	41.6145	5.42089	1.06627e-07	2.06246e-06	7.08614
CD69	mRNA	1.70839	2.50925	5.41463	1.10139e-07	2.12324e-06	7.05494
GIMAP4	mRNA	5.12163	12.1455	5.40992	1.1286e-07	2.16749e-06	7.03145
COL4A5	mRNA	1.95549	2.3089	5.40169	1.1777e-07	2.25298e-06	6.99047
BACE1	mRNA	1.84871	4.95536	5.38467	1.28593e-07	2.44425e-06	6.90586
SMIM14	mRNA	2.69031	9.1506	5.38112	1.30968e-07	2.48433e-06	6.88826
CD36	mRNA	1.59326	1.78432	5.37308	1.36505e-07	2.5803e-06	6.84841
PACS1	mRNA	4.24416	15.8897	5.37027	1.38495e-07	2.61153e-06	6.83449
LXN	mRNA	5.07928	11.4268	5.36131	1.45031e-07	2.71863e-06	6.79013
TWIST2	mRNA	1.73528	2.2343	5.35911	1.46674e-07	2.74676e-06	6.77929
LHFPL2	mRNA	2.47435	7.82219	5.35764	1.47792e-07	2.76464e-06	6.77198
DEGS1	mRNA	5.54307	22.8072	5.3506	1.53227e-07	2.85542e-06	6.73725
P2RY10	mRNA	1.80149	2.40039	5.34645	1.56523e-07	2.91083e-06	6.71677
THBD	mRNA	4.65323	10.1815	5.34508	1.57634e-07	2.92644e-06	6.70997
GLIS2	mRNA	2.95029	6.86199	5.34315	1.59201e-07	2.95249e-06	6.70046
IDS	mRNA	4.62519	13.4866	5.33465	1.6628e-07	3.07217e-06	6.65862
CIRBP	mRNA	3.21626	14.1288	5.32755	1.72434e-07	3.17068e-06	6.62367
TJP1	mRNA	3.20282	12.6812	5.3255	1.74253e-07	3.19627e-06	6.61358
PTGER1	mRNA	1.90425	2.23565	5.31361	1.85163e-07	3.37345e-06	6.55519
AC015922.2	mRNA	2.43794	5.21934	5.30805	1.90497e-07	3.46275e-06	6.52788
HK1	mRNA	4.06268	15.9204	5.30751	1.91016e-07	3.46984e-06	6.52527
MPEG1	mRNA	8.90053	12.3157	5.30513	1.93354e-07	3.51113e-06	6.51357
DTX3	mRNA	1.85436	3.889	5.30018	1.98292e-07	3.59234e-06	6.48933
SOS1	mRNA	1.76527	8.75293	5.28645	2.12638e-07	3.83679e-06	6.42219
CORO1C	mRNA	4.28984	18.8614	5.28405	2.15249e-07	3.87871e-06	6.41046
RAMP1	mRNA	12.1957	20.9054	5.2794	2.20385e-07	3.96333e-06	6.38779
ZMAT3	mRNA	1.68182	5.07955	5.27654	2.2361e-07	4.015e-06	6.37383
CGGBP1	mRNA	2.44943	14.3067	5.27069	2.30346e-07	4.12734e-06	6.34531
TAGAP	mRNA	1.81411	3.02931	5.26676	2.34989e-07	4.19523e-06	6.32613
GNAI1	mRNA	1.7063	3.96139	5.265	2.37089e-07	4.2283e-06	6.31758
TSHZ3	mRNA	2.27738	2.47635	5.26098	2.4196e-07	4.30261e-06	6.29804
SNX19	mRNA	2.52584	10.335	5.24967	2.56217e-07	4.5219e-06	6.24303
TFDP2	mRNA	1.93252	5.53276	5.24935	2.5663e-07	4.5277e-06	6.24148
GRASP	mRNA	1.80676	3.29631	5.24602	2.60987e-07	4.60006e-06	6.22531
GAS6	mRNA	6.47529	18.1339	5.23761	2.72296e-07	4.77447e-06	6.18455
GNG12	mRNA	8.04071	34.2843	5.23441	2.76732e-07	4.83811e-06	6.16903
DST	mRNA	1.9665	4.21123	5.23294	2.78788e-07	4.86617e-06	6.16192
CYS1	mRNA	2.62527	2.63611	5.23271	2.79114e-07	4.86761e-06	6.1608
IRF2BPL	mRNA	3.74407	14.3904	5.23211	2.79959e-07	4.88031e-06	6.15789
KCTD20	mRNA	2.50159	11.9197	5.22898	2.84409e-07	4.9467e-06	6.14275
SKI	mRNA	5.41658	22.5102	5.22375	2.91999e-07	5.06729e-06	6.11745
EDNRB	mRNA	1.61261	3.6717	5.22129	2.95636e-07	5.11888e-06	6.10556
HTRA3	mRNA	11.1398	20.3401	5.21861	2.99651e-07	5.17844e-06	6.09261
CTSF	mRNA	4.34685	7.80421	5.20437	3.21886e-07	5.54143e-06	6.02386
ZHX2	mRNA	1.75795	6.48725	5.19935	3.30099e-07	5.66656e-06	5.99967
ZFHX3	mRNA	1.58799	4.95541	5.19912	3.30475e-07	5.67122e-06	5.99858
CREB3L2	mRNA	3.69735	13.2866	5.19704	3.33941e-07	5.71798e-06	5.98856
ADGRF5	mRNA	2.06441	5.67476	5.19359	3.39772e-07	5.80676e-06	5.97194
TP53INP1	mRNA	2.37017	6.55109	5.18745	3.50373e-07	5.97281e-06	5.94244
PALD1	mRNA	2.54221	4.59451	5.18492	3.54841e-07	6.04135e-06	5.93028
PIK3CG	mRNA	1.67418	1.84763	5.17351	3.75679e-07	6.35804e-06	5.8755
FAM114A1	mRNA	3.22964	13.6115	5.17148	3.79507e-07	6.4128e-06	5.86576
PNRC1	mRNA	11.2552	47.627	5.16725	3.87615e-07	6.5314e-06	5.84547
ANKRD40	mRNA	2.16221	11.3512	5.1661	3.89842e-07	6.56278e-06	5.83998
TCF7L1	mRNA	1.87912	3.31554	5.15921	4.03463e-07	6.76728e-06	5.80701
DAB2	mRNA	3.60087	9.50231	5.14878	4.24985e-07	7.09907e-06	5.75714
C1QTNF1	mRNA	4.74185	9.88248	5.14715	4.28438e-07	7.15455e-06	5.74937
TAB2	mRNA	3.00202	16.5966	5.12325	4.82433e-07	7.98462e-06	5.63549
SHC2	mRNA	1.58007	3.45908	5.11337	5.06628e-07	8.35434e-06	5.58855
FYN	mRNA	1.8295	5.64329	5.09884	5.44359e-07	8.91122e-06	5.51965
INAFM1	mRNA	3.32009	11.2385	5.09681	5.49828e-07	8.98713e-06	5.51007
MYO9B	mRNA	3.35066	13.8886	5.08323	5.87909e-07	9.54027e-06	5.44585
PTPRC	mRNA	6.56649	9.27321	5.08099	5.94428e-07	9.63738e-06	5.43528
VEZF1	mRNA	2.5529	13.1564	5.07656	6.07548e-07	9.81473e-06	5.41435
CYGB	mRNA	4.47028	11.9385	5.07577	6.09898e-07	9.84091e-06	5.41064
C5orf24	mRNA	2.00278	10.4808	5.06628	6.39041e-07	1.0256e-05	5.3659
PLPP3	mRNA	3.49765	11.4949	5.06592	6.40159e-07	1.02709e-05	5.36422
NNMT	mRNA	10.7364	19.0013	5.06359	6.47545e-07	1.03647e-05	5.35322
GRK5	mRNA	1.78454	5.11208	5.06011	6.5868e-07	1.05305e-05	5.33688
JAK1	mRNA	6.90207	33.674	5.05625	6.71265e-07	1.07032e-05	5.31874
SPARC	mRNA	91.3476	212.305	5.0531	6.81716e-07	1.08442e-05	5.30393
THY1	mRNA	10.4849	22.4054	5.05131	6.87744e-07	1.09272e-05	5.29549
ZNF710.AS1	mRNA	1.93013	3.00444	5.04768	7.0009e-07	1.11127e-05	5.27844
AFF4	mRNA	2.65735	11.5889	5.04664	7.03659e-07	1.11604e-05	5.27357
NCKAP1L	mRNA	1.89496	3.36201	5.04642	7.04401e-07	1.11689e-05	5.27256
MXRA8	mRNA	18.8927	32.2769	5.04466	7.10492e-07	1.12555e-05	5.26431
FAM19A5	mRNA	1.58857	2.41584	5.04445	7.11224e-07	1.12638e-05	5.26332
RNASE6	mRNA	7.89742	15.6452	5.03442	7.47014e-07	1.17857e-05	5.21627
CAV1	mRNA	21.494	23.0825	5.03337	7.50854e-07	1.18394e-05	5.21136
SUN2	mRNA	4.06575	16.6066	5.03096	7.59749e-07	1.19622e-05	5.20007
MTSS1L	mRNA	2.67678	6.01651	5.0295	7.65151e-07	1.20402e-05	5.19328
ANO6	mRNA	3.39045	12.7792	5.02661	7.76059e-07	1.22047e-05	5.17972
DYNC1LI2	mRNA	2.09322	10.5805	5.02642	7.7678e-07	1.22125e-05	5.17883
GLIPR1	mRNA	3.61494	4.91388	5.02347	7.88039e-07	1.23787e-05	5.16504
BANK1	mRNA	1.90227	1.95572	5.02123	7.9667e-07	1.24998e-05	5.15461
SCARA5	mRNA	1.53049	1.47336	5.01605	8.17073e-07	1.27974e-05	5.13038
CAVIN3	mRNA	10.1308	25.2475	5.01028	8.40352e-07	1.31317e-05	5.10347
RRAS	mRNA	22.4579	62.4505	5.00599	8.58092e-07	1.33896e-05	5.08345
ARL6IP5	mRNA	11.4837	49.9824	4.99063	9.24562e-07	1.43521e-05	5.012
PCYOX1	mRNA	3.40175	16.4239	4.98916	9.31189e-07	1.44425e-05	5.00516
GPX8	mRNA	2.55887	5.93416	4.98531	9.48724e-07	1.46934e-05	4.98729
MSC	mRNA	2.37787	5.47935	4.98463	9.5185e-07	1.47334e-05	4.98414
FN1	mRNA	54.1912	96.7146	4.97812	9.82357e-07	1.51664e-05	4.95393
NSMCE3	mRNA	2.11218	10.1167	4.97243	1.00981e-06	1.55236e-05	4.92754
CAMK1D	mRNA	1.57093	2.86924	4.95355	1.10623e-06	1.69008e-05	4.84023
GNAI2	mRNA	8.9794	43.162	4.95207	1.11415e-06	1.70083e-05	4.8334
RHOBTB1	mRNA	2.22882	4.86106	4.94744	1.13934e-06	1.73618e-05	4.812
ZBTB38	mRNA	2.03763	7.84417	4.94515	1.15199e-06	1.75348e-05	4.80144
THBS2	mRNA	15.7711	28.5595	4.93918	1.18557e-06	1.80204e-05	4.77394
OSBPL8	mRNA	1.94991	8.36191	4.93882	1.18765e-06	1.80419e-05	4.77227
PIK3R1	mRNA	2.27084	6.78712	4.92932	1.24313e-06	1.87371e-05	4.72857
BICD2	mRNA	1.84049	6.80296	4.92783	1.25208e-06	1.88563e-05	4.72171
AC004656.1	mRNA	1.74119	4.81373	4.9276	1.25344e-06	1.88715e-05	4.72067
HIVEP2	mRNA	1.70607	5.60603	4.92657	1.25968e-06	1.89497e-05	4.71591
IL7R	mRNA	3.44364	5.49478	4.92456	1.27186e-06	1.91222e-05	4.7067
IFNAR1	mRNA	2.06428	12.6153	4.91992	1.30051e-06	1.95257e-05	4.6854
SGMS2	mRNA	2.29458	7.06478	4.91556	1.32797e-06	1.98993e-05	4.6654
PTEN	mRNA	1.84291	9.33679	4.91527	1.32982e-06	1.99215e-05	4.66407
CAB39L	mRNA	1.75198	3.06647	4.91288	1.34515e-06	2.01399e-05	4.65311
2022-09-06	mRNA	7.38919	8.41543	4.91176	1.35241e-06	2.02262e-05	4.64796
NOV	mRNA	2.57621	3.2373	4.90048	1.4274e-06	2.11893e-05	4.59633
SRF	mRNA	6.71341	23.7486	4.88988	1.50161e-06	2.21813e-05	4.54785
CALM1	mRNA	9.97708	60.0111	4.88933	1.50555e-06	2.22273e-05	4.54535
RASSF3	mRNA	7.08744	17.3833	4.86983	1.65216e-06	2.4213e-05	4.45649
ESYT1	mRNA	4.43309	20.9631	4.86516	1.68927e-06	2.47234e-05	4.43525
AHDC1	mRNA	1.94509	6.96532	4.86486	1.69165e-06	2.47492e-05	4.43391
ZNF362	mRNA	2.70578	10.3677	4.86374	1.70069e-06	2.485e-05	4.42882
GFPT2	mRNA	1.67486	2.49189	4.8634	1.70343e-06	2.4877e-05	4.42727
LINC00674	mRNA	1.6318	6.43293	4.84768	1.83539e-06	2.65809e-05	4.35595
KCTD12	mRNA	16.8504	28.7054	4.84202	1.88525e-06	2.72154e-05	4.33034
SULF1	mRNA	13.6911	26.7703	4.84075	1.89666e-06	2.73436e-05	4.32457
REEP3	mRNA	4.27389	16.0074	4.83885	1.91377e-06	2.75756e-05	4.31598
CCDC107	mRNA	1.98502	5.74496	4.83167	1.97995e-06	2.84003e-05	4.2835
RIPOR1	mRNA	2.51654	10.4946	4.82983	1.99722e-06	2.86252e-05	4.2752
SGPP1	mRNA	2.28974	6.93283	4.82435	2.04955e-06	2.93286e-05	4.25048
SHANK3	mRNA	2.13765	6.5411	4.82414	2.05159e-06	2.93499e-05	4.24954
SNX2	mRNA	2.54458	13.7124	4.82386	2.05429e-06	2.9373e-05	4.24828
MOXD1	mRNA	3.18307	3.58504	4.8142	2.15007e-06	3.06209e-05	4.20474
SPSB1	mRNA	3.8433	14.0356	4.81236	2.16882e-06	3.08473e-05	4.19644
PIK3CD	mRNA	1.86714	3.79898	4.80813	2.21253e-06	3.14028e-05	4.17738
CCNI	mRNA	15.7179	95.0238	4.80015	2.29718e-06	3.24593e-05	4.14152
RASSF5	mRNA	1.94607	5.18292	4.79696	2.33185e-06	3.28631e-05	4.12721
HECA	mRNA	1.76316	8.73196	4.78683	2.44544e-06	3.43029e-05	4.08179
EHBP1	mRNA	1.51837	6.47452	4.7796	2.52975e-06	3.5357e-05	4.04942
ARID5B	mRNA	3.14111	10.6844	4.77936	2.5326e-06	3.53875e-05	4.04835
KCNJ8	mRNA	3.19138	3.92785	4.777	2.56073e-06	3.57345e-05	4.0378
FOLR2	mRNA	4.54923	7.45457	4.77499	2.58498e-06	3.60355e-05	4.0288
TSPYL1	mRNA	3.44921	20.6587	4.76823	2.66804e-06	3.70596e-05	3.99861
CTF1	mRNA	2.78489	4.31783	4.76546	2.70281e-06	3.75233e-05	3.98624
SBSPON	mRNA	2.32478	2.28869	4.75667	2.8162e-06	3.89372e-05	3.94702
AL513008.1	mRNA	1.55847	1.61754	4.75325	2.86147e-06	3.95025e-05	3.93179
PPP1R18	mRNA	4.0082	14.1147	4.75169	2.8823e-06	3.97494e-05	3.92487
BTG2	mRNA	27.5101	55.9807	4.73313	3.14255e-06	4.28895e-05	3.84237
SUSD6	mRNA	2.7086	12.8061	4.73188	3.16083e-06	4.30953e-05	3.83684
NDST1	mRNA	2.89252	11.4429	4.7242	3.27574e-06	4.45159e-05	3.80277
PRKAR1A	mRNA	3.9053	22.9281	4.72373	3.28287e-06	4.45904e-05	3.8007
FMO2	mRNA	2.50725	2.3412	4.70837	3.52507e-06	4.75453e-05	3.73279
KLHL21	mRNA	1.94535	7.469	4.70269	3.61893e-06	4.86897e-05	3.70773
NOTCH3	mRNA	9.04189	25.8064	4.67786	4.05826e-06	5.40484e-05	3.59848
CAMK2G	mRNA	3.1249	8.7741	4.6721	4.16734e-06	5.5283e-05	3.57319
NEK7	mRNA	3.1817	14.4963	4.67028	4.20245e-06	5.56847e-05	3.5652
CYB5R3	mRNA	8.7718	46.8812	4.66531	4.29941e-06	5.67979e-05	3.54345
ARHGAP25	mRNA	1.52063	2.70034	4.65796	4.4471e-06	5.84772e-05	3.51126
PPP1CB	mRNA	5.5173	36.4462	4.65706	4.46543e-06	5.87039e-05	3.50734
LAPTM4A	mRNA	23.99	143.854	4.64832	4.64805e-06	6.08675e-05	3.46915
SOGA1	mRNA	2.30514	5.71936	4.64774	4.66043e-06	6.1015e-05	3.46661
SEMA4C	mRNA	1.73961	6.43992	4.63451	4.95116e-06	6.43532e-05	3.40895
DUSP1	mRNA	51.1433	104.533	4.62961	5.06329e-06	6.57315e-05	3.38762
AC015922.3	mRNA	1.96815	4.7555	4.62701	5.12372e-06	6.63883e-05	3.37632
HCLS1	mRNA	3.09594	6.56535	4.6153	5.40471e-06	6.95784e-05	3.32547
CYFIP2	mRNA	2.61168	3.90588	4.60647	5.62636e-06	7.21566e-05	3.28719
ZER1	mRNA	3.0525	16.9618	4.60504	5.66295e-06	7.25742e-05	3.28102
MAPKAP1	mRNA	1.67849	11.4221	4.60077	5.77417e-06	7.38943e-05	3.2625
GJA1	mRNA	10.3429	19.2987	4.58868	6.09971e-06	7.76922e-05	3.21028
CSF1R	mRNA	5.21823	11.2498	4.58397	6.23135e-06	7.92008e-05	3.18996
SLC16A2	mRNA	3.37717	6.07665	4.58227	6.27938e-06	7.9755e-05	3.18265
PAIP2	mRNA	2.29099	13.6316	4.57392	6.52123e-06	8.24197e-05	3.14668
RNF24	mRNA	1.71084	6.62999	4.56718	6.72291e-06	8.47702e-05	3.11769
ACTB	mRNA	376.2	2140.1	4.55536	7.09095e-06	8.8892e-05	3.06697
FMNL1	mRNA	2.00295	5.04265	4.55523	7.09507e-06	8.8923e-05	3.06642
TAF9B	mRNA	2.21257	9.30597	4.55226	7.19089e-06	8.99569e-05	3.05366
KCNH2	mRNA	3.34558	4.03528	4.5511	7.22847e-06	9.03643e-05	3.0487
FMOD	mRNA	25.9951	37.4358	4.54626	7.38772e-06	9.21204e-05	3.02797
IL10RA	mRNA	3.01242	4.70779	4.52706	8.05279e-06	9.9929e-05	2.94598
HGSNAT	mRNA	2.3942	11.4604	4.52334	8.18849e-06	0.000101287	2.93009
OGA	mRNA	2.92352	14.8907	4.51719	8.41715e-06	0.000103783	2.9039
ATRX	mRNA	1.55973	7.85165	4.51323	8.56745e-06	0.000105491	2.88708
FKBP5	mRNA	2.66082	6.1067	4.51284	8.58232e-06	0.000105626	2.88543
PID1	mRNA	2.02965	3.82102	4.49601	9.25225e-06	0.000112919	2.81398
ACTC1	mRNA	1.72157	1.52176	4.49595	9.2547e-06	0.000112924	2.81373
ANKS1A	mRNA	2.15448	9.68499	4.48932	9.53224e-06	0.000115787	2.78564
GNA12	mRNA	2.37043	13.4451	4.47931	9.96615e-06	0.000120381	2.74335
TENT5B	mRNA	3.94557	3.64689	4.45286	1.12064e-05	0.000133835	2.63193
JMJD1C	mRNA	1.72999	7.89253	4.45095	1.13013e-05	0.000134909	2.62391
PLPPR2	mRNA	2.78803	10.1174	4.44263	1.17248e-05	0.000139441	2.58898
SEMA6B	mRNA	1.78577	4.61804	4.43543	1.2103e-05	0.000143464	2.55884
RRAGA	mRNA	6.2556	35.3549	4.42715	1.25529e-05	0.000148276	2.52419
MOB3A	mRNA	8.62249	16.8896	4.42625	1.26026e-05	0.000148798	2.52044
MEDAG	mRNA	3.21843	4.35679	4.42509	1.26673e-05	0.000149464	2.51558
RCAN1	mRNA	1.88581	6.07355	4.42177	1.28537e-05	0.000151373	2.50171
NAPSB	mRNA	2.39927	3.58807	4.41975	1.29683e-05	0.000152516	2.49329
SMIM3	mRNA	3.02244	8.8505	4.41718	1.31156e-05	0.000154047	2.48256
HDAC7	mRNA	1.54724	8.51353	4.40968	1.35544e-05	0.000158422	2.45133
ID4	mRNA	3.02545	5.74595	4.40731	1.36965e-05	0.00016	2.44144
EMP3	mRNA	9.17406	18.9117	4.40526	1.38197e-05	0.000161299	2.43295
CPXM1	mRNA	4.76384	8.00115	4.38812	1.48967e-05	0.000172713	2.36174
MXI1	mRNA	1.8704	7.5154	4.38077	1.53828e-05	0.000177656	2.33129
ADH5	mRNA	3.2784	18.8087	4.37577	1.57217e-05	0.000181112	2.31062
PTGDS	mRNA	18.4727	21.4942	4.36317	1.66092e-05	0.000190199	2.25855
SH3GLB1	mRNA	2.20309	15.7765	4.35524	1.71912e-05	0.000196032	2.2259
CREBBP	mRNA	2.05438	11.4885	4.35462	1.72378e-05	0.000196481	2.22333
SEC31A	mRNA	3.81062	24.8338	4.35055	1.75453e-05	0.000199541	2.20657
ZDHHC2	mRNA	3.01537	5.13813	4.34123	1.82691e-05	0.000206492	2.16825
MIR4767	mRNA	1.88899	4.55313	4.33976	1.83858e-05	0.000207638	2.16222
SCAMP1	mRNA	1.82797	10.6013	4.3359	1.86954e-05	0.00021065	2.14639
ARHGAP30	mRNA	2.33718	5.43063	4.33468	1.87939e-05	0.000211628	2.14141
SPOCK2	mRNA	7.68163	10.5809	4.32285	1.97803e-05	0.000221579	2.09295
REXO2	mRNA	2.1017	9.84963	4.3132	2.06209e-05	0.000230042	2.05352
SLAMF6	mRNA	1.85742	3.30478	4.30952	2.09506e-05	0.000233238	2.0385
CD37	mRNA	8.58058	10.7209	4.30851	2.10416e-05	0.000234123	2.03439
RARRES2	mRNA	9.43346	24.0082	4.30838	2.10535e-05	0.00023419	2.03386
LAMC1	mRNA	12.4508	33.3409	4.3056	2.13065e-05	0.000236713	2.02254
ASH1L	mRNA	1.69425	8.93485	4.29655	2.21524e-05	0.000245051	1.98567
CD99L2	mRNA	2.80873	6.31232	4.28964	2.28191e-05	0.000251448	1.9576
MS4A7	mRNA	2.49753	5.75963	4.28126	2.36545e-05	0.000259488	1.92356
CXCR4	mRNA	18.4146	37.2666	4.27495	2.43021e-05	0.000265944	1.89799
C3	mRNA	49.3171	93.9347	4.26382	2.54855e-05	0.00027721	1.85299
JADE1	mRNA	1.5236	5.11482	4.25753	2.61787e-05	0.00028355	1.8276
COL1A2	mRNA	79.7531	189.201	4.24929	2.71136e-05	0.000292737	1.7944
FZD8	mRNA	2.8458	6.01262	4.24776	2.72908e-05	0.000294356	1.78824
SASH3	mRNA	4.87557	7.95763	4.24611	2.74836e-05	0.000296198	1.78159
VCAM1	mRNA	2.299	5.28197	4.24496	2.76179e-05	0.000297408	1.77697
TRIM22	mRNA	3.84964	10.0417	4.24464	2.76553e-05	0.000297752	1.77569
CR2	mRNA	7.89686	5.76327	4.23956	2.82596e-05	0.000303895	1.75525
VEGFB	mRNA	9.87557	41.9236	4.23924	2.82977e-05	0.000304244	1.75397
TEAD3	mRNA	4.52549	19.186	4.23491	2.88237e-05	0.000309344	1.73656
MS4A1	mRNA	7.10202	4.72554	4.22724	2.97765e-05	0.000318117	1.7058
IFI16	mRNA	5.37907	16.7311	4.20296	3.29964e-05	0.000348518	1.60874
MS4A6A	mRNA	2.4792	5.98499	4.18995	3.48564e-05	0.000366229	1.55692
MMP2	mRNA	40.0275	75.681	4.17978	3.6378e-05	0.000380661	1.51655
MYLIP	mRNA	2.57216	11.32	4.17645	3.68904e-05	0.000385128	1.50334
PXDN	mRNA	3.11234	8.87602	4.17029	3.78568e-05	0.000393846	1.47892
LAMP5	mRNA	2.27891	1.94913	4.16804	3.82142e-05	0.000397105	1.47005
SELL	mRNA	5.46514	7.72019	4.16485	3.87282e-05	0.000401751	1.45743
RAPGEF1	mRNA	3.30202	17.2825	4.16167	3.92478e-05	0.000406751	1.44484
CRTC3	mRNA	1.95746	6.51909	4.14303	4.24253e-05	0.000435917	1.37135
TP53INP2	mRNA	6.0774	20.5877	4.14181	4.26425e-05	0.000437815	1.36653
COL16A1	mRNA	2.63481	6.07873	4.13852	4.32306e-05	0.000443348	1.3536
GJA4	mRNA	2.52624	7.202	4.13789	4.33442e-05	0.000444344	1.35112
CD53	mRNA	10.519	23.4678	4.13724	4.34623e-05	0.000445418	1.34856
STK17B	mRNA	2.7052	8.07068	4.1343	4.39982e-05	0.00045045	1.33699
GPX3	mRNA	13.565	21.0748	4.13368	4.41105e-05	0.000451343	1.33459
CLDND1	mRNA	1.76442	10.6111	4.13243	4.4341e-05	0.00045353	1.32967
H6PD	mRNA	3.6623	15.5859	4.12197	4.63117e-05	0.000471721	1.28864
CLEC3B	mRNA	2.54325	3.71741	4.1179	4.71004e-05	0.000478761	1.27271
ROCK1	mRNA	1.68459	9.00557	4.11255	4.81571e-05	0.000487941	1.25178
LOX	mRNA	3.52748	8.40359	4.10928	4.88146e-05	0.000493767	1.23899
MIR4537	mRNA	1.83818	1.67646	4.10671	4.93363e-05	0.000498114	1.22896
NCOA4	mRNA	8.70119	59.469	4.10616	4.94488e-05	0.000499156	1.22682
CYTIP	mRNA	2.58332	5.21453	4.09384	5.20319e-05	0.000522205	1.1788
MAOB	mRNA	6.01467	10.2201	4.08611	5.37185e-05	0.000536638	1.14873
NID2	mRNA	1.98956	5.87335	4.08577	5.37948e-05	0.000537301	1.14739
RASAL3	mRNA	1.70603	3.43608	4.08425	5.41322e-05	0.000540071	1.1415
MXD4	mRNA	2.01355	10.3428	4.06533	5.85126e-05	0.000578771	1.06817
PRKAB2	mRNA	1.8268	6.33114	4.06033	5.97259e-05	0.000589563	1.04883
LINC01857	mRNA	1.83328	2.0132	4.05839	6.02029e-05	0.000593403	1.04134
DEPP1	mRNA	13.7434	29.3964	4.04969	6.23867e-05	0.000612135	1.00777
ZFP36L1	mRNA	16.0977	81.1738	4.0489	6.25883e-05	0.000613779	1.00473
RFLNB	mRNA	1.60785	5.20815	4.04879	6.26181e-05	0.00061396	1.00428
ADA2	mRNA	4.76451	12.3522	4.04742	6.29694e-05	0.000616621	0.999015
CDC42BPA	mRNA	1.84169	8.41544	4.03593	6.59967e-05	0.000642421	0.954798
CCL19	mRNA	19.3891	18.2225	4.03393	6.65357e-05	0.000646855	0.94714
CHST3	mRNA	1.90691	3.53482	4.03383	6.6564e-05	0.00064701	0.94674
IGHJ3P	mRNA	10.483	13.1712	4.02408	6.92607e-05	0.000670327	0.909352
LBH	mRNA	4.53936	14.2201	4.0212	7.00786e-05	0.000677636	0.898302
CLEC11A	mRNA	3.53676	8.92391	4.01085	7.30887e-05	0.000703934	0.858723
PPFIBP1	mRNA	1.76503	5.52615	4.00841	7.3816e-05	0.000709962	0.849405
SMPD1	mRNA	2.18034	10.8177	4.00731	7.41466e-05	0.00071276	0.845201
FAM168B	mRNA	2.91236	17.8572	4.00629	7.44544e-05	0.00071521	0.841303
OSMR	mRNA	4.90142	13.3512	4.00249	7.56101e-05	0.000725022	0.826811
RNF144B	mRNA	1.51323	3.62481	3.99049	7.9375e-05	0.000757492	0.7811
CD48	mRNA	3.17472	5.81983	3.98574	8.09118e-05	0.000771015	0.763065
TINF2	mRNA	1.71365	13.3582	3.98552	8.09829e-05	0.000771473	0.76224
CHD3	mRNA	3.32933	14.961	3.97469	8.46019e-05	0.000801746	0.721131
CD22	mRNA	3.36264	2.34994	3.97053	8.60289e-05	0.000813374	0.705406
SLC25A23	mRNA	5.35763	20.9107	3.96319	8.86079e-05	0.000834979	0.677642
SKAP2	mRNA	2.02775	10.438	3.95659	9.09893e-05	0.00085429	0.652716
TCEAL8	mRNA	5.14699	23.22	3.9503	9.33171e-05	0.000872657	0.628978
ESYT2	mRNA	3.91846	20.1004	3.93414	9.95511e-05	0.000923756	0.568229
SLC39A13	mRNA	1.60695	9.85754	3.92835	0.000101882	0.000942313	0.546489
P3H2	mRNA	1.63308	3.21843	3.91275	0.000108414	0.000995396	0.488144
CXCL13	mRNA	19.6092	23.2174	3.89707	0.000115381	0.00105149	0.429698
MXRA5	mRNA	11.9646	30.1614	3.89276	0.000117371	0.00106729	0.413647
SPRY1	mRNA	3.18377	15.1606	3.88459	0.000121227	0.0010981	0.383324
FAM20B	mRNA	1.84095	11.4735	3.87768	0.000124585	0.00112512	0.357697
RANBP9	mRNA	2.90402	19.0188	3.86094	0.000133084	0.00119388	0.295821
GLG1	mRNA	2.33074	16.3682	3.85968	0.000133745	0.00119902	0.291175
GBP2	mRNA	4.66088	15.3197	3.85888	0.000134165	0.00120199	0.288234
ITPRIPL2	mRNA	2.09749	9.2841	3.85506	0.000136195	0.00121815	0.274159
SMAD9	mRNA	2.18931	2.74769	3.85257	0.000137533	0.0012287	0.264996
SPIN1	mRNA	2.67437	17.1626	3.84462	0.000141894	0.00126244	0.235741
MPP7	mRNA	2.12063	5.23817	3.8374	0.000145968	0.0012952	0.209218
SEMA3C	mRNA	5.30214	12.6582	3.8233	0.00015424	0.00135732	0.157585
MYO1C	mRNA	5.82378	33.865	3.82097	0.000155647	0.00136834	0.14908
EHD3	mRNA	2.08819	3.30451	3.82068	0.000155825	0.00136968	0.148012
CLU	mRNA	28.1725	52.4326	3.81555	0.00015897	0.00139551	0.129303
LSP1	mRNA	4.48931	12.2762	3.81143	0.000161547	0.00141606	0.114246
COL5A1	mRNA	13.5563	37.1445	3.81074	0.000161976	0.00141913	0.111762
PAX5	mRNA	1.78763	1.74619	3.79605	0.000171498	0.00149455	0.0582976
TERF2IP	mRNA	2.19111	16.0554	3.79524	0.000172034	0.0014985	0.0553768
CPE	mRNA	14.6741	12.6842	3.7903	0.000175368	0.00152434	0.0374167
LY96	mRNA	4.37142	12.2088	3.78648	0.000177979	0.00154431	0.0235887
TIMP1	mRNA	142.997	405.374	3.78558	0.000178603	0.00154922	0.0203156
AKAP13	mRNA	1.93974	9.75784	3.7688	0.000190566	0.00163878	-0.0403245
FAM8A1	mRNA	2.13104	11.5758	3.76847	0.000190812	0.00164063	-0.0415318
PCOLCE	mRNA	6.24235	17.6212	3.7525	0.000202916	0.00173212	-0.0990283
ARL4D	mRNA	1.98322	2.36997	3.74984	0.000204998	0.0017473	-0.10857
C16orf89	mRNA	2.22677	2.33713	3.74881	0.000205815	0.00175344	-0.112287
TRAM2	mRNA	2.1242	10.1773	3.73914	0.000213589	0.00181053	-0.146931
FCMR	mRNA	5.10723	6.53865	3.73803	0.000214502	0.00181684	-0.150919
PRAF2	mRNA	2.60813	10.0787	3.73774	0.000214745	0.00181861	-0.151974
C1orf198	mRNA	2.80409	16.541	3.73529	0.000216763	0.00183398	-0.160712
PREX1	mRNA	2.06627	7.25438	3.72851	0.000222466	0.00187547	-0.18497
CCL11	mRNA	7.97331	12.9722	3.72599	0.000224617	0.00189095	-0.193958
TPSAB1	mRNA	6.58601	13.891	3.72576	0.000224817	0.00189228	-0.194791
CNTN1	mRNA	1.66148	1.20846	3.71602	0.000233331	0.00195426	-0.229502
IGFBP3	mRNA	19.9642	55.2746	3.71447	0.000234713	0.00196381	-0.235014
PLBD2	mRNA	3.13967	22.6863	3.71407	0.000235077	0.00196644	-0.23646
SRSF5	mRNA	2.47289	19.9041	3.70848	0.000240132	0.00200407	-0.256325
VAV1	mRNA	1.5442	2.95832	3.70543	0.000242934	0.00202589	-0.267154
IGKJ5	mRNA	9.34273	11.3812	3.69901	0.000248937	0.0020702	-0.289935
GALNT10	mRNA	1.69344	8.25259	3.69719	0.000250666	0.00208361	-0.296392
C3AR1	mRNA	2.95284	8.10137	3.69665	0.000251185	0.0020876	-0.298323
GMFG	mRNA	2.15544	7.44522	3.68571	0.000261823	0.00216237	-0.337023
SMAP2	mRNA	4.94297	16.4862	3.67802	0.000269556	0.00221911	-0.364171
SERPINE2	mRNA	2.19496	4.95795	3.67549	0.000272152	0.00223877	-0.37311
AKNA	mRNA	2.17119	6.89931	3.67068	0.000277134	0.00227594	-0.390026
FABP4	mRNA	7.4738	4.41368	3.6686	0.000279322	0.00229015	-0.397358
TFE3	mRNA	2.15535	15.9458	3.6599	0.000288634	0.00235605	-0.42793
SH2B3	mRNA	2.0878	10.7093	3.65892	0.000289697	0.00236424	-0.431357
SLFN5	mRNA	1.96796	7.15175	3.65879	0.000289848	0.00236489	-0.431842
GZMK	mRNA	1.61933	2.78319	3.64841	0.000301389	0.00244649	-0.468231
EPB41L2	mRNA	2.18721	8.67309	3.64739	0.000302545	0.00245477	-0.471797
TNFRSF13C	mRNA	2.91971	2.32957	3.64338	0.000307131	0.00248712	-0.485815
CASTOR2	mRNA	1.55626	4.31392	3.63396	0.000318172	0.00256346	-0.518715
SKP1	mRNA	1.5073	12.394	3.63291	0.000319417	0.00257272	-0.52235
CYR61	mRNA	19.8786	45.5221	3.62955	0.000323463	0.00260066	-0.534074
TPP1	mRNA	9.32753	65.1932	3.61837	0.000337259	0.0026966	-0.572962
AK4	mRNA	1.75278	5.13278	3.61641	0.000339731	0.00271368	-0.579761
CCL22	mRNA	1.55431	3.06171	3.61592	0.000340359	0.00271749	-0.58148
MLXIP	mRNA	2.95462	15.0262	3.61516	0.000341322	0.00272397	-0.584109
RECQL	mRNA	1.67574	5.42763	3.60657	0.000352424	0.0028014	-0.613901
DYNC1H1	mRNA	4.16725	28.01	3.58754	0.000378229	0.00297846	-0.679639
IGKV2.29	mRNA	12.6105	8.46978	3.58276	0.000384986	0.00302417	-0.696105
LDB1	mRNA	3.08337	19.2134	3.57862	0.000390923	0.00306546	-0.710336
CCR7	mRNA	2.89641	3.60701	3.56715	0.000407842	0.00318241	-0.74972
GPR137B	mRNA	2.72728	11.2625	3.56672	0.000408479	0.00318573	-0.75117
PDPN	mRNA	3.5708	9.49004	3.56137	0.000416612	0.00323729	-0.769493
GNA13	mRNA	3.54055	22.1059	3.55528	0.000426063	0.00330407	-0.790335
CALU	mRNA	7.99115	44.2205	3.5464	0.000440188	0.00340042	-0.82063
SHISA3	mRNA	4.73108	2.8697	3.54603	0.000440787	0.0034031	-0.821894
JAK3	mRNA	1.82488	4.69046	3.54239	0.000446722	0.00343868	-0.834315
ENPP2	mRNA	2.56703	5.3023	3.53992	0.000450779	0.00346637	-0.84271
TGFBI	mRNA	13.4006	30.0356	3.53849	0.000453156	0.00348167	-0.847594
CASC4	mRNA	2.40786	18.2877	3.52042	0.0004841	0.00369003	-0.908911
CD52	mRNA	19.3729	31.1534	3.51888	0.000486821	0.00370762	-0.914111
TMEM109	mRNA	6.20294	41.3018	3.51775	0.000488832	0.00371979	-0.917936
RAB5B	mRNA	3.27617	26.0008	3.51406	0.000495449	0.00376537	-0.930412
PLEKHA4	mRNA	3.3296	10.6721	3.51344	0.000496577	0.00377342	-0.932522
ZNF580	mRNA	2.22806	12.8559	3.5077	0.000507068	0.0038434	-0.951915
PCED1B.AS1	mRNA	1.92817	2.62268	3.50733	0.000507751	0.00384749	-0.953164
MT.ND5	mRNA	443.083	1997.47	3.50185	0.000517959	0.00391715	-0.971626
ARHGAP45	mRNA	2.18769	6.8451	3.5008	0.000519932	0.00392987	-0.975152
CMTM3	mRNA	2.40858	8.9584	3.49449	0.000531984	0.00400862	-0.996399
RGS1	mRNA	7.38425	18.8365	3.48609	0.000548421	0.00411707	-1.02461
CD19	mRNA	2.13431	1.96172	3.47249	0.000576049	0.00429511	-1.07015
NR4A3	mRNA	1.5102	2.78667	3.47062	0.000579946	0.00432179	-1.0764
CAMLG	mRNA	1.53384	11.7389	3.46268	0.000596789	0.00442532	-1.10292
SELENOP	mRNA	6.52407	14.1016	3.45833	0.000606202	0.00448588	-1.11741
IL4R	mRNA	2.15777	13.9083	3.45731	0.000608412	0.00449977	-1.12078
TRAC	mRNA	7.93948	19.9726	3.45436	0.000614913	0.00454287	-1.13062
SHISA4	mRNA	1.54444	5.10706	3.45357	0.000616654	0.00455324	-1.13324
MYH9	mRNA	20.7768	151.831	3.44699	0.000631382	0.00464737	-1.15509
TPSB2	mRNA	4.4262	9.23711	3.44351	0.000639325	0.00469688	-1.16666
BLVRA	mRNA	2.4727	11.5548	3.44129	0.000644417	0.00472849	-1.174
ITGAL	mRNA	2.18967	5.13819	3.44085	0.000645439	0.00473535	-1.17547
2022-09-11	mRNA	2.45866	14.3872	3.43758	0.000653044	0.0047814	-1.18631
DDX6	mRNA	1.74147	12.8715	3.43607	0.000656572	0.00480528	-1.1913
TMC8	mRNA	2.01556	4.59743	3.43396	0.000661543	0.00483904	-1.19827
CERCAM	mRNA	2.583	8.4898	3.43012	0.000670693	0.00489272	-1.21098
DDX17	mRNA	6.07193	47.5652	3.42273	0.000688613	0.00500249	-1.23537
FYB1	mRNA	2.54483	7.49741	3.40574	0.000731516	0.00527796	-1.29125
CAST	mRNA	2.81484	17.4474	3.40511	0.000733166	0.00528774	-1.29333
UBE2H	mRNA	2.49992	19.1378	3.4049	0.000733704	0.00529021	-1.29401
ATN1	mRNA	5.82946	42.6338	3.40408	0.000735856	0.0053029	-1.29672
LCP1	mRNA	13.435	28.9492	3.40329	0.000737911	0.00531487	-1.29929
SOX18	mRNA	3.9757	15.1271	3.38782	0.000779484	0.00557121	-1.34993
CLSTN3	mRNA	1.94478	7.81625	3.37647	0.000811362	0.00577155	-1.38695
LAPTM5	mRNA	23.8188	67.0911	3.3714	0.000826007	0.0058626	-1.40346
FPR3	mRNA	3.47141	10.061	3.37072	0.000827975	0.00587348	-1.40566
GNAQ	mRNA	2.00625	16.8716	3.35986	0.000860218	0.00608064	-1.44091
TNKS2	mRNA	1.54339	11.8171	3.3566	0.000870119	0.00614339	-1.45147
ELOVL5	mRNA	3.76694	13.3489	3.33357	0.000943129	0.00657803	-1.52577
LIMS1	mRNA	1.53516	10.8588	3.33085	0.000952127	0.00663051	-1.53453
ZNF358	mRNA	5.70255	27.1151	3.32777	0.000962404	0.00669087	-1.54442
IGKV1D.8	mRNA	3.86965	5.8353	3.32159	0.000983338	0.00681384	-1.56425
COL5A2	mRNA	10.0025	33.0516	3.32094	0.000985581	0.00682642	-1.56635
SNX9	mRNA	2.86234	21.0221	3.31787	0.000996153	0.00688913	-1.57618
IGLV1.51	mRNA	125.6	171.755	3.31594	0.00100285	0.00693193	-1.58235
YPEL3	mRNA	2.84446	14.7956	3.30575	0.00103898	0.00714594	-1.61494
ELL2	mRNA	1.61037	6.32714	3.29711	0.0010705	0.00732513	-1.64246
TMEM140	mRNA	1.62609	9.57001	3.29154	0.00109133	0.0074472	-1.66019
SPRYD3	mRNA	2.19829	17.0582	3.2878	0.00110551	0.0075297	-1.67207
DDX58	mRNA	1.72707	6.8482	3.28635	0.00111106	0.00756275	-1.67668
ARPP19	mRNA	3.26584	26.3396	3.2858	0.00111317	0.00757612	-1.67842
MICALL1	mRNA	2.13674	9.67413	3.28408	0.00111978	0.00761537	-1.68387
TMEM173	mRNA	2.76402	11.7223	3.281	0.00113173	0.00768404	-1.69364
PQLC3	mRNA	2.28851	14.0967	3.27862	0.00114103	0.00773654	-1.70117
IGHD3.9	mRNA	2.18433	2.66989	3.27311	0.00116291	0.00786805	-1.71863
CLEC17A	mRNA	1.61799	0.920106	3.26743	0.00118582	0.00799436	-1.73658
PCED1B	mRNA	1.86684	4.32444	3.24306	0.00128895	0.00859591	-1.8132
MLN	mRNA	1.75081	1.04692	3.24169	0.001295	0.00863091	-1.8175
GPNMB	mRNA	11.0347	27.295	3.23372	0.00133068	0.00883385	-1.84246
VMO1	mRNA	5.18531	5.1308	3.2292	0.00135129	0.00894975	-1.85657
TPST1	mRNA	1.51072	4.70109	3.22782	0.00135764	0.00898421	-1.86087
PCM1	mRNA	2.0417	8.63061	3.22782	0.00135765	0.00898421	-1.86088
IGHG3	mRNA	88.2708	137.723	3.21788	0.00140424	0.00923701	-1.89184
EFCAB14	mRNA	4.00605	32.5633	3.21717	0.00140764	0.00925536	-1.89406
USP11	mRNA	2.25787	13.9967	3.21271	0.00142906	0.00937404	-1.90792
PROS1	mRNA	2.04103	6.48472	3.21161	0.00143441	0.0094023	-1.91135
CD79A	mRNA	27.2673	27.7234	3.20372	0.00147321	0.0096239	-1.93582
IGHV3.20	mRNA	10.9235	13.3814	3.19984	0.00149262	0.00972714	-1.94782
CHST15	mRNA	2.8735	6.78093	3.19238	0.00153065	0.00993307	-1.97089
KIAA0040	mRNA	2.33117	13.0741	3.18934	0.00154643	0.0100221	-1.98028
LAMB1	mRNA	4.58911	22.8108	3.17263	0.00163573	0.0105189	-2.03171
FZD7	mRNA	3.23074	8.34097	3.172	0.00163916	0.0105374	-2.03363
ALOX5AP	mRNA	5.52111	14.6053	3.17153	0.00164179	0.0105516	-2.03509
ENDOD1	mRNA	1.92894	9.93141	3.1708	0.00164581	0.0105761	-2.03733
NEDD9	mRNA	1.75212	8.20847	3.16828	0.00165972	0.0106529	-2.04504
SIPA1	mRNA	2.67891	13.1283	3.16708	0.00166641	0.0106882	-2.04872
COL10A1	mRNA	5.77199	12.3067	3.16643	0.00167004	0.0107038	-2.05071
ITM2A	mRNA	3.83244	9.39134	3.16572	0.00167401	0.0107255	-2.05289
FCRLA	mRNA	2.91438	1.79482	3.15534	0.00173311	0.0110386	-2.08464
CD109	mRNA	1.66714	2.7447	3.15165	0.00175458	0.0111556	-2.09591
TTC3	mRNA	1.53397	11.0552	3.14919	0.00176902	0.0112355	-2.1034
MS4A4A	mRNA	1.91416	5.13752	3.14657	0.00178453	0.0113168	-2.11139
CYBB	mRNA	4.67624	14.5888	3.14508	0.0017934	0.0113661	-2.11592
KLF13	mRNA	2.22478	15.1025	3.13931	0.0018282	0.0115557	-2.1335
JADE2	mRNA	1.6407	7.17587	3.13332	0.0018649	0.0117519	-2.15167
GPR155	mRNA	1.70149	2.97003	3.11962	0.0019515	0.0122079	-2.19315
PPP3CA	mRNA	2.7427	13.8607	3.11775	0.0019636	0.0122736	-2.19879
FDCSP	mRNA	31.0584	26.9092	3.11172	0.00200312	0.0124802	-2.217
C5AR1	mRNA	3.12547	8.68245	3.10011	0.00208125	0.0128926	-2.25193
WAS	mRNA	3.85671	7.29149	3.09993	0.00208247	0.0128987	-2.25246
ERC1	mRNA	1.5714	5.19714	3.0993	0.0020868	0.0129181	-2.25436
ARHGDIB	mRNA	18.7147	49.8234	3.09557	0.00211258	0.0130508	-2.26556
C6orf89	mRNA	1.87357	14.3722	3.09086	0.00214549	0.0132269	-2.27967
CSRNP1	mRNA	3.02707	13.6308	3.08834	0.00216333	0.0133125	-2.28723
SMARCA1	mRNA	1.68151	6.10361	3.08805	0.00216535	0.0133234	-2.28807
SCRN1	mRNA	3.28071	13.4725	3.08705	0.00217249	0.0133613	-2.29108
C1orf162	mRNA	1.92219	6.26764	3.08365	0.00219686	0.0134881	-2.30125
ST3GAL4	mRNA	1.5193	4.5881	3.07901	0.0022305	0.0136667	-2.31511
PTGER4	mRNA	2.18088	6.66106	3.07769	0.00224013	0.0137195	-2.31904
PLOD2	mRNA	1.7001	7.7252	3.07757	0.00224103	0.0137218	-2.3194
PLVAP	mRNA	16.1578	74.557	3.06471	0.00233713	0.0142216	-2.35768
CKB	mRNA	20.5229	41.1672	3.06323	0.00234845	0.014277	-2.36208
ZFAND5	mRNA	2.77526	23.7376	3.06125	0.00236365	0.0143619	-2.36796
IRS1	mRNA	1.5369	6.54986	3.05702	0.00239638	0.0145346	-2.38048
GM2A	mRNA	3.8579	19.7903	3.05223	0.002434	0.0147363	-2.39467
CTNNAL1	mRNA	1.66752	8.56968	3.04555	0.00248738	0.0149956	-2.41443
MAP4K1	mRNA	2.47065	3.21064	3.0381	0.00254816	0.0153006	-2.4364
AL391121.1	mRNA	2.1305	10.1222	3.03113	0.00260623	0.0155851	-2.45691
MT.ND6	mRNA	448.911	1913.8	3.02966	0.00261862	0.0156471	-2.46122
POU2F2	mRNA	3.66855	3.52172	3.01534	0.00274239	0.0162643	-2.50322
ASAH1	mRNA	5.79286	33.3689	3.00716	0.00281551	0.0166254	-2.52713
FCGR2A	mRNA	2.4751	9.3763	3.00711	0.0028159	0.0166254	-2.52725
SELPLG	mRNA	2.55	10.1526	2.98329	0.00303901	0.0177602	-2.5965
ZNRF2P1	mRNA	1.6661	7.64205	2.98107	0.00306056	0.0178687	-2.60291
SBDS	mRNA	9.55589	56.8737	2.98076	0.00306359	0.0178825	-2.60381
SPTAN1	mRNA	3.30736	28.3322	2.97792	0.00309148	0.0180161	-2.61203
APOLD1	mRNA	1.65163	4.56057	2.9645	0.00322631	0.0186709	-2.65076
COL4A1	mRNA	17.7175	76.3799	2.96192	0.00325277	0.0187938	-2.65816
LRMP	mRNA	2.05187	1.84611	2.95963	0.00327652	0.0189128	-2.66476
IGKV1.33	mRNA	4.25235	5.46289	2.95859	0.00328729	0.0189629	-2.66773
INPP5D	mRNA	1.78261	6.35882	2.95122	0.00336494	0.0193405	-2.68889
USP12	mRNA	1.62025	8.98522	2.94745	0.00340525	0.0195389	-2.69968
DOK3	mRNA	1.9526	3.46599	2.9426	0.00345779	0.0198181	-2.71355
CRLF1	mRNA	1.87157	1.49592	2.94	0.00348633	0.0199596	-2.72099
IGKV1.13	mRNA	2.17798	2.20071	2.93787	0.00350978	0.0200705	-2.72706
VPREB3	mRNA	12.1478	7.17043	2.93707	0.0035186	0.0201103	-2.72933
CD59	mRNA	10.3949	49.4369	2.93337	0.00355994	0.0202993	-2.73991
ARHGAP23	mRNA	2.71349	8.19296	2.92807	0.00361967	0.0205725	-2.75497
IGKV1OR2.108	mRNA	4.4273	6.84667	2.91918	0.00372219	0.021082	-2.78024
IGFBP6	mRNA	7.33122	13.9326	2.90784	0.00385668	0.0217139	-2.81234
CORO1A	mRNA	5.89711	11.643	2.90744	0.00386145	0.0217363	-2.81346
TMTC1	mRNA	1.64912	1.8836	2.90061	0.00394479	0.0221338	-2.83275
MYOF	mRNA	5.41414	22.8152	2.89372	0.00403043	0.0225558	-2.85216
PIP4K2B	mRNA	1.85725	11.9637	2.88697	0.00411589	0.0229746	-2.87111
SLCO2B1	mRNA	2.00648	8.78427	2.88229	0.00417619	0.023263	-2.88424
IGKV1D.17	mRNA	1.57061	2.15539	2.88075	0.00419611	0.0233475	-2.88854
BASP1	mRNA	4.63866	13.9958	2.87951	0.00421229	0.0234182	-2.89201
AP001972.5	mRNA	1.61438	6.09736	2.87805	0.0042314	0.0234979	-2.8961
ACKR3	mRNA	2.24712	9.18796	2.8754	0.00426627	0.0236599	-2.9035
MRC1	mRNA	1.59843	4.31189	2.86431	0.00441526	0.0243394	-2.93447
POU2AF1	mRNA	3.62454	4.16727	2.86118	0.00445811	0.0245348	-2.94318
2022-09-10	mRNA	1.80175	14.6635	2.85643	0.00452387	0.0248233	-2.95638
EGR1	mRNA	25.4908	72.9865	2.84671	0.00466117	0.0254526	-2.98333
ABI3	mRNA	2.0279	7.34954	2.83448	0.00483938	0.0262717	-3.01712
IGLV10.54	mRNA	22.2171	24.4497	2.83393	0.00484761	0.0263058	-3.01865
CD248	mRNA	4.71125	18.7671	2.82499	0.00498192	0.0269228	-3.04325
HIPK1	mRNA	1.54475	10.8653	2.81758	0.00509594	0.0274629	-3.06361
CD27	mRNA	4.56823	6.31951	2.80565	0.00528433	0.0283003	-3.09625
REEP5	mRNA	2.96751	30.3976	2.80529	0.00529012	0.0283285	-3.09723
PSIP1	mRNA	1.52133	9.44782	2.7995	0.00538394	0.0287423	-3.11303
SIT1	mRNA	1.85403	3.6216	2.79713	0.00542272	0.0289114	-3.11948
BNIP3L	mRNA	2.50924	17.6375	2.78852	0.00556594	0.0295477	-3.14289
IFIT2	mRNA	1.59	4.93364	2.78606	0.00560747	0.0297241	-3.14957
CERK	mRNA	1.94228	12.1044	2.76702	0.00593854	0.0311521	-3.20104
POSTN	mRNA	14.6637	50.2177	2.7656	0.0059639	0.0312426	-3.20486
IGHV1.58	mRNA	13.8236	13.4189	2.76287	0.00601293	0.0314354	-3.2122
CD4	mRNA	3.19299	12.9388	2.76039	0.00605797	0.0316311	-3.21889
PLS3	mRNA	2.23632	14.1057	2.75734	0.00611358	0.0318507	-3.22708
ESAM	mRNA	2.41798	13.388	2.75506	0.00615538	0.0320375	-3.23319
TLE2	mRNA	1.5549	6.18646	2.75403	0.00617439	0.0321117	-3.23595
CAPN6	mRNA	5.25038	9.51414	2.74489	0.00634555	0.0328186	-3.26044
P2RY8	mRNA	3.37725	2.87749	2.74258	0.00638933	0.0329945	-3.2666
MGLL	mRNA	2.7522	13.6154	2.73767	0.0064836	0.0333791	-3.27971
TSPAN7	mRNA	2.07145	4.34585	2.73682	0.00650007	0.0334416	-3.28198
NEIL2	mRNA	2.31528	5.48358	2.72529	0.00672678	0.0343826	-3.31266
GPX7	mRNA	1.74953	5.61709	2.71853	0.00686301	0.0349403	-3.33059
MIR5195	mRNA	3.42744	1.98984	2.71844	0.00686488	0.0349456	-3.33083
CDK14	mRNA	1.82846	3.06941	2.7107	0.00702393	0.0355875	-3.35131
COL12A1	mRNA	7.86276	25.4041	2.68997	0.00746649	0.0374747	-3.40587
IGHV5.78	mRNA	2.52006	2.53506	2.68915	0.00748444	0.0375543	-3.40802
CCL21	mRNA	47.545	47.5928	2.68732	0.0075248	0.0376938	-3.41282
CD79B	mRNA	6.25447	4.11246	2.68576	0.00755938	0.0378424	-3.41691
BEX3	mRNA	7.9682	29.7162	2.68527	0.00757022	0.0378792	-3.41818
EIF4EBP2	mRNA	3.48581	29.3172	2.6828	0.00762538	0.0380987	-3.42466
EVA1B	mRNA	2.17529	10.9955	2.68187	0.00764603	0.0381807	-3.42707
MTUS1	mRNA	3.36068	12.5972	2.67805	0.00773217	0.038536	-3.43707
PLCG2	mRNA	1.80263	2.36469	2.67719	0.00775157	0.0386149	-3.4393
MTND6P4	mRNA	3.95982	7.98787	2.67392	0.00782626	0.0389187	-3.44785
COL18A1	mRNA	5.64712	26.6313	2.67327	0.00784101	0.0389777	-3.44953
TMEM30A	mRNA	3.05275	29.1282	2.67146	0.00788272	0.0391598	-3.45426
PARM1	mRNA	2.6917	8.85528	2.66188	0.00810615	0.0400323	-3.47916
ITGB5	mRNA	2.74101	19.1737	2.65771	0.00820528	0.0404534	-3.48999
IGKV1.16	mRNA	74.7281	81.8343	2.65044	0.00838041	0.0411814	-3.50879
TMEM88	mRNA	1.61722	4.74307	2.64992	0.00839312	0.0412326	-3.51014
SON	mRNA	2.44088	27.7513	2.64627	0.00848249	0.0416187	-3.51957
NREP	mRNA	1.91769	5.36584	2.64318	0.00855904	0.0419143	-3.52756
RAC2	mRNA	8.89552	26.6786	2.63802	0.00868776	0.0424228	-3.54084
CFI	mRNA	2.43863	9.35366	2.62136	0.00911569	0.0440885	-3.58358
VSIR	mRNA	2.73877	13.6999	2.62042	0.00914063	0.0441934	-3.586
ACTR1A	mRNA	1.89061	23.6039	2.60909	0.00944296	0.045399	-3.6149
GNS	mRNA	6.9154	33.9078	2.60404	0.00958067	0.045967	-3.62775
YBX3	mRNA	2.756	21.6054	2.60209	0.00963438	0.0461672	-3.63271
EMB	mRNA	2.23225	10.5269	2.5994	0.00970894	0.0464663	-3.63954
STAT3	mRNA	3.44337	32.5838	2.59841	0.00973646	0.0465614	-3.64206
MNDA	mRNA	1.62647	5.18887	2.59342	0.00987627	0.0470923	-3.6547
CIC	mRNA	1.62025	13.7874	2.59211	0.00991323	0.0472227	-3.65801
WDR82	mRNA	1.53762	18.9232	2.59201	0.00991614	0.0472324	-3.65827
RN7SL5P	mRNA	1.95119	5.16096	2.58767	0.0100397	0.0477227	-3.66924
NTN4	mRNA	1.81796	7.41993	2.58179	0.0102092	0.0483638	-3.68408
STAT2	mRNA	1.89773	15.1966	2.5817	0.0102116	0.0483711	-3.68429
CSF1	mRNA	1.97627	11.2108	2.57006	0.0105549	0.0496834	-3.71357
LTB	mRNA	4.90543	11.5985	2.56837	0.0106057	0.0499007	-3.71782
hsa.miR.195.3p	miRNA	15.6072	13.08	10.3603	2.82172e-22	6.07234e-19	39.7964
hsa.miR.100.5p	miRNA	19552.2	14985.6	9.96039	7.01465e-21	7.54776e-18	36.666
hsa.let.7c.5p	miRNA	9102.06	6799.87	9.32072	1.02926e-18	7.3832e-16	31.8089
hsa.miR.125b.2.3p	miRNA	70.4326	56.864	9.19536	2.67358e-18	1.43839e-15	30.88
hsa.miR.143.3p	miRNA	1.24116e+06	970510	9.16016	3.49056e-18	1.50234e-15	30.6206
hsa.miR.99a.5p	miRNA	3023.46	2199.44	8.78952	5.56476e-17	1.9959e-14	27.9275
hsa.miR.490.3p	miRNA	141.205	62.0427	8.45264	6.47153e-16	1.98953e-13	25.5429
hsa.miR.23b.3p	miRNA	4071.34	5354.09	8.37968	1.09201e-15	2.9375e-13	25.0347
hsa.miR.30c.2.3p	miRNA	83.5729	97.56	8.27826	2.24858e-15	5.3766e-13	24.3332
hsa.miR.125b.5p	miRNA	2589.9	2416.57	8.10996	7.35973e-15	1.58381e-12	23.182
hsa.miR.199a.5p	miRNA	2592.36	2911.47	8.00709	1.50689e-14	2.94802e-12	22.4865
hsa.miR.1.3p	miRNA	757.084	406.157	7.99092	1.68562e-14	3.02289e-12	22.3777
hsa.miR.133a.3p	miRNA	472.995	263.032	7.68104	1.40144e-13	2.31992e-11	20.3236
hsa.miR.139.5p	miRNA	214.948	184.021	7.58506	2.669e-13	4.10263e-11	19.6993
hsa.miR.218.5p	miRNA	153.788	145.032	7.54503	3.48592e-13	5.00113e-11	19.4405
hsa.miR.30a.5p	miRNA	42275.9	50211.5	7.49728	4.78692e-13	6.4384e-11	19.1333
hsa.miR.28.3p	miRNA	15851.1	21557.1	7.30823	1.65708e-12	2.09767e-10	17.9308
hsa.miR.133a.5p	miRNA	4.06261	2.72	7.17636	3.88759e-12	4.64783e-10	17.1056
hsa.miR.99a.3p	miRNA	9.92281	9.33333	7.08408	7.01334e-12	7.54635e-10	16.5349
hsa.miR.195.5p	miRNA	147.462	163.112	6.99045	1.26902e-11	1.30045e-09	15.9615
hsa.miR.101.3p	miRNA	22205.1	36096	6.9656	1.48382e-11	1.45145e-09	15.8104
hsa.miR.139.3p	miRNA	48.9209	44.0747	6.84616	3.1291e-11	2.92775e-09	15.0894
hsa.miR.140.3p	miRNA	1896.9	3551.6	6.62059	1.24736e-10	1.11847e-08	13.7544
hsa.miR.145.3p	miRNA	475.064	394.552	6.597	1.43859e-10	1.23834e-08	13.6168
hsa.miR.152.3p	miRNA	470.697	786.965	6.50347	2.52275e-10	2.08806e-08	13.0751
hsa.miR.28.5p	miRNA	388.077	597.277	6.45103	3.44732e-10	2.74764e-08	12.7741
hsa.miR.199b.5p	miRNA	563.825	744.2	6.44083	3.66255e-10	2.81493e-08	12.7158
hsa.miR.22.3p	miRNA	116981	260725	6.37918	5.27194e-10	3.88919e-08	12.3648
hsa.miR.3926	miRNA	2.46895	1.728	6.33328	6.90244e-10	4.79163e-08	12.1052
hsa.miR.497.5p	miRNA	76.4714	98.6693	6.20549	1.45006e-09	9.75168e-08	11.3906
hsa.let.7i.5p	miRNA	758.908	1733.19	6.1699	1.77946e-09	1.16043e-07	11.1936
hsa.miR.199a.3p	miRNA	5593.97	9581.31	6.07267	3.09835e-09	1.96107e-07	10.6603
hsa.miR.199b.3p	miRNA	5572.68	9558.58	6.06016	3.32595e-09	2.04498e-07	10.5921
hsa.miR.30a.3p	miRNA	10565.4	12941.3	5.99079	4.91649e-09	2.93897e-07	10.2165
hsa.miR.136.3p	miRNA	28.6389	44.48	5.91025	7.70633e-09	4.48217e-07	9.78485
hsa.miR.1258	miRNA	5.40617	4.416	5.55455	5.2971e-08	2.66775e-06	7.93671
hsa.miR.27b.3p	miRNA	3993.44	7232.93	5.55336	5.33054e-08	2.66775e-06	7.93068
hsa.miR.133b	miRNA	67.082	41.7227	5.53369	5.91379e-08	2.89238e-06	7.83131
hsa.let.7b.5p	miRNA	15033.8	38583.5	5.51509	6.52203e-08	3.11898e-06	7.73763
hsa.miR.218.1.3p	miRNA	2.5012	2.45067	5.46878	8.31311e-08	3.88909e-06	7.50552
hsa.let.7c.3p	miRNA	36.2379	41.8373	5.43269	1.00319e-07	4.59332e-06	7.32582
hsa.miR.381.3p	miRNA	107.332	199.397	5.38967	1.25355e-07	5.5621e-06	7.11287
hsa.let.7a.5p	miRNA	39926.4	98913.9	5.38768	1.26646e-07	5.5621e-06	7.10307
hsa.miR.495.3p	miRNA	20.6353	36.7813	5.37332	1.36381e-07	5.86984e-06	7.03232
hsa.miR.377.5p	miRNA	8.13619	10.3413	5.35849	1.47187e-07	6.2107e-06	6.95947
hsa.miR.127.3p	miRNA	1461.52	2444.08	5.31445	1.84425e-07	7.63235e-06	6.74407
hsa.miR.548ba	miRNA	2.15146	1.216	5.26514	2.36984e-07	9.62243e-06	6.50472
hsa.miR.145.5p	miRNA	26996.5	22009.3	5.18963	3.46659e-07	1.35638e-05	6.14191
hsa.miR.21.5p	miRNA	404731	1.09488e+06	5.15102	4.20376e-07	1.5871e-05	5.95812
hsa.miR.34c.5p	miRNA	9.74322	13.0693	5.10093	5.38888e-07	1.96557e-05	5.7215
hsa.miR.125b.1.3p	miRNA	3.49177	4.25067	5.07528	6.11525e-07	2.19334e-05	5.60108
hsa.miR.10a.5p	miRNA	75346.8	137367	4.9025	1.41402e-06	4.98847e-05	4.80385
hsa.miR.125a.5p	miRNA	788.21	1562.99	4.88384	1.54579e-06	5.3654e-05	4.71922
hsa.miR.490.5p	miRNA	3.86535	2.18667	4.86293	1.7076e-06	5.83294e-05	4.62469
hsa.let.7e.3p	miRNA	23.5302	44.072	4.85501	1.77304e-06	5.96186e-05	4.58898
hsa.miR.29b.2.5p	miRNA	47.9132	105.941	4.8424	1.88225e-06	6.2317e-05	4.53224
hsa.miR.132.3p	miRNA	214.413	475.627	4.69265	3.79144e-06	0.000119988	3.86828
hsa.miR.655.3p	miRNA	6.70549	12.016	4.65547	4.49894e-06	0.000140315	3.70628
hsa.miR.30c.5p	miRNA	762.237	1869.43	4.45504	1.11005e-05	0.000322815	2.85285
hsa.miR.30e.3p	miRNA	6471.29	15493.7	4.41881	1.30236e-05	0.000368773	2.70219
hsa.miR.23a.3p	miRNA	3587.11	11144.1	4.35324	1.73441e-05	0.000478518	2.43228
hsa.miR.5586.5p	miRNA	3.67719	8.656	4.34125	1.82695e-05	0.000497669	2.38335
hsa.miR.193a.5p	miRNA	206.598	585.568	4.31773	2.02247e-05	0.000544045	2.28766
hsa.miR.214.5p	miRNA	45.5111	82.2933	4.29071	2.27175e-05	0.000603555	2.17833
hsa.let.7e.5p	miRNA	1839.9	4300.84	4.23722	2.85459e-05	0.000731318	1.96369
hsa.miR.664a.3p	miRNA	38.7434	86.0213	4.22253	3.03798e-05	0.000761681	1.9052
hsa.miR.101.5p	miRNA	14.1021	27.48	4.21085	3.19186e-05	0.000780556	1.85881
hsa.miR.154.5p	miRNA	8.68662	17.416	4.19867	3.3603e-05	0.000812512	1.81053
hsa.miR.6892.5p	miRNA	3.32659	6.79467	4.17381	3.73051e-05	0.000882205	1.71246
hsa.miR.214.3p	miRNA	22.2141	37.8293	4.151	4.10428e-05	0.000949721	1.62291
hsa.miR.379.5p	miRNA	1328.01	2560.21	4.1349	4.38927e-05	0.00100486	1.55997
hsa.miR.363.3p	miRNA	22.8358	33.3627	4.07732	5.57051e-05	0.001246	1.33673
hsa.miR.382.3p	miRNA	4.28439	9.336	4.07533	5.61628e-05	0.001246	1.32907
hsa.miR.374a.5p	miRNA	63.6343	171.323	4.05092	6.20795e-05	0.00134945	1.23533
hsa.miR.370.5p	miRNA	7.7319	13.6907	3.9868	8.05748e-05	0.00169997	0.991556
hsa.miR.382.5p	miRNA	30.9002	73.5093	3.86836	0.00012926	0.002552	0.550695
hsa.miR.365b.3p	miRNA	55.3098	126.005	3.81476	0.000159475	0.00303708	0.355195
hsa.miR.365a.3p	miRNA	55.231	125.997	3.81087	0.000161912	0.00305645	0.341088
hsa.miR.26a.5p	miRNA	2909.19	8198.09	3.75923	0.000197745	0.00357603	0.155309
hsa.miR.432.5p	miRNA	17.4945	29.2827	3.75639	0.000199919	0.00358522	0.145155
hsa.miR.487b.3p	miRNA	11.6976	24.9973	3.72812	0.000222817	0.00393035	0.0445092
hsa.miR.708.3p	miRNA	102.593	217.992	3.69414	0.000253601	0.00440121	-0.0754948
hsa.miR.887.3p	miRNA	7.1916	13.4907	3.68704	0.000260527	0.00448523	-0.100463
hsa.miR.10b.5p	miRNA	20456	55092.7	3.63662	0.000315036	0.00533825	-0.276376
hsa.miR.374a.3p	miRNA	951.805	2682.86	3.62928	0.000323818	0.00544419	-0.301813
hsa.miR.337.3p	miRNA	54.96	110.371	3.62636	0.000327367	0.0054612	-0.311896
hsa.miR.361.5p	miRNA	229.22	891.245	3.6116	0.000345904	0.00559748	-0.362827
hsa.miR.143.5p	miRNA	495.646	577.571	3.5573	0.000422929	0.00659524	-0.548536
hsa.miR.216a.5p	miRNA	6.19691	6.40267	3.48739	0.000545888	0.00810173	-0.783801
hsa.miR.181a.3p	miRNA	157.298	509.333	3.45359	0.000616633	0.008906	-0.895941
hsa.miR.129.2.3p	miRNA	7.13928	5.464	3.43663	0.000655293	0.00937722	-0.951849
hsa.miR.2355.5p	miRNA	43.2909	134.099	3.43549	0.000657974	0.00937722	-0.955601
hsa.miR.6511b.3p	miRNA	2.64906	7.128	3.41778	0.000700911	0.00979455	-1.01368
hsa.miR.34c.3p	miRNA	2.52213	6.78133	3.36023	0.000859137	0.0117762	-1.20045
hsa.miR.129.5p	miRNA	64.0945	41.952	3.31332	0.00101207	0.0136001	-1.35047
hsa.miR.24.1.5p	miRNA	40.4904	82.5413	3.28861	0.00110246	0.014449	-1.4287
hsa.miR.376b.3p	miRNA	3.33705	6.96	3.28583	0.00111311	0.014449	-1.43749
hsa.miR.369.5p	miRNA	10.8463	23.008	3.28545	0.00111456	0.014449	-1.43868
hsa.miR.27b.5p	miRNA	30.4015	92.9253	3.25383	0.00124246	0.0158211	-1.5379
hsa.miR.889.3p	miRNA	41.0503	86.5093	3.21557	0.00141535	0.0177083	-1.65672
hsa.miR.154.3p	miRNA	2.94048	7.74933	3.15815	0.001717	0.0203021	-1.83257
hsa.miR.150.5p	miRNA	1745.02	3231.45	3.15068	0.00176034	0.0207008	-1.85523
hsa.let.7a.2.3p	miRNA	9.90772	17.744	3.12725	0.0019029	0.0218956	-1.92596
hsa.let.7f.5p	miRNA	9609.03	36990.7	3.09569	0.00211184	0.0237941	-2.02047
hsa.miR.340.5p	miRNA	14.5461	57.448	3.07777	0.00223963	0.0249775	-2.07371
hsa.miR.664a.5p	miRNA	3.32264	9.352	3.04091	0.00252514	0.0272995	-2.18229
hsa.miR.654.5p	miRNA	2.20669	5.81333	3.03791	0.00254981	0.0272995	-2.19108
hsa.miR.136.5p	miRNA	30.7237	93.4613	3.03073	0.0026097	0.0276822	-2.21206
hsa.miR.766.3p	miRNA	11.9403	29.744	3.01203	0.00277182	0.0289561	-2.26651
hsa.miR.539.5p	miRNA	8.81664	25.3787	2.98309	0.00304103	0.0310156	-2.35014
hsa.miR.29c.3p	miRNA	4356.74	10125.2	2.92736	0.00362788	0.0353267	-2.509
hsa.miR.130a.3p	miRNA	96.3249	277.021	2.90995	0.00383138	0.0367021	-2.55804
hsa.miR.6720.3p	miRNA	3.73379	5.816	2.87681	0.0042479	0.039209	-2.65065
hsa.miR.23c	miRNA	2.30978	2.45867	2.85099	0.00460035	0.0407503	-2.72206
hsa.miR.342.3p	miRNA	154.905	455.952	2.83425	0.00484293	0.0420242	-2.76804
hsa.miR.433.3p	miRNA	2.50806	5.464	2.83195	0.00487719	0.0421515	-2.77434
hsa.miR.493.5p	miRNA	11.7609	35.3253	2.81922	0.00507058	0.0436475	-2.80911
hsa.miR.542.3p	miRNA	162.321	673.493	2.81019	0.00521195	0.0439906	-2.83367
hsa.miR.374b.5p	miRNA	94.6702	322.891	2.80886	0.00523309	0.0439906	-2.83729
hsa.miR.29c.5p	miRNA	34.9916	99.0453	2.80386	0.0053133	0.0444911	-2.85087
hsa.miR.146b.3p	miRNA	73.188	308.699	2.78488	0.00562751	0.0465785	-2.90214
AC104083.1	lncRNA	8.9863	7.46675	12.559	1.99826e-30	1.3717e-26	58.3291
MIR100HG	lncRNA	3.63336	2.18261	12.3654	1.11112e-29	5.08486e-26	56.6396
FENDRR	lncRNA	4.01191	2.81901	11.3684	6.35307e-26	1.24602e-22	48.1227
AP003071.4	lncRNA	1.89068	0.9579	10.4139	1.80967e-22	1.30763e-19	40.2979
ACTA2.AS1	lncRNA	2.45582	1.43882	10.1547	1.47308e-21	9.63043e-19	38.2367
SERTAD4.AS1	lncRNA	4.38736	3.1797	9.51893	2.22566e-19	7.45271e-17	33.3072
AF001548.1	lncRNA	3.10371	1.2823	9.47971	3.01443e-19	9.85358e-17	33.0094
LINC00578	lncRNA	1.84803	1.29406	9.47234	3.19093e-19	1.0188e-16	32.9535
AL136084.3	lncRNA	3.29543	2.79902	9.2175	2.24735e-18	6.04977e-16	31.0375
CARMN	lncRNA	2.33443	1.08152	8.936	1.86936e-17	4.13942e-15	28.9592
HAND2.AS1	lncRNA	2.458	0.938004	8.87744	2.8896e-17	6.10329e-15	28.5321
MBNL1.AS1	lncRNA	2.52018	1.27784	8.81514	4.58362e-17	9.39231e-15	28.0797
AC053503.4	lncRNA	2.76412	1.1941	8.44628	6.74631e-16	1.1298e-13	25.4444
PGM5.AS1	lncRNA	2.80088	1.10418	8.21153	3.59174e-15	5.4188e-13	23.8069
AC022034.1	lncRNA	1.5559	1.38591	8.03859	1.20657e-14	1.6565e-12	22.6211
AF001548.2	lncRNA	2.32863	3.44136	7.67948	1.41207e-13	1.57612e-11	20.2159
AC105942.1	lncRNA	1.87092	2.77849	7.65729	1.6397e-13	1.80092e-11	20.0698
OIP5.AS1	lncRNA	2.74148	9.63377	7.10388	6.16859e-12	5.39417e-10	16.5294
LINC00702	lncRNA	1.52933	0.689666	6.6532	1.02172e-10	7.23052e-09	13.7962
LINC01278	lncRNA	2.46377	5.67157	6.17939	1.68285e-09	9.6266e-08	11.0757
AC015922.2	lncRNA	2.43794	5.21934	5.31057	1.87967e-07	6.80896e-06	6.52008
ZNF710.AS1	lncRNA	1.93013	3.00444	5.05008	6.91619e-07	2.19127e-05	5.26883
AC004656.1	lncRNA	1.74119	4.81373	4.92994	1.23894e-06	3.74656e-05	4.71025
AL513008.1	lncRNA	1.55847	1.61754	4.75551	2.83051e-06	7.88236e-05	3.92024
AC015922.3	lncRNA	1.96815	4.7555	4.62921	5.07098e-06	0.000130374	3.36397
LINC01857	lncRNA	1.83328	2.0132	4.06032	5.97171e-05	0.00111394	1.02563
PCED1B.AS1	lncRNA	1.92817	2.62268	3.509	0.000504623	0.00649903	-0.97172
AL391121.1	lncRNA	2.1305	10.1222	3.03257	0.00259395	0.0240252	-2.47761

## Sheet: Table S6
Table S6: Identification of 1936 specific molecules for alanine-aspartate-glutamate subtype
symbol	Type	logFC	AveExpr	t	P.Value	adj.P.Val	B
PCNA	mRNA	63.1153	103.278	9.18012	2.99495e-18	1.61743e-13	30.7515
PNO1	mRNA	3.34483	9.43376	8.83277	4.036e-17	7.26547e-13	28.227
CHAF1B	mRNA	1.7213	2.82267	8.633	1.75038e-16	2.36323e-12	26.8036
RFC2	mRNA	6.20267	13.0238	8.51116	4.23805e-16	4.57751e-12	25.9461
GGCT	mRNA	11.7964	22.9314	8.40589	9.03894e-16	7.32204e-12	25.2117
CENPH	mRNA	2.36378	3.9588	8.39908	9.49065e-16	7.32204e-12	25.1644
EXOSC8	mRNA	3.71708	7.77816	7.86631	3.97331e-14	2.38421e-10	21.5466
RFC3	mRNA	7.13338	11.3301	7.77194	7.56622e-14	4.08614e-10	20.9232
RANBP1	mRNA	10.8323	23.944	7.62301	2.06805e-13	1.01532e-09	19.9504
NUFIP1	mRNA	1.54139	3.34908	7.48697	5.12033e-13	2.30436e-09	19.0737
ATIC	mRNA	8.06305	23.0237	7.46511	5.91687e-13	2.39892e-09	18.9339
AHCY	mRNA	26.3999	58.4741	7.45758	6.21886e-13	2.39892e-09	18.8858
NUDT1	mRNA	2.86598	6.17734	7.42415	7.75218e-13	2.79104e-09	18.6728
NOP56	mRNA	11.5223	25.4477	7.37915	1.04179e-12	3.51637e-09	18.3871
NAA20	mRNA	8.16352	21.9009	7.35686	1.20549e-12	3.82955e-09	18.2461
RNASEH1.AS1	mRNA	2.28529	4.07477	7.34369	1.31381e-12	3.83924e-09	18.1629
RPA3	mRNA	3.86009	9.03717	7.33945	1.35072e-12	3.83924e-09	18.1362
MALSU1	mRNA	1.84538	4.98193	7.29716	1.7792e-12	4.80429e-09	17.87
FIGNL1	mRNA	1.66794	3.77124	7.16203	4.25847e-12	1.04536e-08	17.0271
USP39	mRNA	3.61826	13.6855	7.13151	5.17818e-12	1.21586e-08	16.8383
NXT1	mRNA	7.70118	20.3634	7.09184	6.66999e-12	1.50089e-08	16.5939
UBE2T	mRNA	10.1511	22.1057	7.02803	1.00016e-11	2.16054e-08	16.2029
GINS1	mRNA	3.02778	5.49522	7.01641	1.07637e-11	2.22345e-08	16.1321
RNASEH2A	mRNA	5.60055	11.7564	7.01131	1.11162e-11	2.22345e-08	16.101
PIGW	mRNA	1.57473	3.862	6.9603	1.53298e-11	2.9131e-08	15.7909
MNX1.AS1	mRNA	1.58861	2.16917	6.95708	1.5643e-11	2.9131e-08	15.7714
TRMT6	mRNA	2.93207	6.51974	6.93552	1.79088e-11	3.22388e-08	15.6409
SNRPB	mRNA	80.2183	195.417	6.8505	3.04377e-11	4.83468e-08	15.1294
UTP4	mRNA	3.32516	9.8363	6.81312	3.83723e-11	5.54295e-08	14.9061
PPAT	mRNA	1.79442	3.97349	6.80544	4.02383e-11	5.54295e-08	14.8604
CPSF3	mRNA	3.09788	10.7408	6.80066	4.14445e-11	5.54295e-08	14.8319
CSE1L	mRNA	18.7385	43.6055	6.79542	4.28067e-11	5.54295e-08	14.8007
MRPS23	mRNA	1.51788	4.84573	6.79428	4.31079e-11	5.54295e-08	14.794
TMEM38B	mRNA	2.67759	5.05057	6.78935	4.44397e-11	5.58131e-08	14.7646
SAPCD2	mRNA	9.15146	14.6251	6.77653	4.80938e-11	5.90297e-08	14.6885
MTHFD2	mRNA	6.33561	15.2304	6.72535	6.58606e-11	7.73218e-08	14.3855
MARS2	mRNA	2.0342	5.10401	6.70716	7.36161e-11	8.28258e-08	14.2783
NIP7	mRNA	2.89968	9.23324	6.68037	8.66969e-11	9.17157e-08	14.1207
PAICS	mRNA	7.52059	18.527	6.67955	8.71321e-11	9.17157e-08	14.1159
PDCL3	mRNA	2.68512	9.93937	6.67734	8.83106e-11	9.17157e-08	14.1029
MRPS26	mRNA	13.7549	33.5007	6.65406	1.01752e-10	1.03681e-07	13.9665
DSCC1	mRNA	2.76272	5.13515	6.63521	1.14086e-10	1.14097e-07	13.8563
RFC4	mRNA	2.61354	6.69263	6.62471	1.21584e-10	1.19384e-07	13.795
CYB5B	mRNA	9.1551	16.663	6.60872	1.33935e-10	1.29164e-07	13.7018
ZWILCH	mRNA	2.00715	5.75519	6.59261	1.47625e-10	1.39868e-07	13.6081
ALDH4A1	mRNA	2.14292	3.48208	6.58196	1.57417e-10	1.4409e-07	13.5463
CBX3	mRNA	10.74	34.2465	6.57846	1.60777e-10	1.44713e-07	13.526
GTF3A	mRNA	16.356	37.9603	6.57347	1.6568e-10	1.46681e-07	13.497
CENPX	mRNA	17.3839	30.1626	6.55679	1.83172e-10	1.59552e-07	13.4004
PSMF1	mRNA	9.61481	32.386	6.5518	1.88747e-10	1.60199e-07	13.3716
KAT2A	mRNA	6.85021	16.5668	6.55083	1.89848e-10	1.60199e-07	13.366
PSMG1	mRNA	5.6989	11.2526	6.54732	1.93897e-10	1.61099e-07	13.3456
CLN6	mRNA	5.56813	15.4806	6.53257	2.11834e-10	1.73335e-07	13.2605
CDT1	mRNA	5.78265	10.8266	6.52692	2.1913e-10	1.74382e-07	13.2279
POLA2	mRNA	1.90385	5.22478	6.52658	2.19571e-10	1.74382e-07	13.226
MRM2	mRNA	2.79908	9.71216	6.52358	2.23552e-10	1.7497e-07	13.2087
CDC45	mRNA	2.61533	5.26024	6.50986	2.42679e-10	1.82693e-07	13.1297
RAD51	mRNA	1.54304	3.94774	6.50387	2.51517e-10	1.86071e-07	13.0952
NOL10	mRNA	2.41874	9.61073	6.47513	2.98558e-10	2.14982e-07	12.9303
TSN	mRNA	5.17089	18.6701	6.45908	3.28467e-10	2.33406e-07	12.8384
E2F4	mRNA	6.00862	23.1307	6.4504	3.45832e-10	2.39745e-07	12.7888
POLR3K	mRNA	2.54219	6.75171	6.45019	3.46266e-10	2.39745e-07	12.7876
ASF1B	mRNA	6.43314	14.7653	6.43864	3.70831e-10	2.53503e-07	12.7217
CDCA5	mRNA	3.61514	7.37161	6.4341	3.80944e-10	2.57161e-07	12.6958
SNRPC	mRNA	16.7369	53.8009	6.4255	4.00843e-10	2.65105e-07	12.6469
CCT8	mRNA	13.0821	42.0306	6.42304	4.06733e-10	2.65105e-07	12.6328
CENPM	mRNA	3.7274	7.26372	6.418	4.19044e-10	2.6941e-07	12.6041
NAE1	mRNA	2.92701	9.34678	6.40316	4.57427e-10	2.90627e-07	12.5199
AIMP2	mRNA	4.40228	13.4469	6.40116	4.62862e-10	2.90661e-07	12.5085
SKP2	mRNA	5.86559	9.94654	6.38521	5.0853e-10	3.10169e-07	12.418
VRK1	mRNA	2.16795	5.56516	6.37527	5.39176e-10	3.1998e-07	12.3617
MRPL19	mRNA	2.21595	8.66936	6.3732	5.45769e-10	3.20372e-07	12.3501
PRIM1	mRNA	1.85077	4.28265	6.36945	5.57951e-10	3.24002e-07	12.3288
BZW2	mRNA	10.0488	27.898	6.3477	6.33966e-10	3.45832e-07	12.206
ADSL	mRNA	2.37088	7.74668	6.34116	6.58745e-10	3.53624e-07	12.1692
LSM5	mRNA	3.08092	8.49454	6.33664	6.76417e-10	3.54659e-07	12.1437
PSAT1	mRNA	14.6112	20.7105	6.32948	7.05356e-10	3.66277e-07	12.1034
POLR1B	mRNA	1.92624	6.08833	6.30579	8.10116e-10	4.05095e-07	11.9703
CIAO2A	mRNA	5.00748	17.3551	6.29877	8.43957e-10	4.18146e-07	11.931
EIF3B	mRNA	7.07345	23.6266	6.2842	9.18744e-10	4.3979e-07	11.8494
FAM136A	mRNA	5.38066	18.4707	6.28392	9.20217e-10	4.3979e-07	11.8479
DKC1	mRNA	7.16653	19.9028	6.26552	1.02411e-09	4.7143e-07	11.7451
BOLA3	mRNA	2.13579	5.49627	6.2589	1.06423e-09	4.78947e-07	11.7082
DTL	mRNA	2.42715	5.30642	6.25659	1.07857e-09	4.81391e-07	11.6953
SMYD5	mRNA	2.72015	9.858	6.24773	1.13545e-09	5.02622e-07	11.6459
SSBP1	mRNA	3.88484	12.5883	6.2276	1.27573e-09	5.60128e-07	11.534
CHEK1	mRNA	1.5556	3.67032	6.21338	1.38491e-09	5.92694e-07	11.4551
CCDC86	mRNA	6.51519	16.9237	6.21227	1.3938e-09	5.92694e-07	11.449
TIMM10	mRNA	8.05405	22.9523	6.19738	1.51871e-09	6.40765e-07	11.3666
CDC25B	mRNA	18.2722	31.8377	6.18444	1.63613e-09	6.79685e-07	11.295
OIP5	mRNA	1.87021	4.12984	6.18221	1.65721e-09	6.83187e-07	11.2827
CCNB2	mRNA	5.34069	13.5546	6.17073	1.77019e-09	7.23445e-07	11.2194
CDK5	mRNA	1.78106	4.88411	6.1696	1.78165e-09	7.23445e-07	11.2132
MRPL50	mRNA	3.46181	10.3958	6.15318	1.95757e-09	7.77344e-07	11.1228
CNOT9	mRNA	2.45666	10.5397	6.14988	1.99491e-09	7.86389e-07	11.1047
E2F1	mRNA	5.53194	10.8687	6.14231	2.08315e-09	8.10534e-07	11.0631
MTHFD1L	mRNA	2.42471	6.49166	6.14135	2.09466e-09	8.10534e-07	11.0578
MRPL58	mRNA	6.0927	20.0557	6.1408	2.10119e-09	8.10534e-07	11.0548
TEX30	mRNA	1.86183	3.40598	6.13006	2.23426e-09	8.49728e-07	10.9959
DRG1	mRNA	5.43466	22.2221	6.12839	2.25563e-09	8.51855e-07	10.9867
MGME1	mRNA	4.4378	11.5159	6.12467	2.30409e-09	8.64115e-07	10.9663
SRSF7	mRNA	5.75188	26.0574	6.11166	2.48148e-09	9.15703e-07	10.8951
SLBP	mRNA	10.1298	30.5195	6.11015	2.50293e-09	9.15703e-07	10.8869
UBE2C	mRNA	34.5679	59.765	6.10851	2.52643e-09	9.15703e-07	10.8779
MRPL30	mRNA	2.44742	11.098	6.1045	2.58469e-09	9.30576e-07	10.856
DPM1	mRNA	13.6648	39.211	6.09943	2.66045e-09	9.51508e-07	10.8283
ENTR1	mRNA	3.1902	10.9158	6.08673	2.85959e-09	1.016e-06	10.759
LYRM1	mRNA	3.11359	7.52201	6.07631	3.03374e-09	1.06388e-06	10.7023
SNRPE	mRNA	12.0683	35.0237	6.07476	3.06047e-09	1.06633e-06	10.6939
EBPL	mRNA	7.91557	20.5602	6.06835	3.17374e-09	1.0987e-06	10.659
GOT2	mRNA	9.35159	35.2244	6.0621	3.28806e-09	1.1151e-06	10.625
CRLS1	mRNA	4.9145	13.722	6.06038	3.32035e-09	1.1151e-06	10.6157
CCT7	mRNA	14.8346	54.9939	6.06017	3.32421e-09	1.1151e-06	10.6146
PCLAF	mRNA	4.30896	8.95251	6.06016	3.32433e-09	1.1151e-06	10.6145
PSMG3	mRNA	3.62771	10.2189	6.05739	3.37691e-09	1.12574e-06	10.5995
MCM8	mRNA	1.95818	4.21825	6.05454	3.43189e-09	1.12847e-06	10.584
TSEN15	mRNA	3.92616	13.3198	6.05295	3.46279e-09	1.12847e-06	10.5754
MEST	mRNA	7.78536	13.0772	6.05274	3.46693e-09	1.12847e-06	10.5742
RNPS1	mRNA	3.50678	15.8955	6.05265	3.46867e-09	1.12847e-06	10.5737
SORD	mRNA	4.16011	7.38784	6.03256	3.88547e-09	1.24163e-06	10.4649
PTCD3	mRNA	2.04648	6.59734	6.03078	3.92471e-09	1.24679e-06	10.4552
SNRPD3	mRNA	8.86925	32.5688	6.02759	3.99575e-09	1.26193e-06	10.438
PIGU	mRNA	5.92968	17.5521	6.00975	4.41815e-09	1.37128e-06	10.3416
RRM2	mRNA	8.54901	19.0681	6.00378	4.56879e-09	1.39901e-06	10.3095
RPIA	mRNA	5.34281	14.3654	6.00331	4.58089e-09	1.39901e-06	10.3069
MKKS	mRNA	2.15384	6.89006	6.00314	4.58523e-09	1.39901e-06	10.306
GSS	mRNA	9.90431	29.2238	5.99642	4.76162e-09	1.44467e-06	10.2698
CENPN	mRNA	2.04535	5.36917	5.98857	4.97609e-09	1.50131e-06	10.2276
MTHFD1	mRNA	3.10587	9.18646	5.97779	5.28607e-09	1.57744e-06	10.1696
ACD	mRNA	2.37874	7.17094	5.97628	5.33097e-09	1.58186e-06	10.1615
LRPPRC	mRNA	6.6211	20.8467	5.9678	5.58988e-09	1.62355e-06	10.1161
TMEM209	mRNA	2.12083	6.44555	5.96612	5.64262e-09	1.62355e-06	10.1071
POLD2	mRNA	8.2715	24.587	5.93928	6.55453e-09	1.84363e-06	9.96343
TRAP1	mRNA	5.80024	14.494	5.93448	6.73222e-09	1.8838e-06	9.93779
SNRPG	mRNA	7.92621	24.843	5.93012	6.89755e-09	1.92011e-06	9.91454
EMC8	mRNA	1.95569	7.42266	5.92365	7.15058e-09	1.96024e-06	9.88001
PAFAH1B3	mRNA	9.76332	22.5474	5.92244	7.19882e-09	1.9635e-06	9.87356
NUPL2	mRNA	1.93455	5.67865	5.90851	7.77804e-09	2.10553e-06	9.79939
SNU13	mRNA	8.07326	32.8206	5.90425	7.96416e-09	2.1278e-06	9.77673
C19orf48	mRNA	9.02096	18.6997	5.90015	8.14723e-09	2.15682e-06	9.75495
YRDC	mRNA	2.41927	8.98369	5.89818	8.23676e-09	2.16984e-06	9.74448
MRPL37	mRNA	8.97656	33.5938	5.89567	8.35182e-09	2.17894e-06	9.73118
MCM2	mRNA	6.28867	14.4655	5.89141	8.55141e-09	2.20966e-06	9.70855
CHCHD3	mRNA	4.28107	14.3928	5.87729	9.24607e-09	2.35535e-06	9.63372
NDUFAF8	mRNA	5.09954	13.1724	5.87643	9.28991e-09	2.35541e-06	9.62918
SNRPA	mRNA	7.89184	31.9218	5.87259	9.48932e-09	2.39472e-06	9.60884
ELAVL1	mRNA	2.56828	12.0381	5.85306	1.05689e-08	2.59443e-06	9.50561
NIFK	mRNA	5.64414	19.2693	5.85108	1.06845e-08	2.61093e-06	9.49519
HOOK1	mRNA	3.21249	6.76881	5.84291	1.11762e-08	2.69704e-06	9.45209
NUDT15	mRNA	5.06053	13.8582	5.84274	1.11867e-08	2.69704e-06	9.45119
TMEM60	mRNA	4.3685	13.9871	5.83068	1.19532e-08	2.84376e-06	9.38772
POLR1D	mRNA	4.12682	15.2004	5.8292	1.20508e-08	2.85287e-06	9.37993
EXOSC2	mRNA	1.68509	5.84586	5.82512	1.23241e-08	2.88122e-06	9.35845
DTYMK	mRNA	4.49905	12.9035	5.82247	1.25042e-08	2.9049e-06	9.34456
C20orf27	mRNA	8.51937	20.3824	5.82205	1.25329e-08	2.9049e-06	9.34236
SLC25A10	mRNA	3.03114	7.30165	5.81279	1.3186e-08	3.04321e-06	9.29371
MRPS9	mRNA	3.40215	12.4482	5.80019	1.41278e-08	3.23243e-06	9.22765
WDR43	mRNA	4.04251	14.3455	5.79944	1.41855e-08	3.23243e-06	9.22375
PKMYT1	mRNA	2.56863	5.38749	5.79151	1.48147e-08	3.36163e-06	9.1822
SLC5A6	mRNA	5.68726	10.8442	5.78573	1.52898e-08	3.4467e-06	9.15197
MRPS2	mRNA	7.37116	21.4273	5.7854	1.53173e-08	3.4467e-06	9.15026
NME1	mRNA	7.5811	17.6149	5.77688	1.60459e-08	3.5661e-06	9.10576
TMEM70	mRNA	3.08751	9.98669	5.76544	1.70781e-08	3.73401e-06	9.04609
DNAAF5	mRNA	2.67073	9.3526	5.76398	1.72139e-08	3.74854e-06	9.0385
KNSTRN	mRNA	2.01735	5.5809	5.75076	1.84972e-08	3.97984e-06	8.96968
WDR5	mRNA	4.44341	14.2258	5.74842	1.87337e-08	4.01474e-06	8.95752
HS2ST1	mRNA	2.07385	6.44422	5.7388	1.97383e-08	4.18325e-06	8.90753
LYAR	mRNA	4.97426	12.1201	5.73832	1.97901e-08	4.18325e-06	8.90502
HMGB1	mRNA	10.0036	36.2102	5.73795	1.98299e-08	4.18325e-06	8.9031
MPHOSPH6	mRNA	2.64791	8.53605	5.73567	2.00767e-08	4.21883e-06	8.89126
LMNB2	mRNA	8.11857	22.0144	5.73351	2.03123e-08	4.25129e-06	8.88009
SFXN4	mRNA	3.73899	11.3781	5.73179	2.0503e-08	4.2587e-06	8.87115
RCN1P2	mRNA	1.98595	3.83002	5.73035	2.0664e-08	4.2757e-06	8.86367
NOP2	mRNA	3.89149	11.6849	5.71821	2.20672e-08	4.51416e-06	8.8008
MRPL36	mRNA	5.56767	15.8476	5.70843	2.3266e-08	4.68836e-06	8.75019
MZT1	mRNA	5.9746	13.1483	5.70699	2.34465e-08	4.70323e-06	8.74279
MCM3	mRNA	12.8097	35.0518	5.70638	2.35246e-08	4.70323e-06	8.73961
DUT	mRNA	3.64721	11.3348	5.7051	2.36881e-08	4.70323e-06	8.73298
DCTPP1	mRNA	10.694	30.4411	5.70431	2.37894e-08	4.70602e-06	8.7289
UCK2	mRNA	2.55799	8.13476	5.69901	2.44789e-08	4.78979e-06	8.70157
RMI2	mRNA	2.95382	6.42629	5.68914	2.58174e-08	5.02969e-06	8.65064
CNOT11	mRNA	6.13896	25.7961	5.68861	2.58912e-08	5.02969e-06	8.64791
LRRC20	mRNA	2.20158	5.08207	5.68549	2.63291e-08	5.09642e-06	8.63186
MIS18A	mRNA	3.9012	8.42804	5.68428	2.65013e-08	5.11143e-06	8.62563
ACP1	mRNA	4.13446	17.1644	5.67455	2.79269e-08	5.36723e-06	8.57551
HIST2H2AC	mRNA	1.51501	2.73804	5.67372	2.80512e-08	5.37201e-06	8.57126
GTF2H3	mRNA	2.01581	7.57193	5.66674	2.91231e-08	5.497e-06	8.5354
POLR2G	mRNA	5.97266	23.5011	5.66378	2.959e-08	5.52944e-06	8.52018
LTV1	mRNA	3.32188	10.6814	5.65986	3.02187e-08	5.61747e-06	8.50008
ABCF2	mRNA	3.70061	14	5.65893	3.03702e-08	5.61747e-06	8.4953
TFDP1	mRNA	12.1865	33.6166	5.65891	3.03731e-08	5.61747e-06	8.4952
MRPS31	mRNA	2.79796	8.33144	5.65495	3.10261e-08	5.6992e-06	8.47486
TBRG4	mRNA	3.45844	12.2904	5.65298	3.13546e-08	5.74001e-06	8.46479
SNRNP25	mRNA	1.82819	5.57437	5.64883	3.20608e-08	5.82443e-06	8.44349
NCAPG2	mRNA	1.93295	5.0572	5.63384	3.47384e-08	6.17795e-06	8.3668
RAN	mRNA	14.5111	53.0601	5.63364	3.47763e-08	6.17795e-06	8.36575
NUP58	mRNA	2.02119	6.02835	5.6326	3.497e-08	6.19199e-06	8.36044
TMEM106C	mRNA	9.01725	24.744	5.62005	3.73944e-08	6.51446e-06	8.29636
ZNF367	mRNA	1.97294	4.61591	5.61768	3.78695e-08	6.56431e-06	8.28429
TOMM22	mRNA	5.44397	21.1577	5.61741	3.79236e-08	6.56431e-06	8.28292
CHTF18	mRNA	1.51482	3.54568	5.59376	4.30149e-08	7.21435e-06	8.16251
PPIAP22	mRNA	12.2003	41.013	5.59236	4.3336e-08	7.2457e-06	8.1554
MTIF2	mRNA	2.83092	11.2785	5.59177	4.3472e-08	7.246e-06	8.15241
AURKB	mRNA	4.77194	10.3952	5.58139	4.59344e-08	7.51723e-06	8.09975
NCAPH	mRNA	2.75176	6.8596	5.57456	4.76303e-08	7.74781e-06	8.06511
NOL11	mRNA	2.5058	10.0388	5.56594	4.98559e-08	8.03722e-06	8.02147
CDCA3	mRNA	1.89756	4.2135	5.54804	5.48068e-08	8.67988e-06	7.93101
AC006329.1	mRNA	2.50267	3.56614	5.54538	5.55829e-08	8.75164e-06	7.91758
NCL	mRNA	16.1705	66.8507	5.54225	5.65092e-08	8.85543e-06	7.90179
ANP32A	mRNA	2.6534	11.7897	5.54058	5.70073e-08	8.87228e-06	7.89341
SAMD1	mRNA	8.88128	29.5181	5.53853	5.76265e-08	8.94287e-06	7.88309
NUSAP1	mRNA	6.87391	19.1845	5.53683	5.81476e-08	8.99788e-06	7.87449
EPOP	mRNA	2.67908	3.22471	5.53587	5.84417e-08	9.01756e-06	7.86967
NUDT21	mRNA	3.92534	16.0303	5.53127	5.98757e-08	9.18225e-06	7.84651
GS1.124K5.4	mRNA	1.78268	2.42242	5.53042	6.01458e-08	9.18225e-06	7.84221
PAQR4	mRNA	4.88156	10.5051	5.52975	6.03592e-08	9.18225e-06	7.83883
SAC3D1	mRNA	3.29255	8.3395	5.52413	6.21724e-08	9.4051e-06	7.81056
SMIM26	mRNA	7.78729	24.2795	5.52203	6.28633e-08	9.46838e-06	7.80001
PNPT1	mRNA	2.29782	7.61814	5.52179	6.29413e-08	9.46838e-06	7.79882
SNRPGP2	mRNA	3.2292	9.10889	5.51289	6.59575e-08	9.83099e-06	7.75412
TMEM74B	mRNA	2.76816	3.03143	5.51254	6.608e-08	9.83099e-06	7.75235
HNRNPC	mRNA	6.90076	39.2397	5.50918	6.72573e-08	9.97866e-06	7.73548
TRIP13	mRNA	3.91978	6.91513	5.5057	6.84973e-08	1.01348e-05	7.71803
TRIAP1	mRNA	4.03935	14.5414	5.49471	7.25619e-08	1.05625e-05	7.66299
PRPF4	mRNA	3.03554	11.3226	5.49228	7.34895e-08	1.06118e-05	7.65086
PSMD14	mRNA	1.70219	7.31252	5.4866	7.57091e-08	1.08529e-05	7.62245
GINS2	mRNA	4.35764	5.24011	5.48647	7.57624e-08	1.08529e-05	7.62178
CCT4	mRNA	12.8996	53.0598	5.48166	7.76936e-08	1.10708e-05	7.59775
AGMAT	mRNA	6.06093	11.0802	5.48027	7.82603e-08	1.1093e-05	7.59081
KHSRP	mRNA	13.6381	52.5986	5.47084	8.22155e-08	1.15928e-05	7.54374
NR2C2AP	mRNA	2.75833	8.59738	5.46842	8.32604e-08	1.16188e-05	7.53168
MCM4	mRNA	7.37161	18.4618	5.45159	9.0901e-08	1.24281e-05	7.44788
GTF2F2	mRNA	2.56803	7.83875	5.4501	9.16081e-08	1.24701e-05	7.44048
CKAP2	mRNA	5.56753	11.9537	5.44997	9.16698e-08	1.24701e-05	7.43984
DEPDC1B	mRNA	2.26648	4.77558	5.44388	9.46221e-08	1.28072e-05	7.40959
POP7	mRNA	8.47801	23.547	5.43865	9.72329e-08	1.30742e-05	7.38361
RBCK1	mRNA	8.98107	29.7323	5.43557	9.88001e-08	1.32072e-05	7.36836
CENPA	mRNA	2.26153	5.08161	5.4345	9.93509e-08	1.3248e-05	7.36305
CYCS	mRNA	16.1833	46.0153	5.43076	1.01299e-07	1.34744e-05	7.34452
CD320	mRNA	6.05465	15.284	5.42939	1.02023e-07	1.35375e-05	7.33772
BUB1	mRNA	2.78703	7.06658	5.42442	1.04689e-07	1.36649e-05	7.31311
SMYD2	mRNA	1.8769	6.08936	5.42407	1.04882e-07	1.36649e-05	7.31136
SCML1	mRNA	2.93748	5.42908	5.42403	1.049e-07	1.36649e-05	7.31119
DNAJA3	mRNA	2.3716	8.50318	5.4228	1.05571e-07	1.36724e-05	7.3051
STRADB	mRNA	1.59103	4.73571	5.42194	1.06044e-07	1.37007e-05	7.30084
ZWINT	mRNA	6.65064	17.6475	5.41884	1.07762e-07	1.38167e-05	7.28551
ZMYND19	mRNA	2.57732	8.10144	5.41876	1.07807e-07	1.38167e-05	7.28511
SNHG15	mRNA	1.6206	4.52177	5.41814	1.08154e-07	1.38167e-05	7.28204
CSNK2A1	mRNA	6.58305	23.6139	5.41802	1.08221e-07	1.38167e-05	7.28145
MSH2	mRNA	2.51415	7.43878	5.41171	1.1182e-07	1.40841e-05	7.25024
EZH2	mRNA	2.23573	6.23588	5.41032	1.12626e-07	1.41451e-05	7.24338
PPM1G	mRNA	7.41759	30.5913	5.40505	1.15741e-07	1.4417e-05	7.21736
DCXR	mRNA	16.867	31.5002	5.40411	1.16306e-07	1.44393e-05	7.21272
ACOT7	mRNA	5.78374	15.4401	5.40138	1.17958e-07	1.45441e-05	7.19926
TPRKB	mRNA	3.00048	10.3687	5.39419	1.22427e-07	1.49585e-05	7.16379
INTS14	mRNA	2.11201	9.70685	5.39356	1.22826e-07	1.49733e-05	7.16069
NOB1	mRNA	7.28702	26.4886	5.39262	1.2342e-07	1.50108e-05	7.15608
PHF5A	mRNA	4.66332	17.8849	5.38694	1.27092e-07	1.53892e-05	7.12812
PDRG1	mRNA	3.24451	9.06683	5.37403	1.3584e-07	1.61943e-05	7.06463
CPNE7	mRNA	2.74629	3.00484	5.3609	1.45336e-07	1.7215e-05	7.0002
MLXIPL	mRNA	5.62027	5.5104	5.35873	1.46963e-07	1.72914e-05	6.98958
GARS	mRNA	9.73997	37.8001	5.3545	1.50195e-07	1.75189e-05	6.96884
IMMT	mRNA	5.0585	25.7539	5.34969	1.53947e-07	1.78794e-05	6.94531
AC005083.1	mRNA	2.33911	3.32683	5.34334	1.59044e-07	1.84316e-05	6.91426
ALYREF	mRNA	9.94984	32.5258	5.34087	1.61066e-07	1.8626e-05	6.90222
COX7A2L	mRNA	2.00213	11.043	5.33704	1.64262e-07	1.88455e-05	6.88349
DSN1	mRNA	2.86252	8.87502	5.33692	1.64359e-07	1.88455e-05	6.88292
UQCC2	mRNA	1.55155	4.87706	5.33557	1.655e-07	1.89303e-05	6.87632
NDC1	mRNA	3.92743	11.9458	5.33323	1.67499e-07	1.90839e-05	6.86488
BANF1	mRNA	20.4796	69.9779	5.33253	1.68101e-07	1.91122e-05	6.86146
CDCA4	mRNA	3.31387	9.24714	5.32303	1.76471e-07	1.98548e-05	6.81514
DDX56	mRNA	4.30322	18.1864	5.31951	1.7967e-07	2.00892e-05	6.79802
RAD51AP1	mRNA	2.49172	6.05794	5.31721	1.81797e-07	2.0285e-05	6.78681
RPS7	mRNA	22.9032	80.8093	5.31449	1.84338e-07	2.05261e-05	6.77358
ORC1	mRNA	1.5484	3.71409	5.31234	1.86368e-07	2.07095e-05	6.76314
COMMD8	mRNA	2.88007	10.7504	5.30717	1.9135e-07	2.10718e-05	6.738
POLR1A	mRNA	1.63086	6.68008	5.30391	1.9456e-07	2.13128e-05	6.72214
PAK1IP1	mRNA	3.62823	11.6172	5.29928	1.992e-07	2.15426e-05	6.69968
TFAM	mRNA	2.05659	8.06309	5.29903	1.9945e-07	2.15426e-05	6.69849
LRRC61	mRNA	3.41576	8.86681	5.29503	2.03556e-07	2.19422e-05	6.67907
BUB1B	mRNA	2.51152	6.27821	5.28338	2.15979e-07	2.29605e-05	6.62263
MRPL4	mRNA	5.23213	15.658	5.28178	2.17746e-07	2.31029e-05	6.61486
PAXX	mRNA	6.42695	20.3853	5.27652	2.23632e-07	2.35884e-05	6.58945
GPN1	mRNA	1.87272	9.70904	5.27432	2.26152e-07	2.37245e-05	6.57878
C7orf26	mRNA	3.12543	14.1944	5.27281	2.27883e-07	2.38504e-05	6.57152
DDX18	mRNA	2.69439	11.7875	5.26914	2.32162e-07	2.42512e-05	6.5538
MCAT	mRNA	2.0568	7.52882	5.26643	2.35374e-07	2.4492e-05	6.54071
CFAP20	mRNA	2.3849	10.1974	5.25641	2.4763e-07	2.56054e-05	6.49236
MIPEP	mRNA	2.46713	7.09251	5.25321	2.51665e-07	2.58388e-05	6.47696
PPIA	mRNA	33.6866	137.503	5.24857	2.57646e-07	2.63526e-05	6.45459
DUS1L	mRNA	4.27572	16.2699	5.24783	2.58612e-07	2.64014e-05	6.45103
MRPL3	mRNA	8.98681	40.0099	5.247	2.59689e-07	2.64613e-05	6.44707
MYBL2	mRNA	19.1733	38.9308	5.24394	2.63741e-07	2.68236e-05	6.43233
SF3B6	mRNA	12.9856	54.9053	5.2287	2.84816e-07	2.8339e-05	6.35912
AC007405.3	mRNA	2.47901	2.67806	5.21986	2.97785e-07	2.94369e-05	6.31673
ST13	mRNA	10.3456	48.9968	5.21961	2.98158e-07	2.94369e-05	6.31554
METTL5	mRNA	3.45827	12.0023	5.21836	3.00031e-07	2.95678e-05	6.30958
C1QBP	mRNA	17.579	50.6995	5.20595	3.1935e-07	3.10189e-05	6.25017
RRP1B	mRNA	2.92503	10.8966	5.19954	3.29775e-07	3.16895e-05	6.2196
STMP1	mRNA	3.36407	12.3219	5.19874	3.31101e-07	3.17124e-05	6.21577
COA7	mRNA	1.54966	6.16662	5.19799	3.32363e-07	3.17124e-05	6.21216
SGTA	mRNA	4.56852	20.6991	5.19303	3.40731e-07	3.22828e-05	6.18849
PGAM5	mRNA	4.65759	14.6193	5.1869	3.5135e-07	3.30569e-05	6.15928
MTX2	mRNA	3.34157	14.938	5.18646	3.52128e-07	3.30725e-05	6.15718
MCM6	mRNA	4.31111	14.1109	5.18335	3.57643e-07	3.33009e-05	6.14239
TUBG1	mRNA	6.16469	21.7187	5.17746	3.68344e-07	3.40041e-05	6.11433
MCM5	mRNA	3.74131	11.2269	5.17319	3.76282e-07	3.44425e-05	6.09404
C12orf45	mRNA	2.07014	6.73448	5.17281	3.76991e-07	3.4449e-05	6.09225
ATP1B3	mRNA	14.1485	50.1366	5.16604	3.8995e-07	3.53116e-05	6.06009
MINPP1	mRNA	2.09502	7.29191	5.16583	3.90354e-07	3.53116e-05	6.05911
TSEN54	mRNA	2.75573	9.39871	5.16442	3.93116e-07	3.54428e-05	6.0524
POMP	mRNA	25.4854	83.7921	5.16226	3.97384e-07	3.55984e-05	6.04212
MAD2L1	mRNA	2.44116	6.01199	5.15878	4.04322e-07	3.60534e-05	6.02566
APEX1	mRNA	18.8267	73.2701	5.15539	4.11217e-07	3.64137e-05	6.00957
KHDRBS1	mRNA	6.46237	42.5701	5.14714	4.28462e-07	3.76245e-05	5.97049
MDH2	mRNA	23.1424	79.158	5.14418	4.34812e-07	3.80584e-05	5.9565
MAPK13	mRNA	4.49394	15.1811	5.13781	4.48793e-07	3.90921e-05	5.9264
WRNIP1	mRNA	4.15202	16.6382	5.13044	4.65539e-07	4.00341e-05	5.89155
TEX261	mRNA	4.56883	25.0706	5.12849	4.70057e-07	4.02943e-05	5.88237
CCT5	mRNA	10.2336	34.2069	5.12457	4.79291e-07	4.07027e-05	5.86387
SKA1	mRNA	1.73973	3.68471	5.12294	4.83163e-07	4.09159e-05	5.85622
COASY	mRNA	4.90868	17.9918	5.12285	4.83385e-07	4.09159e-05	5.85578
H2AFZ	mRNA	18.261	59.2948	5.12049	4.89078e-07	4.11697e-05	5.84465
SPG21	mRNA	3.66271	20.1786	5.1199	4.90507e-07	4.1171e-05	5.84187
HMBS	mRNA	1.53067	4.88035	5.11868	4.9349e-07	4.13193e-05	5.83611
PTGES2	mRNA	6.81131	21.8031	5.11682	4.98052e-07	4.13566e-05	5.82735
LSM2	mRNA	10.4344	32.6967	5.11247	5.08895e-07	4.20871e-05	5.80688
LIG1	mRNA	1.97451	5.99396	5.10315	5.32893e-07	4.35384e-05	5.76307
PCBD1	mRNA	20.6069	62.4757	5.10111	5.38294e-07	4.37676e-05	5.75348
RTKN	mRNA	4.27914	12.2428	5.0951	5.54504e-07	4.46955e-05	5.72527
EIF4EBP1	mRNA	33.17	60.8557	5.09284	5.60719e-07	4.50619e-05	5.71468
PSME3	mRNA	8.48147	33.0157	5.08801	5.74219e-07	4.5806e-05	5.69206
MTCH2	mRNA	6.99819	30.9031	5.08736	5.76084e-07	4.58871e-05	5.68898
HNRNPA2B1	mRNA	16.7775	87.7232	5.08589	5.80248e-07	4.61506e-05	5.68213
CACYBP	mRNA	4.72184	16.8973	5.08308	5.88352e-07	4.67264e-05	5.66895
ZCCHC3	mRNA	3.38504	9.46796	5.07797	6.03352e-07	4.77771e-05	5.64502
NABP2	mRNA	5.72527	20.5866	5.07444	6.13904e-07	4.81887e-05	5.62854
BOD1	mRNA	2.71682	13.5206	5.06175	6.5339e-07	5.0626e-05	5.5693
RPE	mRNA	2.20826	9.74682	5.05437	6.77509e-07	5.21952e-05	5.53486
UGT8	mRNA	4.38232	9.44761	5.05233	6.84315e-07	5.26445e-05	5.52536
SPC25	mRNA	1.83306	5.38446	5.04792	6.99266e-07	5.37182e-05	5.50483
DNMT1	mRNA	4.26325	10.9242	5.04712	7.01986e-07	5.37742e-05	5.50114
WDR77	mRNA	3.46726	12.2933	5.04494	7.09539e-07	5.4199e-05	5.49097
RCN2	mRNA	1.96764	7.05997	5.04377	7.13591e-07	5.4394e-05	5.48557
SPC24	mRNA	1.51369	3.45019	5.04363	7.14107e-07	5.4394e-05	5.48488
MRPL32	mRNA	1.88751	9.09873	5.04147	7.21677e-07	5.48376e-05	5.47486
SND1	mRNA	7.32819	33.984	5.04139	7.21962e-07	5.48376e-05	5.47449
HMGB1P5	mRNA	3.42404	8.40626	5.03874	7.31397e-07	5.53984e-05	5.46215
RECQL4	mRNA	4.32239	9.24635	5.03749	7.35875e-07	5.55817e-05	5.45635
ERH	mRNA	13.044	53.3039	5.02035	8.00101e-07	5.92723e-05	5.37687
CMTM8	mRNA	7.65436	15.8984	5.00756	8.51559e-07	6.28258e-05	5.31768
NUP205	mRNA	3.06421	11.0036	5.00718	8.53115e-07	6.28547e-05	5.31594
SRSF2	mRNA	9.18313	41.7461	4.99608	9.00444e-07	6.58031e-05	5.26468
ILF3	mRNA	5.01254	22.6242	4.98964	9.29002e-07	6.73352e-05	5.23503
CKS2	mRNA	31.7115	82.7347	4.98939	9.30138e-07	6.73352e-05	5.23387
MRPL11	mRNA	4.01898	13.9572	4.98589	9.46054e-07	6.81222e-05	5.21777
STARD7	mRNA	6.03862	29.0626	4.98338	9.57641e-07	6.86818e-05	5.20621
CDCA7	mRNA	9.60888	18.5069	4.97857	9.8024e-07	6.96458e-05	5.18407
GMPS	mRNA	2.32022	9.46594	4.9756	9.94451e-07	7.00788e-05	5.17041
HMGN2	mRNA	14.206	55.7861	4.9753	9.95885e-07	7.00788e-05	5.16904
JPT2	mRNA	5.49964	21.9814	4.9592	1.07651e-06	7.49185e-05	5.09516
RHEB	mRNA	4.69716	23.38	4.95746	1.08558e-06	7.54527e-05	5.08719
POLE4	mRNA	2.63974	7.66363	4.95279	1.11033e-06	7.66796e-05	5.0658
ELOC	mRNA	2.81001	10.7379	4.95161	1.11668e-06	7.69214e-05	5.06039
RRS1	mRNA	6.90114	19.6141	4.95096	1.12017e-06	7.70633e-05	5.05743
LAS1L	mRNA	1.50163	6.54942	4.95015	1.12454e-06	7.71676e-05	5.05373
CDCA8	mRNA	4.44052	13.5188	4.94711	1.14114e-06	7.79432e-05	5.03983
MANEAL	mRNA	3.99469	6.7262	4.94444	1.15593e-06	7.88208e-05	5.02761
CKLF	mRNA	3.5546	9.41239	4.94295	1.16423e-06	7.8987e-05	5.02083
CDKN3	mRNA	3.92823	9.50467	4.93763	1.19442e-06	8.06308e-05	4.99654
NUP37	mRNA	1.68413	6.11609	4.93553	1.20657e-06	8.1248e-05	4.98693
EIF2S2	mRNA	12.8983	49.8128	4.9306	1.23553e-06	8.24213e-05	4.96443
RPL26L1	mRNA	2.90267	11.3608	4.92714	1.25621e-06	8.3627e-05	4.94869
MRTO4	mRNA	4.01206	14.8248	4.92551	1.26607e-06	8.39977e-05	4.94127
SLC25A15	mRNA	1.95969	5.00166	4.91846	1.30966e-06	8.63594e-05	4.90916
GNPDA1	mRNA	3.60509	12.483	4.91479	1.33294e-06	8.7467e-05	4.89246
ENOPH1	mRNA	5.12898	21.5977	4.90812	1.37618e-06	8.95225e-05	4.86218
NPM1	mRNA	27.7246	98.5615	4.90539	1.39432e-06	9.018e-05	4.84976
QTRT1	mRNA	2.86728	8.04381	4.90468	1.39905e-06	9.03748e-05	4.84655
TGDS	mRNA	1.92614	7.09954	4.9001	1.43e-06	9.20464e-05	4.8258
HDAC2	mRNA	1.65126	6.68501	4.89819	1.44314e-06	9.26479e-05	4.81713
HNRNPF	mRNA	16.7094	84.77	4.89604	1.45804e-06	9.31142e-05	4.80738
CRNKL1	mRNA	2.33208	8.94798	4.89571	1.46038e-06	9.31142e-05	4.80587
FAM111B	mRNA	2.14025	4.72678	4.89476	1.46699e-06	9.32055e-05	4.80159
MTERF3	mRNA	2.91388	9.80171	4.89337	1.4768e-06	9.35772e-05	4.79527
NSUN2	mRNA	3.94608	13.9147	4.88574	1.53157e-06	9.64015e-05	4.76074
LRRC8D	mRNA	1.65722	7.26895	4.88383	1.54555e-06	9.68957e-05	4.75212
SAMD10	mRNA	2.97555	7.84992	4.88126	1.56458e-06	9.7677e-05	4.74052
TPX2	mRNA	12.7419	31.8985	4.88047	1.57048e-06	9.76972e-05	4.73695
RRP9	mRNA	3.97209	13.4527	4.87757	1.59236e-06	9.82806e-05	4.72384
GLRX5	mRNA	3.86238	15.77	4.87604	1.60399e-06	9.87723e-05	4.71694
PRMT1	mRNA	6.19234	21.6473	4.87478	1.61363e-06	9.90276e-05	4.71126
EIF6	mRNA	28.7432	98.7647	4.87429	1.61743e-06	9.91227e-05	4.70903
PTGES3	mRNA	18.9484	82.9633	4.87387	1.62069e-06	9.91227e-05	4.70713
DNAJA2	mRNA	1.90501	11.5178	4.87262	1.63036e-06	9.93766e-05	4.70149
MRPS33	mRNA	1.62017	4.73477	4.87055	1.64647e-06	9.9789e-05	4.69217
PAIP1	mRNA	5.23846	18.4496	4.8699	1.65156e-06	9.98799e-05	4.68924
RAC3	mRNA	5.0327	5.2262	4.86725	1.67254e-06	0.000100493	4.67728
FERMT1	mRNA	12.4704	24.8198	4.86697	1.67473e-06	0.000100493	4.67604
FARSB	mRNA	4.36076	16.6831	4.86288	1.70765e-06	0.000101902	4.65759
BIRC5	mRNA	3.99741	9.72627	4.85829	1.7453e-06	0.000103058	4.63692
TOMM34	mRNA	10.526	30.6991	4.85782	1.74923e-06	0.00010313	4.63479
TK1	mRNA	17.3632	42.4467	4.85614	1.76319e-06	0.000103727	4.62725
TMEM230	mRNA	10.6695	38.3725	4.85214	1.79702e-06	0.000105258	4.60924
TIGAR	mRNA	1.57394	5.52488	4.84944	1.82016e-06	0.000106039	4.59712
CPOX	mRNA	1.9358	7.17972	4.84331	1.87384e-06	0.000108232	4.56958
PDCD2L	mRNA	2.06279	6.26471	4.83975	1.90566e-06	0.000109601	4.55363
ARF5	mRNA	10.3014	41.4569	4.83762	1.92493e-06	0.000110357	4.54409
FAM207A	mRNA	3.12625	9.32914	4.83668	1.93356e-06	0.000110464	4.53986
C5orf22	mRNA	2.29932	8.08247	4.83662	1.93411e-06	0.000110464	4.53959
C16orf91	mRNA	2.29776	9.10897	4.83378	1.96024e-06	0.000111265	4.52688
PSMA3	mRNA	5.59756	24.7109	4.83299	1.96762e-06	0.000111449	4.52331
DENR	mRNA	4.06805	19.2358	4.83135	1.98293e-06	0.000111888	4.51597
RCN1	mRNA	6.6729	17.381	4.83086	1.98747e-06	0.0001119	4.51381
MRPL45	mRNA	6.65862	22.38	4.82978	1.99768e-06	0.000112116	4.50895
ARL6IP6	mRNA	1.76193	7.13438	4.8289	2.00598e-06	0.000112146	4.50502
TM7SF2	mRNA	3.07584	5.33625	4.82514	2.04198e-06	0.000113221	4.48818
MRPL35	mRNA	1.89799	9.86025	4.8187	2.10493e-06	0.000115879	4.45942
SMARCD2	mRNA	6.54862	28.9947	4.81588	2.13315e-06	0.000116671	4.44681
RALY	mRNA	6.04143	24.1024	4.81264	2.16597e-06	0.000117917	4.43234
GRPEL1	mRNA	1.9796	7.47143	4.81205	2.17203e-06	0.000118081	4.4297
BRIX1	mRNA	2.95999	7.56942	4.81091	2.18372e-06	0.000118524	4.42462
LYSMD2	mRNA	2.13465	7.67013	4.80783	2.21562e-06	0.000119699	4.41088
C17orf58	mRNA	1.69983	5.97586	4.80574	2.2375e-06	0.000120475	4.40157
PRR7	mRNA	4.09407	9.2555	4.79992	2.29967e-06	0.000123086	4.37562
SSRP1	mRNA	5.29971	24.4641	4.79703	2.3311e-06	0.000124521	4.36277
ACTR5	mRNA	1.7266	5.37297	4.79579	2.3447e-06	0.000125002	4.35726
SKA3	mRNA	3.18313	7.35666	4.79485	2.35513e-06	0.000125063	4.35306
MRPS28	mRNA	1.63979	5.944	4.78693	2.44432e-06	0.000128535	4.31787
KCTD5	mRNA	3.34811	13.7282	4.77984	2.52699e-06	0.000131806	4.28638
ANAPC11	mRNA	3.51993	12.6071	4.77875	2.53984e-06	0.000131825	4.28158
SRSF3	mRNA	4.73192	29.4603	4.77865	2.54106e-06	0.000131825	4.28112
LSM4	mRNA	8.34246	28.0838	4.7759	2.57399e-06	0.000133097	4.26894
TIMELESS	mRNA	2.60066	7.97131	4.77174	2.62467e-06	0.000134996	4.25048
YDJC	mRNA	8.27705	21.7522	4.77029	2.64257e-06	0.000135658	4.24405
ATP6V1F	mRNA	25.2414	94.8251	4.76323	2.73114e-06	0.0001388	4.21285
REPIN1	mRNA	13.9673	45.1314	4.75879	2.78844e-06	0.000140083	4.1932
SRSF1	mRNA	7.66769	42.1254	4.75841	2.7934e-06	0.000140202	4.19152
GMNN	mRNA	3.05029	8.57285	4.74923	2.91562e-06	0.000144989	4.151
HDHD5	mRNA	1.65579	6.21605	4.74875	2.92219e-06	0.000145009	4.14887
POLD1	mRNA	3.97331	7.44004	4.74844	2.92644e-06	0.000145009	4.14749
TRIM24	mRNA	3.03853	7.43669	4.74599	2.96e-06	0.000146119	4.1367
KPNA2	mRNA	14.4262	44.0787	4.74277	3.00473e-06	0.000147251	4.12251
ITPA	mRNA	5.74282	20.5969	4.74127	3.02581e-06	0.000148015	4.1159
SEC23B	mRNA	6.90566	25.6476	4.73324	3.14099e-06	0.000152271	4.08056
PEMT	mRNA	3.52112	12.8425	4.72935	3.19824e-06	0.000154907	4.06347
POLE3	mRNA	5.24412	25.2822	4.72705	3.2326e-06	0.000156151	4.05336
PHB2	mRNA	22.0457	79.1602	4.7249	3.26499e-06	0.000157293	4.04394
ZBED6CL	mRNA	1.51899	3.83405	4.72301	3.29384e-06	0.00015786	4.03562
MRPS34	mRNA	15.8299	61.0642	4.72115	3.3224e-06	0.000158716	4.02745
EIF4A3	mRNA	3.5329	16.1825	4.71926	3.35166e-06	0.000159808	4.01916
COA4	mRNA	5.29114	19.5753	4.71919	3.35271e-06	0.000159808	4.01886
NUTF2	mRNA	7.00346	28.7109	4.71363	3.44022e-06	0.000163116	3.99449
XRCC6	mRNA	13.8649	71.8009	4.70767	3.53649e-06	0.000165695	3.96839
PATZ1	mRNA	2.40828	8.35088	4.70698	3.54788e-06	0.00016589	3.96535
NDUFA8	mRNA	9.02744	40.047	4.70059	3.65422e-06	0.000169396	3.93743
GUF1	mRNA	2.35885	10.0535	4.70037	3.65807e-06	0.000169429	3.93644
CHAF1A	mRNA	1.8286	6.52659	4.69914	3.67885e-06	0.000169713	3.93108
COPG2	mRNA	1.71936	6.04831	4.69821	3.69477e-06	0.000170198	3.927
SLIRP	mRNA	5.67516	16.1428	4.69514	3.74748e-06	0.000171511	3.9136
FASTKD5	mRNA	2.22619	8.47004	4.69336	3.77845e-06	0.000172638	3.90582
NASP	mRNA	2.49313	9.61236	4.69335	3.77851e-06	0.000172638	3.90581
LRRC45	mRNA	2.26191	6.70002	4.69221	3.79856e-06	0.000173261	3.90081
METTL26	mRNA	9.97504	34.7373	4.68798	3.87337e-06	0.000175893	3.88237
REXO4	mRNA	2.33978	9.59321	4.68672	3.89593e-06	0.000176238	3.87688
RPS7P1	mRNA	9.72303	28.3418	4.68273	3.96831e-06	0.000178442	3.85948
PHB	mRNA	6.47845	27.447	4.67909	4.03534e-06	0.000180704	3.84365
TMEM14B	mRNA	2.48468	9.79907	4.67745	4.06591e-06	0.000181471	3.83652
ENDOG	mRNA	2.85937	7.60074	4.67517	4.1089e-06	0.000182353	3.82658
KARS	mRNA	6.4944	32.5132	4.67515	4.10931e-06	0.000182353	3.82648
RCC1	mRNA	4.37558	13.7309	4.67127	4.18326e-06	0.000185026	3.80963
NUP155	mRNA	2.63931	7.16669	4.66975	4.21261e-06	0.000185865	3.80302
MRPL12	mRNA	6.2213	19.071	4.66955	4.21656e-06	0.000185865	3.80213
TMEM185B	mRNA	4.22521	17.9307	4.66784	4.24982e-06	0.000186823	3.79471
ABT1	mRNA	2.04399	10.3849	4.66675	4.27123e-06	0.000187382	3.78996
SF3B5	mRNA	23.5873	95.8427	4.66329	4.33959e-06	0.000189152	3.77496
DLD	mRNA	4.03186	14.9912	4.6618	4.36929e-06	0.0001901	3.76851
MRPL28	mRNA	4.06477	16.2185	4.66167	4.3719e-06	0.0001901	3.76795
SNX5	mRNA	3.65531	14.4683	4.66003	4.40506e-06	0.000191234	3.76081
SLC1A4	mRNA	2.62923	7.59367	4.65939	4.418e-06	0.000191642	3.75803
HJURP	mRNA	1.94085	5.5321	4.65801	4.44609e-06	0.000192397	3.75205
CAD	mRNA	3.61832	11.8472	4.6533	4.54313e-06	0.000194774	3.73165
FARSA	mRNA	6.52148	26.7423	4.65316	4.54611e-06	0.000194774	3.73103
UTP18	mRNA	2.38942	10.9261	4.65214	4.56731e-06	0.000195141	3.72663
BRAT1	mRNA	2.74262	10.7784	4.65173	4.57609e-06	0.000195361	3.72482
POLR2H	mRNA	3.96248	15.7673	4.64805	4.65388e-06	0.000197433	3.70889
RPS19	mRNA	44.1951	144.533	4.64709	4.67422e-06	0.000197985	3.70477
CBFB	mRNA	3.51785	14.5485	4.64603	4.69715e-06	0.000198334	3.70015
ZNF706	mRNA	3.11365	11.9577	4.64293	4.76417e-06	0.000200537	3.68677
MRPS30	mRNA	2.37253	8.14972	4.6425	4.77356e-06	0.000200776	3.68491
MAIP1	mRNA	2.07483	9.71215	4.64197	4.78522e-06	0.000200953	3.6826
CCNB1IP1	mRNA	2.42649	8.24603	4.64086	4.80964e-06	0.000201665	3.67779
C7orf50	mRNA	2.94257	9.74696	4.64063	4.81457e-06	0.000201715	3.67683
KIF22	mRNA	3.44255	12.0484	4.63871	4.85708e-06	0.000202553	3.66852
CENPW	mRNA	5.81591	15.1911	4.63831	4.86591e-06	0.000202765	3.66681
RAB15	mRNA	5.64178	10.2563	4.63271	4.99216e-06	0.000206117	3.64262
MRPL44	mRNA	2.79985	14.2602	4.62885	5.08095e-06	0.000208831	3.62596
RPS7P10	mRNA	1.53308	4.23643	4.6288	5.08219e-06	0.000208831	3.62573
IQCB1	mRNA	1.68468	6.4801	4.62532	5.16335e-06	0.000211729	3.61077
PUM3	mRNA	4.35577	11.4886	4.62442	5.18466e-06	0.000212137	3.60688
FANCI	mRNA	2.17819	6.3753	4.6244	5.18509e-06	0.000212137	3.60681
GCA	mRNA	1.85346	7.17689	4.62236	5.23363e-06	0.000213476	3.59801
AAAS	mRNA	2.07498	10.071	4.62126	5.25992e-06	0.000213902	3.59327
MED4	mRNA	3.50423	15.6619	4.62105	5.26509e-06	0.000213951	3.59235
DAZAP1	mRNA	2.39293	13.3336	4.62044	5.27965e-06	0.000214294	3.58974
POLR2C	mRNA	3.15457	16.169	4.61967	5.29822e-06	0.000214651	3.58642
MRPL39	mRNA	4.33044	13.9475	4.61776	5.34457e-06	0.00021572	3.5782
AXIN2	mRNA	11.166	7.37711	4.61743	5.35255e-06	0.000215823	3.57679
MRPS5	mRNA	1.55822	7.1842	4.61733	5.35512e-06	0.000215823	3.57634
KDM1B	mRNA	2.92476	9.54951	4.61582	5.39188e-06	0.000216981	3.56988
NDUFAB1	mRNA	9.85143	39.1934	4.6146	5.42212e-06	0.000218035	3.5646
UBE2N	mRNA	2.87603	15.1534	4.61378	5.44225e-06	0.000218682	3.5611
PRDX2	mRNA	21.1194	72.329	4.61106	5.51005e-06	0.000220749	3.54941
DCUN1D5	mRNA	2.98392	11.7781	4.60325	5.7093e-06	0.000225613	3.51587
PYCR1	mRNA	13.2108	32.5639	4.59845	5.83522e-06	0.00022902	3.49528
ADCK2	mRNA	2.59455	9.85291	4.59824	5.84067e-06	0.000229067	3.4944
DDC	mRNA	6.03878	10.2512	4.59782	5.85195e-06	0.000229265	3.49258
FAM173A	mRNA	2.61974	7.81137	4.59489	5.93036e-06	0.000231241	3.48001
CBX2	mRNA	2.06625	2.63906	4.59215	6.00437e-06	0.000233117	3.46831
ALG5	mRNA	4.75928	16.4937	4.58956	6.07533e-06	0.000235196	3.45722
SEPHS1	mRNA	2.97432	13.4861	4.58544	6.1899e-06	0.000238946	3.43959
THOC6	mRNA	3.24959	12.7956	4.58223	6.28056e-06	0.00024141	3.42587
PGP	mRNA	2.83551	10.3812	4.57966	6.35413e-06	0.000243372	3.41488
PPIL1	mRNA	5.97208	21.8648	4.57691	6.43367e-06	0.000245548	3.40314
RRP1	mRNA	1.68482	6.02484	4.57592	6.4624e-06	0.000245949	3.39893
PCCB	mRNA	1.6501	5.26066	4.57208	6.57574e-06	0.000249695	3.38253
CCDC58	mRNA	2.85858	9.71931	4.56973	6.64581e-06	0.000250458	3.37253
EEF1E1	mRNA	2.42059	7.61744	4.56706	6.72655e-06	0.000252597	3.36113
RANGAP1	mRNA	4.51279	20.0993	4.56585	6.76337e-06	0.000253122	3.35598
TPI1	mRNA	41.0228	152.174	4.56292	6.85331e-06	0.000255605	3.34352
IDH3B	mRNA	7.18976	29.9857	4.56267	6.86117e-06	0.000255605	3.34244
MEN1	mRNA	2.91291	11.2878	4.56249	6.86667e-06	0.000255605	3.34168
THOP1	mRNA	1.74037	6.15616	4.55961	6.95655e-06	0.000257216	3.32942
AZIN1	mRNA	6.94202	26.9561	4.55955	6.95847e-06	0.000257216	3.32916
HSPH1	mRNA	9.69455	20.4306	4.55139	7.21892e-06	0.00026403	3.2945
YARS	mRNA	2.40019	10.7675	4.55064	7.24347e-06	0.000264135	3.29129
TRABD2A	mRNA	1.97342	3.09809	4.5501	7.26113e-06	0.0002646	3.289
NCAPD3	mRNA	1.73944	5.65809	4.54857	7.31131e-06	0.00026607	3.2825
BRI3BP	mRNA	4.00908	12.5268	4.54827	7.32125e-06	0.000266073	3.28122
DPH2	mRNA	2.33177	10.795	4.5465	7.37972e-06	0.000267089	3.27372
KPNB1	mRNA	5.85738	36.2687	4.54295	7.49845e-06	0.000269808	3.25867
FOXP4.AS1	mRNA	2.34859	3.33495	4.54293	7.49898e-06	0.000269808	3.2586
QSOX2	mRNA	2.27484	7.00258	4.53468	7.78218e-06	0.000278031	3.22364
UBE2I	mRNA	1.88271	10.8024	4.53187	7.88098e-06	0.000280008	3.21175
PSPC1	mRNA	2.23984	11.3008	4.52737	8.04165e-06	0.000284967	3.19272
UHRF1	mRNA	2.06513	5.26491	4.51698	8.425e-06	0.000294493	3.14882
BSPRY	mRNA	3.07193	8.67903	4.51341	8.5607e-06	0.000298464	3.13376
RP9	mRNA	2.14885	7.2761	4.51323	8.56746e-06	0.000298507	3.13301
PTBP1	mRNA	10.0296	58.6188	4.51182	8.62175e-06	0.000300011	3.12706
PSMB3	mRNA	38.9615	127.58	4.50966	8.70546e-06	0.000301949	3.11795
SET	mRNA	13.8166	68.0338	4.50937	8.71656e-06	0.000301949	3.11675
MGMT	mRNA	1.69119	5.14724	4.50692	8.81239e-06	0.000304014	3.10645
SUZ12	mRNA	2.67643	9.52808	4.49371	9.34747e-06	0.000315808	3.05089
ESF1	mRNA	3.88767	11.4659	4.49345	9.35849e-06	0.000315878	3.04979
COX5A	mRNA	21.9092	90.0089	4.4905	9.48214e-06	0.000319254	3.03742
NECAB3	mRNA	1.91362	5.98448	4.48896	9.54753e-06	0.000321055	3.03094
DARS2	mRNA	5.11223	14.2118	4.48845	9.56919e-06	0.000321492	3.02881
SNRPF	mRNA	7.12725	21.0281	4.48763	9.60408e-06	0.000321688	3.02538
PDCD2	mRNA	1.58731	7.36914	4.48735	9.61613e-06	0.000321688	3.0242
UBE2S	mRNA	7.81282	18.5293	4.48731	9.61773e-06	0.000321688	3.02404
DCAF13	mRNA	2.17781	5.9864	4.48721	9.62196e-06	0.000321688	3.02363
MAPRE1	mRNA	10.503	52.6771	4.48703	9.62969e-06	0.000321688	3.02287
PPIAP29	mRNA	3.3259	6.45618	4.4837	9.77372e-06	0.00032418	3.00888
OLA1	mRNA	4.0384	16.9083	4.47513	1.01532e-05	0.000334002	2.973
KIF11	mRNA	3.2053	10.5704	4.47449	1.0182e-05	0.000334477	2.97033
PRPS2	mRNA	6.90741	22.0044	4.47362	1.02212e-05	0.000335195	2.96671
FKBP1A	mRNA	22.1362	109.832	4.47081	1.03497e-05	0.000338748	2.95495
SERBP1	mRNA	6.95007	41.7552	4.47013	1.03809e-05	0.000339152	2.95211
TOMM40	mRNA	8.2621	25.4814	4.46903	1.04317e-05	0.000340401	2.94751
CCNF	mRNA	1.5375	4.75909	4.46783	1.04872e-05	0.000341388	2.94251
WBP11	mRNA	3.37233	18.1806	4.46152	1.07848e-05	0.000348346	2.91616
GART	mRNA	2.4228	10.4427	4.46121	1.07996e-05	0.000348614	2.91487
ABHD12	mRNA	7.19074	26.5764	4.45944	1.0885e-05	0.000350532	2.90746
RPLP1	mRNA	86.0747	338.479	4.45848	1.0931e-05	0.000351176	2.90348
EEF1B2P3	mRNA	3.035	9.92862	4.45781	1.09636e-05	0.000351795	2.90068
NTHL1	mRNA	1.81202	5.80939	4.45745	1.09812e-05	0.000351795	2.89916
RCC2	mRNA	11.8905	47.4763	4.45715	1.09958e-05	0.000351795	2.89791
ATP5PD	mRNA	5.4669	25.6962	4.45564	1.10694e-05	0.00035352	2.89163
EPCAM	mRNA	67.047	219.235	4.45459	1.11208e-05	0.000354202	2.88727
DARS	mRNA	5.0597	25.811	4.4544	1.11303e-05	0.000354208	2.88647
XRN2	mRNA	8.8569	35.4598	4.45061	1.13186e-05	0.000358301	2.87067
UNC50	mRNA	1.94865	12.5889	4.44893	1.14031e-05	0.00036013	2.86367
EXOSC5	mRNA	5.26216	16.5044	4.44452	1.16274e-05	0.000364656	2.84533
TROAP	mRNA	2.43433	6.69432	4.4432	1.1695e-05	0.000366138	2.83987
SLC7A1	mRNA	7.70223	20.9254	4.44155	1.17807e-05	0.000368608	2.833
HES6	mRNA	6.06864	8.6084	4.43835	1.19484e-05	0.000372559	2.81969
TRA2A	mRNA	2.90682	15.6635	4.43614	1.20654e-05	0.000375123	2.81052
MED30	mRNA	2.38101	9.30825	4.43425	1.21665e-05	0.00037689	2.80267
FAM192A	mRNA	1.81318	12.1113	4.42652	1.25878e-05	0.000386251	2.77063
EFNA4	mRNA	4.01389	11.6577	4.42575	1.26304e-05	0.000386968	2.76745
BOP1	mRNA	6.69366	21.3877	4.42522	1.266e-05	0.000387368	2.76524
YWHAQ	mRNA	17.4403	103.71	4.42448	1.27011e-05	0.000387802	2.76219
TTLL4	mRNA	1.78655	5.7977	4.42272	1.27996e-05	0.000389215	2.75492
PSMB7	mRNA	10.5392	56.1093	4.42107	1.28929e-05	0.000390292	2.74809
RPSAP19	mRNA	1.50235	2.94099	4.41698	1.3127e-05	0.000393964	2.73116
POLDIP2	mRNA	9.56225	50.8462	4.41676	1.31396e-05	0.000394005	2.73025
ERAL1	mRNA	5.74011	25.234	4.41639	1.31609e-05	0.000394075	2.72873
SCD	mRNA	35.9218	56.0982	4.41591	1.31886e-05	0.000394148	2.72675
VPS9D1.AS1	mRNA	3.76445	6.90948	4.41521	1.32295e-05	0.000394416	2.72384
ARMC1	mRNA	2.33624	12.2415	4.41461	1.32641e-05	0.000395107	2.72138
MRPL16	mRNA	4.43587	16.7545	4.41141	1.34523e-05	0.000400272	2.70812
TMEM62	mRNA	1.72177	6.62465	4.40974	1.35513e-05	0.000402108	2.70123
TNPO3	mRNA	2.64085	15.5786	4.39963	1.41649e-05	0.000414171	2.65957
MRPL15	mRNA	9.60951	36.5582	4.3922	1.46331e-05	0.000423733	2.62898
IPO5	mRNA	6.02079	19.8944	4.39184	1.46567e-05	0.000424189	2.62746
APMAP	mRNA	9.99196	40.1884	4.38661	1.49957e-05	0.000431457	2.60595
FAU	mRNA	26.1261	118.856	4.38418	1.51555e-05	0.000434225	2.59599
NPRL3	mRNA	1.60698	8.53821	4.383	1.52334e-05	0.000435742	2.59116
MRPL40	mRNA	3.35379	13.1805	4.37605	1.57029e-05	0.000444695	2.56263
TMUB1	mRNA	7.85014	28.9234	4.37408	1.58386e-05	0.000447601	2.55453
SLC35D2	mRNA	3.95488	15.5039	4.36563	1.64324e-05	0.00045812	2.51993
TCF20	mRNA	3.06296	11.7735	4.36413	1.65395e-05	0.000459474	2.51382
AP002387.1	mRNA	3.86846	6.97429	4.3612	1.67516e-05	0.000463222	2.50184
NCAPG	mRNA	1.64289	4.97502	4.35873	1.69328e-05	0.000466748	2.49173
RAD23B	mRNA	7.7167	42.2657	4.35867	1.6937e-05	0.000466748	2.4915
TUFM	mRNA	16.6397	75.7231	4.35745	1.70271e-05	0.00046725	2.48652
RFC5	mRNA	1.7244	6.84977	4.3545	1.7247e-05	0.000470653	2.47446
MDK	mRNA	92.1461	144.885	4.34923	1.76457e-05	0.000478631	2.45298
CKS1B	mRNA	3.92893	13.609	4.34901	1.76629e-05	0.000478859	2.45206
TWISTNB	mRNA	2.08192	8.88797	4.34795	1.77438e-05	0.000479455	2.44776
PSMA4	mRNA	3.65787	16.967	4.34774	1.77604e-05	0.000479455	2.44688
EPHB2	mRNA	5.02999	8.64038	4.34768	1.77648e-05	0.000479455	2.44665
POLR2E	mRNA	4.89523	22.7909	4.34676	1.78357e-05	0.000480646	2.44291
ROMO1	mRNA	21.0684	76.445	4.34638	1.78658e-05	0.000481218	2.44133
NOLC1	mRNA	8.80945	35.3661	4.34509	1.79655e-05	0.000482572	2.4361
NFE2L3	mRNA	6.28784	17.8699	4.34364	1.80791e-05	0.000483587	2.43017
SRRT	mRNA	3.88294	21.1544	4.33278	1.89493e-05	0.000496774	2.38601
CIAPIN1	mRNA	2.07625	11.0887	4.33194	1.90182e-05	0.000497355	2.3826
CTPS1	mRNA	1.58445	6.04735	4.3294	1.92286e-05	0.000500362	2.37226
ATAD2	mRNA	3.49046	9.84266	4.32828	1.93217e-05	0.000501668	2.36772
FEN1	mRNA	4.40599	15.7826	4.32659	1.94631e-05	0.000503871	2.36087
CBX4	mRNA	6.10498	19.3507	4.32618	1.94978e-05	0.000504058	2.3592
DEK	mRNA	9.5558	41.2099	4.32575	1.95338e-05	0.000504507	2.35746
TMEM33	mRNA	2.62007	11.9685	4.32439	1.96493e-05	0.000506278	2.35193
PDCD6	mRNA	2.22697	9.49817	4.32289	1.97767e-05	0.000508834	2.34586
PPP1R8	mRNA	1.77984	12.4644	4.32261	1.98007e-05	0.000508919	2.34472
RACGAP1	mRNA	3.61617	12.3557	4.32127	1.99154e-05	0.000511183	2.3393
SPR	mRNA	6.87182	27.4941	4.32111	1.99294e-05	0.000511299	2.33864
MSRB1	mRNA	4.47188	15.3699	4.31421	2.05316e-05	0.000521951	2.31067
GAPDH	mRNA	236.608	853.644	4.31043	2.0868e-05	0.000526872	2.29541
RPS28	mRNA	42.1778	141.651	4.30372	2.148e-05	0.000538046	2.26827
MAGOH	mRNA	3.96711	17.8003	4.30245	2.15979e-05	0.000539998	2.26313
KIF23	mRNA	1.84642	5.07163	4.30086	2.17458e-05	0.000542065	2.25673
MAZ	mRNA	8.14288	30.3092	4.29973	2.18516e-05	0.000542936	2.25217
NARS	mRNA	10.0666	42.0397	4.29505	2.22954e-05	0.000549048	2.23329
RRN3	mRNA	2.13368	10.2252	4.29436	2.23615e-05	0.000549923	2.23051
HMMR	mRNA	2.32899	6.6591	4.29265	2.25269e-05	0.000552732	2.22359
NUDC	mRNA	6.81345	33.8995	4.29161	2.26276e-05	0.000553835	2.21941
SNX8	mRNA	1.82008	7.10506	4.29144	2.26436e-05	0.000553835	2.21874
TIMM13	mRNA	5.75553	24.4733	4.29103	2.26833e-05	0.000554556	2.2171
VPS25	mRNA	5.33266	23.5845	4.28648	2.31304e-05	0.00055991	2.19878
CIAO1	mRNA	2.15961	16.6214	4.28246	2.35332e-05	0.000566611	2.18257
NPM1P27	mRNA	1.88381	5.98654	4.28212	2.35667e-05	0.000567053	2.18124
SUPT16H	mRNA	3.64298	17.1017	4.28194	2.35856e-05	0.000567053	2.18048
MORN2	mRNA	1.96388	6.85192	4.28106	2.3674e-05	0.000568228	2.17697
HGH1	mRNA	5.72675	17.8005	4.27871	2.39136e-05	0.000571694	2.16752
NDUFAF4	mRNA	2.11163	8.22631	4.27519	2.42768e-05	0.0005768	2.15338
ATXN10	mRNA	2.35656	12.7454	4.27465	2.43332e-05	0.000577378	2.1512
TMEM201	mRNA	1.54666	5.25425	4.2745	2.43487e-05	0.000577493	2.1506
NPM3	mRNA	5.37452	13.3607	4.27276	2.45307e-05	0.00058079	2.14361
DDRGK1	mRNA	6.33479	27.1582	4.27231	2.45779e-05	0.000581651	2.14181
NCOA5	mRNA	3.07133	13.8148	4.27105	2.47103e-05	0.000583824	2.13677
MLST8	mRNA	2.04495	9.70359	4.26893	2.49349e-05	0.000587783	2.12828
UQCC3	mRNA	1.71119	6.76687	4.26859	2.49716e-05	0.000588187	2.1269
RCBTB1	mRNA	2.16646	6.54643	4.26439	2.54235e-05	0.000595145	2.11007
CCT3	mRNA	12.5406	60.4562	4.25914	2.59991e-05	0.000602092	2.08907
MZT2A	mRNA	2.45491	9.05438	4.2567	2.62712e-05	0.000606573	2.0793
BCL2L12	mRNA	2.89506	9.49297	4.25254	2.67417e-05	0.000613242	2.06265
TIMM23	mRNA	7.27847	39.8185	4.25025	2.70031e-05	0.00061707	2.05353
PPP2R1B	mRNA	1.68576	6.52146	4.25025	2.70039e-05	0.00061707	2.0535
RPF2	mRNA	2.3288	8.38127	4.24177	2.79959e-05	0.000632337	2.01967
FBL	mRNA	16.6908	59.7751	4.23692	2.85782e-05	0.000640237	2.00036
RPRD1B	mRNA	2.42701	10.6554	4.23679	2.85944e-05	0.000640237	1.99983
PATL1	mRNA	4.49637	24.9977	4.23384	2.89545e-05	0.000646102	1.9881
KIF4A	mRNA	1.90192	5.91714	4.23136	2.92613e-05	0.000651115	1.97821
POP5	mRNA	1.63978	7.5348	4.22992	2.94401e-05	0.000651505	1.9725
EEF1B2	mRNA	34.1907	140.683	4.22941	2.95035e-05	0.00065183	1.97049
SNX10	mRNA	2.93938	7.20351	4.22738	2.97589e-05	0.000654902	1.9624
TBC1D16	mRNA	2.53677	7.46344	4.22629	2.98967e-05	0.00065727	1.95807
MYC	mRNA	20.4182	47.7101	4.225	3.00607e-05	0.000659663	1.95294
TMPO	mRNA	3.97116	16.3468	4.22342	3.0262e-05	0.000663272	1.94669
TIMM9	mRNA	3.27917	15.4453	4.22136	3.0527e-05	0.000667994	1.93852
AC016739.1	mRNA	10.6245	33.7158	4.21692	3.11073e-05	0.000675582	1.92087
RBX1	mRNA	2.49362	13.5518	4.2169	3.11093e-05	0.000675582	1.9208
PLK1	mRNA	4.54368	14.1599	4.21688	3.11114e-05	0.000675582	1.92074
CCNA2	mRNA	5.1273	16.247	4.21062	3.1946e-05	0.000687622	1.89593
TRUB1	mRNA	1.63514	7.87026	4.20656	3.24993e-05	0.000696718	1.87984
NDUFA10	mRNA	1.54633	9.3579	4.20419	3.28258e-05	0.000700694	1.87047
TYMS	mRNA	5.52323	16.4942	4.20297	3.29951e-05	0.000702963	1.86565
RBM14	mRNA	3.22473	19.0735	4.20187	3.31481e-05	0.000704048	1.86131
TP53RK	mRNA	1.75338	7.34998	4.19972	3.34503e-05	0.000708119	1.85281
CNPY2	mRNA	2.22083	8.09871	4.1972	3.38076e-05	0.00071236	1.84286
BUD13	mRNA	1.52676	8.66855	4.197	3.38357e-05	0.000712675	1.84208
RCL1	mRNA	2.23581	3.05962	4.1918	3.45847e-05	0.000723092	1.82157
PEX3	mRNA	1.93839	7.09434	4.18884	3.50193e-05	0.00072943	1.80987
H2AFX	mRNA	19.2383	56.8462	4.18765	3.51952e-05	0.000730202	1.80518
GNPAT	mRNA	4.16751	20.898	4.18725	3.52545e-05	0.000731151	1.8036
ASCL2	mRNA	20.3724	22.4998	4.18682	3.53184e-05	0.000731915	1.8019
MAD2L2	mRNA	2.5391	8.02749	4.1857	3.54843e-05	0.000734507	1.79751
EIF3J	mRNA	4.22233	24.3861	4.17627	3.69186e-05	0.000755509	1.7604
RBMX	mRNA	4.14512	29.4536	4.1752	3.70842e-05	0.000757348	1.75621
NSFL1C	mRNA	2.35359	12.2975	4.17342	3.73622e-05	0.000761127	1.74921
TOP2A	mRNA	19.8687	35.1927	4.16982	3.79309e-05	0.00076923	1.73507
TFB2M	mRNA	2.30895	10.4324	4.16815	3.81976e-05	0.000772985	1.72851
SELENOH	mRNA	3.74929	18.4475	4.16434	3.88113e-05	0.000781508	1.71359
FAM110A	mRNA	2.77424	8.35017	4.16391	3.8881e-05	0.000782328	1.71191
TRIB3	mRNA	6.27661	10.2352	4.16278	3.90668e-05	0.000783731	1.70744
TELO2	mRNA	1.96068	8.53188	4.16199	3.9195e-05	0.000784911	1.70438
AFMID	mRNA	2.08582	5.58185	4.16131	3.93068e-05	0.000786285	1.70171
TRMT61A	mRNA	1.88319	7.20083	4.16031	3.94722e-05	0.000787476	1.69778
TPI1P1	mRNA	1.75751	5.29877	4.15832	3.9802e-05	0.000792288	1.68999
NOC4L	mRNA	4.07029	17.2835	4.15823	3.98161e-05	0.000792288	1.68966
AP1S1	mRNA	11.545	32.4935	4.15325	4.06549e-05	0.000804828	1.67014
IPO9	mRNA	1.84763	9.63886	4.15292	4.07104e-05	0.000805285	1.66887
LAGE3	mRNA	5.83682	20.5181	4.15132	4.09836e-05	0.000809554	1.6626
TOP1MT	mRNA	1.54282	5.13461	4.15087	4.10609e-05	0.000810192	1.66084
DBF4	mRNA	2.22136	5.44432	4.14739	4.16607e-05	0.000819034	1.64727
LRRC42	mRNA	2.01827	10.0067	4.14407	4.22432e-05	0.000825079	1.63427
RNF6	mRNA	2.7737	12.0774	4.14343	4.2356e-05	0.000826386	1.63178
RPSA	mRNA	35.722	145.47	4.14251	4.25188e-05	0.000827172	1.62819
DDX27	mRNA	4.18792	15.5583	4.14142	4.27118e-05	0.000829133	1.62395
HSPD1	mRNA	24.6712	88.8866	4.1404	4.28943e-05	0.000831342	1.61996
SMPD4	mRNA	2.25311	12.1841	4.13928	4.30951e-05	0.000833281	1.61559
PTMA	mRNA	65.5371	324.014	4.13696	4.35127e-05	0.00083765	1.60657
APCDD1	mRNA	19.719	10.3736	4.13329	4.4182e-05	0.000844321	1.59228
GOT1	mRNA	6.10476	23.7857	4.13261	4.43088e-05	0.000845546	1.5896
SELENOI	mRNA	2.06353	7.98255	4.1309	4.46242e-05	0.000849763	1.58297
PCBP2	mRNA	4.79615	27.2807	4.12872	4.50302e-05	0.000855685	1.57449
KLHL12	mRNA	1.87505	10.5405	4.12735	4.52879e-05	0.000859605	1.56916
TRMT112	mRNA	10.6101	43.248	4.12665	4.54191e-05	0.000861559	1.56645
TCP1	mRNA	7.54936	34.4841	4.12604	4.55357e-05	0.000862559	1.56405
DGUOK	mRNA	5.07601	26.272	4.1252	4.56936e-05	0.000864337	1.56081
CSTF2	mRNA	2.68162	10.2531	4.1225	4.62099e-05	0.000871356	1.5503
MFSD14B	mRNA	3.77919	22.4478	4.12184	4.63368e-05	0.000872317	1.54774
AL355338.1	mRNA	1.96304	5.45996	4.12177	4.63499e-05	0.000872317	1.54747
PTTG1	mRNA	5.73719	17.06	4.12114	4.64708e-05	0.000873705	1.54504
STMN1	mRNA	6.54821	21.2548	4.11156	4.83551e-05	0.000893197	1.50786
TCEA1	mRNA	3.68031	17.5014	4.10578	4.95275e-05	0.000906381	1.48546
COPS3	mRNA	2.78448	15.4681	4.10406	4.98805e-05	0.000909451	1.47882
SSBP4	mRNA	3.96058	17.451	4.10242	5.02198e-05	0.000912557	1.47248
SLC25A39	mRNA	11.0757	50.7061	4.09787	5.1174e-05	0.000923899	1.45488
SMC2	mRNA	2.13823	7.82822	4.0973	5.12947e-05	0.000924728	1.45268
RPS2	mRNA	144.232	542.279	4.09315	5.21817e-05	0.000935615	1.43665
BUD23	mRNA	2.01157	9.64152	4.09275	5.22672e-05	0.000936392	1.43512
FKBP3	mRNA	3.27261	15.1355	4.09113	5.26186e-05	0.00094095	1.42886
BAMBI	mRNA	19.1414	13.4612	4.09012	5.28372e-05	0.000942985	1.42498
RBM17	mRNA	2.16775	11.5116	4.08916	5.30471e-05	0.00094517	1.42128
DUSP14	mRNA	2.22219	7.40764	4.08823	5.3251e-05	0.000946305	1.41769
PMAIP1	mRNA	3.08629	5.60564	4.08558	5.38351e-05	0.000953548	1.4075
SUMO1	mRNA	6.03855	34.4936	4.08444	5.40904e-05	0.000956093	1.40308
SMS	mRNA	9.64865	41.2955	4.08413	5.4159e-05	0.000956148	1.40189
MCF2L.AS1	mRNA	2.5432	4.6077	4.08209	5.46159e-05	0.00096264	1.39404
DPY30	mRNA	2.55202	12.9071	4.08104	5.48517e-05	0.000965536	1.39001
GCAT	mRNA	1.74276	5.42797	4.07803	5.55366e-05	0.000970319	1.37842
PRDX3	mRNA	10.3023	46.096	4.07625	5.59441e-05	0.000974843	1.37159
MACROD1	mRNA	4.02091	11.1126	4.07474	5.62932e-05	0.000977502	1.36577
DROSHA	mRNA	1.79704	8.26652	4.07196	5.69406e-05	0.00098434	1.35509
LMNB1	mRNA	5.58123	17.9902	4.07087	5.71953e-05	0.000986672	1.35092
SMC1A	mRNA	3.27283	14.1845	4.07082	5.72075e-05	0.000986672	1.35072
ZDHHC4	mRNA	1.84041	9.48086	4.07029	5.73339e-05	0.000987976	1.34866
PES1	mRNA	2.67186	13.7274	4.06528	5.85247e-05	0.00100123	1.32945
GRB7	mRNA	53.8874	38.1639	4.05979	5.98587e-05	0.00101567	1.3084
COPRS	mRNA	5.24118	18.8218	4.05977	5.98627e-05	0.00101567	1.30834
COA6	mRNA	3.83801	17.0895	4.05779	6.03506e-05	0.0010217	1.30076
TTI1	mRNA	2.43461	9.59982	4.05751	6.04207e-05	0.00102225	1.29967
FDXR	mRNA	1.91061	4.79084	4.05712	6.05165e-05	0.00102323	1.29819
RNF138	mRNA	1.85731	8.76448	4.05437	6.12038e-05	0.00103033	1.28764
TMTC4	mRNA	1.62297	5.23469	4.05366	6.1381e-05	0.00103243	1.28494
PA2G4	mRNA	10.6379	41.5842	4.04983	6.23509e-05	0.0010425	1.2703
MRPL52	mRNA	2.77735	11.1969	4.04878	6.26201e-05	0.00104473	1.26628
ENTPD6	mRNA	5.07667	20.9252	4.04584	6.33777e-05	0.00105288	1.25505
NOL7	mRNA	4.4059	25.8694	4.04531	6.35143e-05	0.00105456	1.25304
MCRIP2	mRNA	2.0697	7.28008	4.04178	6.44385e-05	0.00106455	1.23955
NUDCD1	mRNA	1.66297	6.05543	4.03834	6.53483e-05	0.00107496	1.22646
RPA2	mRNA	2.85638	15.6618	4.03817	6.53947e-05	0.00107496	1.2258
TXNDC12	mRNA	5.02419	27.1458	4.03774	6.55093e-05	0.00107525	1.22416
DACH1	mRNA	2.07907	2.37324	4.03732	6.56212e-05	0.00107644	1.22257
SURF2	mRNA	3.82349	13.5166	4.03526	6.61753e-05	0.0010833	1.21472
NUP85	mRNA	1.50965	7.75728	4.03472	6.63233e-05	0.0010844	1.21263
EIF3D	mRNA	8.31502	48.2899	4.02968	6.76993e-05	0.00110038	1.19347
SLC27A2	mRNA	2.37407	5.72938	4.02773	6.8238e-05	0.00110534	1.18607
RPS6	mRNA	94.368	383.939	4.02522	6.89417e-05	0.00111096	1.17649
TXN	mRNA	65.3221	223.345	4.02492	6.90239e-05	0.00111096	1.17538
IFT52	mRNA	2.24764	9.70086	4.02204	6.98395e-05	0.0011193	1.16442
TOP1	mRNA	9.31166	47.147	4.01693	7.13043e-05	0.00113235	1.14505
PFDN4	mRNA	4.19346	12.2163	4.0158	7.16329e-05	0.00113556	1.14076
ABCC4	mRNA	1.81206	3.96475	4.01443	7.20344e-05	0.00113926	1.13554
CDK1	mRNA	4.10251	13.1564	4.01437	7.205e-05	0.00113926	1.13534
EI24	mRNA	6.97161	41.233	4.01345	7.2321e-05	0.00114035	1.13184
ZNF282	mRNA	1.9376	11.089	4.00234	7.56549e-05	0.00117788	1.08979
RPS5	mRNA	47.1271	186.394	4.00125	7.59914e-05	0.00118062	1.08565
MCMBP	mRNA	2.44992	14.3942	3.99974	7.64568e-05	0.00118545	1.07996
MRPL9	mRNA	3.87222	19.9392	3.99913	7.66475e-05	0.00118776	1.07763
PUS7	mRNA	2.73249	6.40643	3.99624	7.75486e-05	0.00119829	1.06673
BRD7	mRNA	1.60282	7.79566	3.99477	7.80127e-05	0.00120252	1.06116
PDCD5	mRNA	5.85903	20.8441	3.9942	7.81904e-05	0.00120476	1.05904
PLA2G2A	mRNA	488.014	258.704	3.99266	7.86788e-05	0.00121021	1.05324
PRPF19	mRNA	8.93784	44.7615	3.99099	7.92141e-05	0.00121533	1.04691
TMEM69	mRNA	2.89032	15.9102	3.98685	8.0549e-05	0.00122812	1.03133
POLR2J	mRNA	9.82933	34.3452	3.98655	8.06479e-05	0.00122825	1.03019
SPATA2	mRNA	2.40132	9.54396	3.98547	8.10013e-05	0.0012306	1.02611
SNHG1	mRNA	3.32366	10.9377	3.98286	8.18593e-05	0.00123624	1.01628
FLVCR1	mRNA	1.64645	5.68148	3.98195	8.21613e-05	0.00123786	1.01285
PRR11	mRNA	2.3357	8.43006	3.9797	8.29083e-05	0.00124426	1.00441
EIF2AK1	mRNA	6.76103	40.9596	3.97967	8.29201e-05	0.00124426	1.00428
AP1M2	mRNA	9.89904	40.4412	3.97752	8.36409e-05	0.00125113	0.99621
STIP1	mRNA	7.44365	35.5614	3.97717	8.37606e-05	0.00125166	0.994876
COX6C	mRNA	15.4105	44.8473	3.97645	8.40021e-05	0.00125388	0.992193
ATRAID	mRNA	8.69921	48.7462	3.97583	8.42128e-05	0.00125598	0.989858
KRTCAP3	mRNA	8.43191	27.5086	3.96598	8.76195e-05	0.00128934	0.952894
RPLP0	mRNA	81.0333	377.574	3.96464	8.80929e-05	0.00129308	0.947872
RAE1	mRNA	2.56811	9.02115	3.96352	8.84927e-05	0.00129514	0.943652
TMX2	mRNA	7.24684	40.1299	3.9569	9.08759e-05	0.0013161	0.918888
C9orf16	mRNA	23.2197	60.875	3.95634	9.10805e-05	0.00131836	0.916792
TMEM14A	mRNA	5.79149	21.9134	3.95247	9.25066e-05	0.00133146	0.902316
UCHL3	mRNA	2.10364	7.22879	3.94733	9.44338e-05	0.00135097	0.883108
MHENCR	mRNA	1.66292	3.7206	3.94582	9.50067e-05	0.00135586	0.877474
HSPE1	mRNA	16.2663	57.455	3.94494	9.53407e-05	0.00135982	0.874205
HSDL2	mRNA	4.0224	17.5246	3.9421	9.64308e-05	0.00136938	0.863615
SMARCD1	mRNA	2.74818	14.8055	3.94175	9.6568e-05	0.00137097	0.86229
GLRX3	mRNA	1.90201	10.3131	3.94019	9.71724e-05	0.00137737	0.856479
RTCA	mRNA	1.55459	10.9551	3.93824	9.79323e-05	0.00138267	0.849223
MIR621	mRNA	5.50167	15.3046	3.93742	9.82549e-05	0.001384	0.846161
ILF2	mRNA	14.3884	73.519	3.93652	9.86084e-05	0.00138598	0.842817
LSM7	mRNA	5.6731	25.7187	3.93556	9.89891e-05	0.00138802	0.839227
PIGT	mRNA	35.891	111.683	3.93552	9.90032e-05	0.00138802	0.839095
TOMM70	mRNA	2.67885	16.6204	3.93525	9.91112e-05	0.0013881	0.838079
PFDN2	mRNA	11.778	53.1766	3.93419	9.95336e-05	0.00139257	0.834119
RPUSD1	mRNA	2.80352	10.6662	3.93301	0.000100004	0.00139626	0.829728
DAP3	mRNA	3.02752	18.6937	3.93208	0.000100376	0.00139965	0.826267
CDC34	mRNA	4.54948	21.1309	3.93154	0.00010059	0.0014019	0.82429
FOPNL	mRNA	2.95178	14.0896	3.92928	0.000101504	0.00140961	0.815862
GAPDHP1	mRNA	3.8467	11.2139	3.92875	0.00010172	0.00141134	0.813885
PPIH	mRNA	3.70935	18.2458	3.9263	0.000102717	0.0014191	0.804801
FGFR4	mRNA	7.42299	17.8441	3.92528	0.000103139	0.00142336	0.800989
SUCLG1	mRNA	3.92826	17.8739	3.92359	0.000103836	0.00142842	0.794718
YBX2	mRNA	1.68428	2.99083	3.92307	0.000104048	0.00143017	0.792813
KPNA3	mRNA	3.08699	15.971	3.92249	0.000104289	0.00143238	0.790662
NDUFA4	mRNA	9.63555	50.0305	3.9203	0.000105207	0.00143986	0.782506
DHRSX	mRNA	1.96308	6.71379	3.91629	0.000106899	0.0014549	0.767657
MRPL51	mRNA	7.78513	36.3804	3.91595	0.000107042	0.00145612	0.766411
NOS2	mRNA	10.1728	7.94347	3.91533	0.000107309	0.00145791	0.764092
VARS	mRNA	6.42282	22.3667	3.91472	0.000107569	0.00145961	0.761837
TONSL	mRNA	2.18071	6.77395	3.91253	0.000108509	0.00146893	0.753742
SMARCB1	mRNA	5.31184	28.7249	3.91178	0.000108833	0.00147122	0.750961
HACD3	mRNA	4.71162	20.9764	3.91108	0.000109136	0.00147458	0.748373
MLF2	mRNA	9.09646	51.634	3.90608	0.00011133	0.00149599	0.729852
VPS16	mRNA	1.6396	8.6716	3.9052	0.000111719	0.00149889	0.726608
POLR2I	mRNA	4.6958	18.2332	3.90367	0.000112401	0.00150244	0.720943
TARS2	mRNA	1.56367	7.85199	3.90315	0.00011263	0.00150448	0.719045
CMTM4	mRNA	2.93961	9.49659	3.90228	0.000113024	0.00150753	0.715803
THAP11	mRNA	2.00109	12.8584	3.89933	0.000114354	0.00151774	0.704916
EIF3I	mRNA	14.6203	93.6533	3.89729	0.000115282	0.00152713	0.69739
RPL31	mRNA	18.7822	78.8824	3.89612	0.000115816	0.0015315	0.693094
RAVER2	mRNA	1.81678	6.84275	3.89143	0.000117991	0.00155113	0.675787
DHCR7	mRNA	7.1086	20.3679	3.89006	0.000118633	0.00155617	0.670741
DLGAP5	mRNA	2.01833	6.82969	3.88732	0.000119925	0.00156712	0.660661
STX3	mRNA	4.00001	13.8545	3.88606	0.000120524	0.00157296	0.65603
NUDT14	mRNA	2.79997	9.03403	3.8846	0.000121222	0.0015794	0.650654
PPP1R35	mRNA	4.9082	17.2598	3.8831	0.000121947	0.00158387	0.645115
MED10	mRNA	2.51174	11.5663	3.88111	0.000122909	0.00159303	0.637801
GNL3	mRNA	4.9177	22.3072	3.87741	0.000124718	0.00161276	0.624213
RPL4P4	mRNA	2.766	11.5669	3.8762	0.000125314	0.0016171	0.619785
ZMYND8	mRNA	5.05563	15.3357	3.87587	0.000125477	0.00161855	0.618576
NCBP1	mRNA	2.03934	10.3434	3.87535	0.000125737	0.00161986	0.616647
APOO	mRNA	3.19745	11.5075	3.87378	0.000126516	0.00162645	0.610909
ARMT1	mRNA	1.66965	8.91661	3.87037	0.000128232	0.00164025	0.598382
GMCL1	mRNA	1.66219	8.71085	3.86946	0.000128689	0.00164416	0.595072
HMGN1	mRNA	5.39917	25.6371	3.86862	0.000129117	0.00164754	0.591985
RSL24D1	mRNA	3.99658	23.0099	3.86826	0.000129299	0.00164883	0.590674
RFXANK	mRNA	2.28016	9.90067	3.86705	0.000129921	0.0016548	0.586217
RNF43	mRNA	6.69237	9.76532	3.86682	0.000130036	0.0016551	0.585394
KIFC1	mRNA	2.85896	9.44292	3.86358	0.000131708	0.00166912	0.573517
SNRNP27	mRNA	1.85224	13.0471	3.86297	0.000132026	0.00167215	0.571273
CREG1	mRNA	11.0608	59.0726	3.86263	0.000132198	0.00167346	0.57006
SLC25A32	mRNA	2.43864	10.2075	3.8554	0.000136013	0.00170743	0.543622
UTP14A	mRNA	1.75091	7.75166	3.85404	0.000136743	0.00171302	0.538643
LYPLA1	mRNA	5.52686	24.0989	3.85366	0.000136946	0.00171349	0.537265
RFWD3	mRNA	1.63571	7.79325	3.85303	0.000137285	0.00171685	0.534971
CCNB1	mRNA	5.8386	20.6961	3.85019	0.000138825	0.00172867	0.524604
MRGBP	mRNA	2.74494	9.09659	3.8485	0.000139753	0.00173466	0.518415
ERG28	mRNA	4.99007	18.9164	3.84803	0.000140009	0.00173639	0.516711
MELK	mRNA	2.86999	9.33794	3.84788	0.000140089	0.00173639	0.51618
UFM1	mRNA	3.60425	17.7762	3.84606	0.000141095	0.00174687	0.509533
HIBADH	mRNA	3.71555	20.3265	3.84447	0.000141979	0.0017558	0.50373
TAF9	mRNA	3.64893	17.4389	3.84369	0.000142415	0.00176033	0.500881
TTK	mRNA	1.54688	4.8452	3.83981	0.000144597	0.00178083	0.486757
ECI1	mRNA	3.06803	13.4532	3.83946	0.000144791	0.001782	0.485509
LTA4H	mRNA	2.79241	13.2821	3.83919	0.000144945	0.00178317	0.484522
HAUS1	mRNA	1.82016	6.0414	3.8385	0.00014534	0.00178673	0.481993
RBBP9	mRNA	2.16761	9.58698	3.83729	0.000146029	0.00179357	0.477598
NCAPD2	mRNA	5.98425	22.0667	3.83477	0.000147475	0.00180244	0.468447
ALDOC	mRNA	2.43629	6.17946	3.83305	0.000148471	0.00181043	0.462192
NDUFB2	mRNA	2.32914	12.1057	3.82783	0.000151532	0.00183528	0.443241
MCM7	mRNA	13.1864	32.7337	3.82714	0.000151941	0.00183816	0.44074
KCNQ1	mRNA	9.7392	19.9845	3.82654	0.000152298	0.0018396	0.43856
UBA2	mRNA	4.70413	21.6956	3.82553	0.0001529	0.00184316	0.434896
SEC61B	mRNA	11.7085	56.6533	3.82396	0.000153844	0.00185082	0.42918
PROSER1	mRNA	3.91349	14.1064	3.82137	0.000155403	0.00186376	0.419819
SH3BP1	mRNA	2.74472	9.23655	3.82017	0.000156136	0.00186965	0.41545
AHSA1	mRNA	5.17589	28.5281	3.81963	0.000156466	0.00187277	0.413487
SLC25A22	mRNA	2.70482	9.87675	3.81176	0.000161335	0.00190605	0.385041
RPS19BP1	mRNA	1.75061	9.95704	3.81149	0.000161507	0.00190649	0.384048
PM20D2	mRNA	2.69994	9.22626	3.8098	0.000162574	0.0019149	0.377934
PCED1A	mRNA	2.51372	9.30462	3.80957	0.000162719	0.00191577	0.377109
TIMM50	mRNA	1.96717	8.24675	3.80892	0.000163131	0.00191739	0.374764
TMEM126A	mRNA	4.53297	17.7614	3.80786	0.000163803	0.00192141	0.370948
MORC4	mRNA	2.14315	6.07793	3.80383	0.000166394	0.00194168	0.356382
NECTIN1	mRNA	5.99454	12.5543	3.801	0.000168235	0.00195514	0.346168
ARPC5L	mRNA	2.41885	13.32	3.80028	0.000168703	0.00195671	0.343592
SLC2A4RG	mRNA	11.707	33.0053	3.79505	0.000172163	0.00198203	0.32475
MKI67	mRNA	5.87617	20.0002	3.79398	0.000172882	0.00198818	0.320885
RAD23A	mRNA	7.3856	42.2507	3.78776	0.000177097	0.00201803	0.298537
KIF2C	mRNA	2.56037	9.2363	3.78688	0.000177706	0.00202128	0.29535
CENPU	mRNA	1.8593	6.2426	3.78572	0.000178501	0.00202818	0.291212
CLNS1A	mRNA	3.7153	17.3307	3.78552	0.00017864	0.00202934	0.290488
OXLD1	mRNA	2.04112	8.97345	3.78371	0.000179897	0.00203889	0.283986
DDT	mRNA	2.64925	9.98864	3.78243	0.000180795	0.00204521	0.279367
DDAH1	mRNA	6.52337	26.9592	3.7817	0.000181301	0.00204793	0.276776
SYNCRIP	mRNA	3.67484	21.9807	3.78152	0.000181429	0.00204793	0.276122
DPM2	mRNA	4.04124	18.2036	3.78042	0.000182202	0.00205017	0.272175
ACAT1	mRNA	1.64234	6.86323	3.77108	0.000188895	0.0020973	0.23872
TNS4	mRNA	33.1532	32.6035	3.76747	0.000191547	0.00211978	0.225792
XPO1	mRNA	2.95734	17.2227	3.76707	0.000191847	0.00212179	0.224341
RPS21	mRNA	140.241	448.396	3.76591	0.000192705	0.00212911	0.220207
HSPBP1	mRNA	6.17412	25.3301	3.76	0.000197142	0.0021622	0.199101
CENPF	mRNA	2.78304	8.47057	3.75811	0.000198583	0.00217376	0.192353
STRAP	mRNA	10.8016	44.2081	3.75222	0.000203131	0.00220815	0.171365
RRM1	mRNA	3.83981	17.4667	3.75165	0.000203578	0.00221132	0.16933
PSMB5	mRNA	7.29653	43.3492	3.75037	0.000204578	0.00221942	0.164785
PPA1	mRNA	7.3598	35.5023	3.74824	0.000206262	0.00223148	0.157189
SUCLA2	mRNA	2.62108	12.1322	3.74823	0.000206269	0.00223148	0.157158
CS	mRNA	5.66712	34.6012	3.74711	0.000207158	0.00223733	0.153173
FZD5	mRNA	7.19283	16.0457	3.74435	0.000209365	0.0022519	0.143353
SLC25A6	mRNA	55.3093	235.493	3.74279	0.000210621	0.00226315	0.137815
RALA	mRNA	2.86424	18.8657	3.74132	0.000211813	0.00227098	0.132586
AIMP1	mRNA	1.98154	14.665	3.74102	0.000212056	0.00227269	0.131522
PRPF40A	mRNA	2.02062	14.598	3.73967	0.000213158	0.00228191	0.126722
SUB1	mRNA	4.39857	16.948	3.73966	0.00021317	0.00228191	0.126666
AUP1	mRNA	8.12338	47.3434	3.739	0.000213709	0.00228406	0.124329
SOX2	mRNA	11.3951	7.11208	3.73789	0.00021462	0.00229138	0.120386
GADD45GIP1	mRNA	5.36984	24.8367	3.73752	0.000214919	0.00229336	0.119098
NDUFS6	mRNA	8.96357	39.0206	3.73718	0.000215205	0.00229582	0.117868
GLE1	mRNA	2.39973	13.1899	3.73556	0.000216543	0.00230725	0.112126
SF3B3	mRNA	3.09335	17.0279	3.7271	0.000223668	0.00236377	0.0821419
MRPL49	mRNA	3.39949	19.4033	3.72246	0.00022767	0.00238605	0.0657185
ANLN	mRNA	3.67692	12.0187	3.72214	0.000227945	0.0023874	0.0646006
SNRPGP10	mRNA	3.41842	12.8557	3.71891	0.000230777	0.0024074	0.0531675
SPINDOC	mRNA	2.22312	7.51405	3.71556	0.000233745	0.00242665	0.0413351
C17orf78	mRNA	2.82817	1.40286	3.71494	0.000234292	0.00243045	0.0391732
EWSR1	mRNA	2.63578	21.5949	3.71454	0.000234657	0.00243293	0.0377322
IMP3	mRNA	2.22492	13.5646	3.71328	0.000235781	0.00244075	0.0333062
LINC02535	mRNA	1.56064	1.80697	3.71106	0.000237783	0.00245534	0.0254828
TNPO2	mRNA	1.97656	12.1518	3.70932	0.000239365	0.0024665	0.0193433
COX5B	mRNA	21.8517	102.36	3.70907	0.000239594	0.00246659	0.0184571
ACSL5	mRNA	15.0737	40.4707	3.70607	0.000242345	0.00248963	0.00789057
SSNA1	mRNA	7.6137	36.0028	3.70564	0.000242743	0.00249085	0.00637135
AC107983.1	mRNA	2.91656	8.23111	3.70564	0.000242743	0.00249085	0.00637091
PSMB6	mRNA	8.0147	46.4636	3.70508	0.00024326	0.00249378	0.00440509
PROX1	mRNA	3.73629	3.12589	3.70232	0.000245829	0.00251154	-0.00531809
PLGRKT	mRNA	3.16796	10.8226	3.70077	0.000247285	0.00251991	-0.010782
PSMA7	mRNA	23.6503	97.3604	3.70036	0.00024767	0.00252226	-0.0122223
H2AFY	mRNA	1.87312	11.9955	3.69969	0.0002483	0.00252674	-0.014573
YBX1	mRNA	43.0129	272.419	3.69356	0.000254146	0.00256661	-0.0361058
PSMB8	mRNA	17.0357	59.9555	3.69029	0.000257316	0.00258825	-0.047573
RNF126	mRNA	3.33663	17.3807	3.68602	0.000261514	0.00261636	-0.0625423
PSME2	mRNA	11.5842	41.2589	3.68601	0.000261525	0.00261636	-0.0625813
ZFAS1	mRNA	12.9079	40.4819	3.68578	0.000261755	0.00261644	-0.063396
TBCB	mRNA	3.5676	15.3111	3.68249	0.000265039	0.00263888	-0.0749263
MDH1	mRNA	2.7186	18.8217	3.6817	0.000265825	0.00264445	-0.0776677
MRM1	mRNA	1.57021	5.19299	3.67675	0.000270857	0.00267709	-0.0950097
GPI	mRNA	9.19657	43.7579	3.67644	0.000271171	0.00267873	-0.0960817
TMEM161A	mRNA	2.29486	9.59753	3.67547	0.000272165	0.00268511	-0.0994648
AC104958.2	mRNA	2.76637	2.75196	3.67336	0.000274346	0.00269922	-0.106843
DNPEP	mRNA	2.37094	15.6272	3.67233	0.000275421	0.00270586	-0.110459
NUP188	mRNA	3.0037	14.8462	3.67038	0.000277451	0.00271887	-0.117248
AC092718.4	mRNA	3.17496	10.2265	3.67029	0.000277546	0.00271932	-0.117567
SLC1A5	mRNA	22.685	48.0953	3.66651	0.000281538	0.00274696	-0.130767
EIF3G	mRNA	5.11368	31.453	3.6664	0.000281645	0.00274752	-0.13112
GIT1	mRNA	3.65827	17.5325	3.66546	0.000282651	0.00275285	-0.134417
SLC9A3.AS1	mRNA	1.58106	2.38117	3.66493	0.000283212	0.00275583	-0.136249
MRPS7	mRNA	2.45173	12.3921	3.66349	0.000284753	0.0027668	-0.141265
ALDH5A1	mRNA	2.83697	6.53784	3.66345	0.000284801	0.0027668	-0.141419
SNRPB2	mRNA	7.99041	27.9849	3.66218	0.000286165	0.00277562	-0.145838
ATF5	mRNA	7.2457	13.2928	3.66101	0.000287432	0.00278385	-0.14992
PTDSS1	mRNA	2.79407	14.4374	3.6597	0.000288855	0.00279163	-0.154485
SSB	mRNA	3.03516	15.3745	3.65863	0.000290022	0.0027989	-0.158212
ARMC6	mRNA	1.54247	7.40701	3.6582	0.000290494	0.00280295	-0.159714
ME2	mRNA	1.51734	7.09711	3.65736	0.000291412	0.00280629	-0.162629
RPL37	mRNA	27.2193	92.4539	3.6545	0.000294567	0.00282811	-0.172582
TOX3	mRNA	3.1203	9.10788	3.65113	0.000298318	0.00285045	-0.184275
MPV17L2	mRNA	1.65752	7.87474	3.65052	0.000299	0.00285364	-0.186383
NCBP2.AS2	mRNA	4.55579	20.7409	3.64717	0.00030279	0.00287503	-0.198023
MRPS12	mRNA	4.11733	15.9366	3.64487	0.000305415	0.0028881	-0.205996
STAU1	mRNA	8.60828	48.2072	3.64416	0.000306231	0.00289332	-0.208463
VIL1	mRNA	9.59609	23.5452	3.64407	0.000306334	0.00289332	-0.208772
TPRN	mRNA	2.79212	8.93235	3.6431	0.000307447	0.00290043	-0.212123
PRDX4	mRNA	11.1076	45.587	3.64255	0.000308085	0.00290368	-0.214036
H2AFV	mRNA	4.13188	31.3289	3.63417	0.000317923	0.00296639	-0.243072
C2CD4A	mRNA	4.21051	5.76578	3.63384	0.000318309	0.00296896	-0.244192
AP001324.1	mRNA	9.97879	34.7762	3.63301	0.000319307	0.0029757	-0.247083
TRMT10C	mRNA	2.26525	11.7679	3.63242	0.000320002	0.00298012	-0.249091
TRIM28	mRNA	21.7461	91.2028	3.63198	0.000320531	0.00298299	-0.250617
NOP16	mRNA	1.54184	7.11088	3.63121	0.000321465	0.00298812	-0.253303
UBL5	mRNA	7.89933	44.3565	3.62795	0.000325402	0.00301376	-0.264543
SSSCA1	mRNA	2.03426	9.90701	3.62733	0.000326163	0.0030162	-0.2667
SEC11C	mRNA	3.13103	8.75066	3.62713	0.000326402	0.00301631	-0.267375
EIF1AX	mRNA	4.56267	21.6615	3.6264	0.000327297	0.00302183	-0.269904
TMSB10	mRNA	478.615	1829.01	3.62362	0.000330712	0.00304728	-0.279487
RPL36A	mRNA	6.63086	26.3108	3.62344	0.000330941	0.00304793	-0.280127
DLAT	mRNA	2.29348	11.4971	3.62314	0.000331308	0.00305017	-0.28115
WDR75	mRNA	1.59282	9.30365	3.62122	0.000333691	0.00306634	-0.287766
RPP25	mRNA	3.64639	13.6062	3.61765	0.000338174	0.00309596	-0.300085
EBNA1BP2	mRNA	2.88618	17.6119	3.61584	0.000340452	0.00310971	-0.306283
C8orf59	mRNA	2.59621	12.4461	3.61366	0.000343237	0.00312642	-0.313803
CIAO2B	mRNA	10.4442	49.2503	3.61277	0.000344382	0.00313314	-0.316875
LGR5	mRNA	5.19403	6.19082	3.61111	0.000346514	0.00314407	-0.322571
GLOD4	mRNA	1.544	9.151	3.60886	0.000349435	0.00316027	-0.330317
CLPTM1L	mRNA	4.5025	18.967	3.6083	0.000350159	0.00316385	-0.332228
CCDC167	mRNA	6.40168	22.2932	3.60703	0.000351813	0.00317359	-0.336577
TXNL4A	mRNA	1.78091	9.11805	3.60154	0.000359078	0.00321859	-0.355436
USP1	mRNA	2.35209	12.2163	3.6001	0.000361007	0.00322998	-0.360378
RNA5SP202	mRNA	2.00092	1.27185	3.59901	0.000362473	0.0032372	-0.364116
TBCA	mRNA	3.00764	16.7027	3.59825	0.000363495	0.00324348	-0.366714
DPP7	mRNA	8.44356	34.3929	3.59815	0.00036363	0.00324378	-0.367058
WDR18	mRNA	3.70774	17.5413	3.59734	0.000364723	0.00325084	-0.369825
SP5	mRNA	6.70982	6.08711	3.59132	0.00037296	0.00329922	-0.390426
HMGA1	mRNA	71.2394	236.071	3.58997	0.000374839	0.00330789	-0.39506
PSMB1	mRNA	9.53526	56.704	3.58861	0.000376723	0.00331946	-0.399684
HMGN2P5	mRNA	3.53408	15.6841	3.58835	0.000377094	0.00332022	-0.400591
YTHDF1	mRNA	4.87686	27.2196	3.58644	0.000379766	0.003337	-0.407103
SMARCA4	mRNA	3.20531	15.1033	3.5864	0.000379827	0.003337	-0.40725
ZDHHC9	mRNA	5.97851	24.484	3.58418	0.000382968	0.00335641	-0.414846
ATP6V1C1	mRNA	2.95418	12.6201	3.58265	0.000385134	0.00337046	-0.420044
MRPS15	mRNA	3.65161	19.6415	3.58228	0.000385662	0.00337345	-0.421308
TOR3A	mRNA	2.20216	11.2239	3.58032	0.00038848	0.00339362	-0.42802
ABHD11	mRNA	7.83407	24.8222	3.58024	0.000388583	0.00339362	-0.428266
NOP58	mRNA	6.66549	30.2038	3.57875	0.000390738	0.00340787	-0.433365
SYT7	mRNA	4.15013	4.78548	3.57544	0.000395549	0.00343766	-0.444644
NDFIP2	mRNA	3.88395	16.0576	3.56998	0.000403602	0.00348373	-0.463222
THOC7	mRNA	3.80766	22.7548	3.56543	0.000410435	0.00351928	-0.478695
CDK8	mRNA	1.57078	7.15803	3.56327	0.000413711	0.00353968	-0.486021
Z74021.1	mRNA	4.13729	12.7632	3.5629	0.000414281	0.00354343	-0.487289
CISD2	mRNA	1.81023	11.6688	3.56135	0.000416647	0.0035562	-0.492536
RSL1D1	mRNA	4.38541	25.7031	3.55931	0.000419789	0.00357188	-0.49946
NEK2	mRNA	2.49051	7.65398	3.55556	0.000425625	0.00360059	-0.51218
EIF3M	mRNA	4.97591	16.9754	3.55456	0.000427199	0.0036099	-0.51558
RPLP0P6	mRNA	8.40387	32.2004	3.55071	0.000433279	0.00364247	-0.528596
EHMT2	mRNA	2.99902	12.9711	3.54862	0.000436619	0.00365859	-0.53567
REEP6	mRNA	8.79556	16.4533	3.54655	0.000439956	0.00367991	-0.542682
PRKDC	mRNA	4.74589	19.8135	3.54609	0.000440694	0.00368359	-0.544225
AL022718.1	mRNA	13.3214	27.7799	3.54594	0.000440942	0.00368396	-0.544744
DNPH1	mRNA	10.5295	36.1904	3.54356	0.000444807	0.00370673	-0.552779
GON7	mRNA	1.53364	8.99058	3.54263	0.000446323	0.00371283	-0.555914
NUF2	mRNA	1.53039	4.96737	3.5395	0.000451471	0.00374355	-0.566474
DHX9	mRNA	4.79679	33.7181	3.53836	0.000453359	0.00374941	-0.570316
RUVBL2	mRNA	5.43759	25.4671	3.5375	0.000454795	0.00375439	-0.573228
SIVA1	mRNA	1.63042	8.73772	3.53515	0.000458724	0.00377758	-0.581146
RNF7	mRNA	3.29558	18.723	3.53301	0.000462332	0.00379688	-0.58836
NADK2	mRNA	1.50609	6.18811	3.53292	0.000462492	0.00379703	-0.588677
FOXA2	mRNA	7.45602	15.8645	3.53247	0.000463247	0.00380016	-0.590179
BID	mRNA	1.7768	8.84579	3.53062	0.000466391	0.00381455	-0.596406
ZNF664	mRNA	4.68046	23.6018	3.52911	0.000468976	0.00383163	-0.601493
DECR2	mRNA	1.5242	5.19339	3.52864	0.000469786	0.00383592	-0.603081
APEX2	mRNA	2.13189	12.9745	3.52805	0.000470797	0.00384244	-0.605061
APOC1	mRNA	25.697	37.623	3.52756	0.000471636	0.00384754	-0.606699
ARHGAP11A	mRNA	1.64534	6.33768	3.52747	0.000471797	0.00384794	-0.607013
NKD2	mRNA	3.45667	3.94792	3.52678	0.000472988	0.00385512	-0.609334
SMAGP	mRNA	3.6044	15.0784	3.52597	0.000474384	0.00386179	-0.612046
SF3A2	mRNA	8.30603	41.1181	3.52512	0.00047586	0.0038703	-0.614904
MRPL13	mRNA	2.2741	10.1204	3.5247	0.000476594	0.00387492	-0.616323
GPS1	mRNA	2.50045	14.4447	3.52451	0.00047693	0.00387492	-0.616972
IARS2	mRNA	6.28109	32.3842	3.5238	0.000478171	0.00388092	-0.619363
FO393411.1	mRNA	2.39893	8.21098	3.52356	0.000478581	0.00388366	-0.620152
POLRMT	mRNA	2.56345	14.243	3.52091	0.000483241	0.0039083	-0.629068
TOMM7	mRNA	12.9183	55.4351	3.52077	0.000483484	0.00390935	-0.629532
SRM	mRNA	15.1746	65.1227	3.51923	0.00048621	0.00392493	-0.634706
ATAD3A	mRNA	2.32027	10.0678	3.51852	0.000487466	0.00393308	-0.637079
DDX39A	mRNA	4.40027	19.1559	3.51681	0.000490515	0.00394788	-0.642816
UCKL1	mRNA	2.86787	15.1613	3.51423	0.000495148	0.00397195	-0.651465
GTF3C5	mRNA	3.32411	15.5796	3.51387	0.000495807	0.00397566	-0.652688
U2AF2	mRNA	6.46585	38.5104	3.51173	0.000499687	0.0039955	-0.659858
PSMD7	mRNA	3.06668	23.3663	3.51128	0.000500502	0.00400083	-0.661358
MZT2B	mRNA	4.83973	23.0955	3.51113	0.000500768	0.00400092	-0.661848
NDUFA6	mRNA	7.8306	43.0932	3.50827	0.000506018	0.00402759	-0.67144
MTFR1	mRNA	1.61762	8.03424	3.50632	0.000509615	0.00404672	-0.677955
NDRG3	mRNA	3.37755	18.5215	3.50359	0.000514691	0.00407087	-0.68707
CEBPZOS	mRNA	1.54918	11.5195	3.50341	0.000515036	0.004073	-0.687686
EIF5	mRNA	3.58168	24.8776	3.50104	0.000519495	0.00409843	-0.695614
GPX2	mRNA	107.2	294.138	3.4998	0.000521828	0.00410926	-0.699734
MSX2	mRNA	5.5975	7.68764	3.49848	0.000524346	0.00412608	-0.70416
SNRPD2	mRNA	14.1326	71.6055	3.49698	0.000527203	0.00413711	-0.709157
ANP32B	mRNA	14.235	90.1957	3.49393	0.00053306	0.00416612	-0.719315
UNG	mRNA	3.45699	16.6248	3.48779	0.000545055	0.00422685	-0.73977
TMEM203	mRNA	2.63973	18.8255	3.48772	0.0005452	0.00422685	-0.740015
MIF4GD	mRNA	1.91441	10.5653	3.48647	0.000547678	0.00424097	-0.744182
FOXM1	mRNA	5.68442	16.6608	3.48162	0.000557357	0.00429204	-0.760283
ADD3	mRNA	6.986	24.4588	3.48107	0.00055848	0.00429823	-0.762132
SOCS1	mRNA	7.80559	13.1241	3.48076	0.000559098	0.00430054	-0.763149
SLC35C2	mRNA	1.61459	7.80483	3.4794	0.000561852	0.00431435	-0.767664
SRSF9	mRNA	2.39816	15.1486	3.47926	0.000562133	0.00431467	-0.768124
SNRPD1	mRNA	4.399	14.8899	3.47691	0.000566924	0.00433665	-0.775921
EIF2S1	mRNA	1.88988	12.0554	3.47575	0.000569307	0.00434749	-0.779776
SLC25A38	mRNA	2.32647	14.2054	3.47018	0.00058086	0.00441262	-0.798232
DCK	mRNA	2.26697	11.8919	3.46975	0.00058178	0.00441533	-0.799685
CISD3	mRNA	5.8515	15.922	3.46648	0.000588666	0.0044469	-0.810493
MARS	mRNA	2.28095	12.7961	3.4645	0.000592882	0.00447187	-0.817048
ELOVL7	mRNA	2.20607	5.56449	3.46428	0.000593355	0.00447239	-0.817781
AC243964.3	mRNA	1.77925	3.99263	3.46422	0.00059348	0.00447239	-0.817974
SPAG5	mRNA	1.91834	7.17256	3.46347	0.000595085	0.00448016	-0.820454
RPS11P5	mRNA	2.70841	9.73448	3.45683	0.000609465	0.00454993	-0.842381
SLCO4A1	mRNA	5.34468	12.2068	3.45284	0.000618263	0.00459338	-0.855538
ARSE	mRNA	3.64666	8.52494	3.45165	0.000620924	0.00460618	-0.859481
ADAP1	mRNA	2.56359	9.27609	3.45123	0.00062185	0.00461179	-0.86085
UBL7	mRNA	3.66765	23.3756	3.4491	0.000626633	0.00463453	-0.867883
TMEM147	mRNA	7.17595	34.189	3.44887	0.000627139	0.004637	-0.868623
KIF18B	mRNA	1.74142	6.36656	3.44585	0.00063397	0.00466933	-0.878567
YWHAE	mRNA	15.8887	95.8831	3.44427	0.000637577	0.00468777	-0.883774
KDELC2	mRNA	2.05412	9.98375	3.44424	0.000637652	0.00468777	-0.883881
MRPL33	mRNA	2.55418	17.6266	3.44379	0.000638672	0.00469399	-0.885348
DPAGT1	mRNA	2.05596	11.5146	3.43932	0.000648986	0.00474486	-0.90005
NOC2L	mRNA	3.29712	15.3373	3.43705	0.000654284	0.00476646	-0.90751
PVT1	mRNA	3.25089	3.43954	3.43687	0.000654695	0.00476764	-0.908087
ERP29	mRNA	6.38889	38.3129	3.43556	0.000657769	0.00478293	-0.912385
CXCL10	mRNA	43.007	41.1384	3.43282	0.000664251	0.00481192	-0.92138
HMGB2	mRNA	8.38872	36.6549	3.43052	0.00066973	0.00484306	-0.928916
YJU2	mRNA	1.73383	10.0564	3.42783	0.000676199	0.00487429	-0.937734
ENTPD2	mRNA	8.4487	12.0986	3.42382	0.000685951	0.00492221	-0.950866
LBR	mRNA	4.70509	21.9879	3.42352	0.000686666	0.00492351	-0.951822
ENC1	mRNA	7.19293	24.1329	3.42302	0.000687892	0.00492701	-0.953458
PSMA1	mRNA	3.81581	22.0489	3.42174	0.000691045	0.00494212	-0.957652
THRA	mRNA	7.25238	13.9364	3.41976	0.000695945	0.00496493	-0.964131
PLEKHJ1	mRNA	1.66368	8.62324	3.41964	0.000696241	0.00496588	-0.96452
RPL22P1	mRNA	3.39293	10.7301	3.41788	0.000700625	0.00498843	-0.970276
PTPRA	mRNA	3.1083	20.918	3.41581	0.000705791	0.00501794	-0.977012
RPS2P46	mRNA	5.30426	20.0435	3.41572	0.000706034	0.005019	-0.977327
DKK4	mRNA	6.70089	2.59066	3.41429	0.000709622	0.0050392	-0.981975
MRPL18	mRNA	6.88794	37.6823	3.41323	0.000712305	0.0050536	-0.985434
ATP1A1	mRNA	31.4534	123.703	3.40698	0.000728325	0.00513249	-1.00582
CEBPZ	mRNA	2.0882	13.2602	3.40404	0.000735947	0.00516502	-1.01536
PITHD1	mRNA	1.95156	13.5612	3.40307	0.000738488	0.00517594	-1.01852
AC026403.1	mRNA	17.9396	50.4475	3.40258	0.000739768	0.00518173	-1.02011
LINC01871	mRNA	2.93289	5.67488	3.40146	0.000742736	0.00519646	-1.02378
NFU1	mRNA	1.87086	10.4941	3.4009	0.000744199	0.00520261	-1.02558
PCGF2	mRNA	3.1552	11.0753	3.40076	0.000744567	0.00520387	-1.02603
SLC35B1	mRNA	1.52307	8.44031	3.40056	0.000745113	0.00520634	-1.02671
ABCE1	mRNA	3.10558	14.2552	3.40009	0.000746344	0.00521157	-1.02822
NAT10	mRNA	2.5235	13.5714	3.39976	0.000747227	0.00521572	-1.0293
RPL14	mRNA	11.0988	55.2442	3.39896	0.000749348	0.00522715	-1.0319
BYSL	mRNA	2.49275	9.23731	3.39788	0.000752212	0.00523994	-1.03539
HNRNPR	mRNA	2.24136	17.1951	3.3972	0.000754022	0.00525025	-1.0376
SNHG17	mRNA	2.15905	6.89698	3.39701	0.000754545	0.00525254	-1.03823
DDX49	mRNA	2.52526	12.9104	3.3956	0.000758322	0.00526729	-1.04281
CCL20	mRNA	44.1597	52.1466	3.39381	0.000763151	0.00528723	-1.04862
FBRSL1	mRNA	2.70347	14.5653	3.39294	0.000765489	0.00529935	-1.05142
AC099850.3	mRNA	2.29813	9.20061	3.39221	0.000767474	0.00530833	-1.0538
ERMP1	mRNA	3.46005	10.0127	3.39204	0.00076793	0.00530876	-1.05434
C12orf10	mRNA	1.96318	11.8181	3.39075	0.000771447	0.00532354	-1.05853
LONP1	mRNA	2.73387	15.1005	3.39067	0.000771658	0.00532432	-1.05878
AL049873.1	mRNA	2.30344	6.72373	3.38879	0.000776824	0.00535449	-1.06489
IMP4	mRNA	3.61188	16.8916	3.38804	0.000778873	0.00536398	-1.0673
FIBP	mRNA	2.48608	15.4357	3.38754	0.000780263	0.00536859	-1.06893
NDUFB3	mRNA	6.38131	36.5025	3.38701	0.000781713	0.00537561	-1.07063
TMEM208	mRNA	2.95721	16.6083	3.38277	0.000793518	0.00543005	-1.08436
PSMG2	mRNA	3.43388	18.8932	3.38114	0.000798104	0.0054511	-1.08964
HNRNPK	mRNA	8.94609	88.4863	3.3808	0.000799062	0.00545486	-1.09074
C6orf223	mRNA	2.87509	3.81274	3.37925	0.000803442	0.00547506	-1.09574
CDC20	mRNA	8.07932	28.4925	3.37903	0.000804059	0.00547651	-1.09644
RPS27AP16	mRNA	4.39544	18.7559	3.37635	0.000811703	0.00550888	-1.10511
NUP62	mRNA	2.24102	13.8975	3.37443	0.000817222	0.00553406	-1.11131
NONO	mRNA	9.01897	63.5665	3.37427	0.000817674	0.00553591	-1.11182
TIMM17A	mRNA	2.45542	15.9126	3.37185	0.000824676	0.00556579	-1.11962
CAAP1	mRNA	1.54062	7.56801	3.37127	0.000826359	0.00557287	-1.12149
PDSS1	mRNA	2.17375	8.22321	3.37104	0.000827055	0.00557617	-1.12226
TMEM126B	mRNA	3.7162	12.0394	3.36992	0.000830298	0.00559384	-1.12584
LNX2	mRNA	1.95146	9.29518	3.36728	0.000838061	0.00562579	-1.13436
NDOR1	mRNA	1.56258	8.13384	3.35969	0.000860737	0.00574232	-1.15879
MCCC2	mRNA	3.60419	18.5898	3.35893	0.000863035	0.00575126	-1.16123
C19orf53	mRNA	11.6946	51.6857	3.3587	0.000863732	0.0057552	-1.16197
GLUD1	mRNA	9.22087	37.9538	3.35781	0.000866408	0.00576749	-1.1648
PPIF	mRNA	9.79494	39.9921	3.35705	0.000868748	0.00577792	-1.16726
BCCIP	mRNA	1.94211	10.2828	3.35542	0.000873711	0.00580164	-1.17247
RPL30	mRNA	22.1445	119	3.35289	0.000881516	0.00583553	-1.18061
PDS5A	mRNA	1.89253	12.2221	3.34894	0.000893809	0.00588948	-1.19328
TGS1	mRNA	1.62523	8.77436	3.34703	0.000899782	0.00591584	-1.19937
RPL4	mRNA	35.2008	214.094	3.34335	0.000911468	0.00596942	-1.21117
ESD	mRNA	4.54278	23.8667	3.34299	0.000912613	0.00597474	-1.21232
PARK7	mRNA	6.43761	46.3253	3.34282	0.000913162	0.00597616	-1.21287
SUMO2	mRNA	5.88619	42.5725	3.34142	0.00091764	0.00599893	-1.21734
SRSF6	mRNA	4.94035	32.248	3.33796	0.000928797	0.00605062	-1.22839
ADNP	mRNA	3.44218	19.7576	3.33682	0.000932498	0.00607034	-1.23202
CUL4A	mRNA	2.23259	12.7578	3.33656	0.000933341	0.00607436	-1.23285
NIPSNAP1	mRNA	3.97025	15.2952	3.33589	0.000935537	0.00608499	-1.235
SDHA	mRNA	3.20585	17.2791	3.33582	0.00093578	0.00608584	-1.23523
IARS	mRNA	4.04159	21.5171	3.33056	0.000953084	0.00617014	-1.25198
RAB5IF	mRNA	4.94095	23.7856	3.32855	0.000959818	0.0062011	-1.25842
RPL12	mRNA	56.6339	245.584	3.32735	0.00096381	0.00621956	-1.26221
TIMM8B	mRNA	4.6329	23.8343	3.32458	0.000973181	0.00625974	-1.27105
MLLT6	mRNA	4.17666	14.7767	3.32458	0.000973183	0.00625974	-1.27105
GZMB	mRNA	6.49012	9.23973	3.32406	0.000974947	0.00626661	-1.27271
RHOT2	mRNA	1.69706	10.9841	3.31871	0.000993246	0.00635002	-1.2897
OXA1L	mRNA	3.85211	29.594	3.3125	0.00101492	0.00645209	-1.30941
FLAD1	mRNA	1.70185	10.8995	3.31179	0.00101741	0.00646492	-1.31165
HNRNPD	mRNA	4.49255	31.2812	3.31147	0.00101855	0.00646716	-1.31268
TAP1	mRNA	18.2827	51.3049	3.31002	0.0010237	0.00648809	-1.31728
PSMA5	mRNA	2.46662	16.511	3.30898	0.00102738	0.0065015	-1.32056
RPS4X	mRNA	87.9325	426.956	3.30689	0.00103487	0.00653484	-1.32718
SMC3	mRNA	3.86304	20.9313	3.303	0.00104892	0.0065953	-1.3395
DHX34	mRNA	1.60787	7.39962	3.29684	0.00107152	0.00669784	-1.35896
ZNF581	mRNA	2.01519	9.37776	3.29635	0.00107334	0.00670514	-1.36051
TIPRL	mRNA	1.67695	13.6918	3.29402	0.001082	0.00674592	-1.36784
DBI	mRNA	8.95543	40.3784	3.2932	0.00108508	0.00675658	-1.37044
RCOR2	mRNA	1.62001	2.99545	3.29265	0.00108713	0.00676622	-1.37216
PSMB9	mRNA	9.86838	27.6776	3.29223	0.00108873	0.00677282	-1.3735
RAVER1	mRNA	3.04284	13.764	3.29221	0.00108882	0.00677282	-1.37357
TMED2	mRNA	10.4715	73.9642	3.29194	0.00108981	0.00677818	-1.3744
LRP11	mRNA	3.4406	16.9442	3.29065	0.0010947	0.00679611	-1.37849
ZNHIT2	mRNA	1.58435	8.00625	3.28984	0.00109775	0.00681112	-1.38103
CHAMP1	mRNA	2.01569	11.2132	3.28929	0.00109985	0.0068184	-1.38277
RIPK2	mRNA	2.56939	10.5475	3.28856	0.00110263	0.00682806	-1.38508
ID2	mRNA	8.19786	32.8348	3.28779	0.00110556	0.00683715	-1.38749
COX8A	mRNA	69.4369	340.378	3.28767	0.001106	0.00683715	-1.38786
GSDMA	mRNA	1.51969	1.45618	3.28562	0.00111384	0.00687226	-1.39431
STYXL1	mRNA	2.54859	11.5277	3.28346	0.00112219	0.00691348	-1.40112
AMOT	mRNA	1.9181	3.7428	3.28238	0.00112636	0.0069298	-1.4045
AC131235.1	mRNA	1.88211	6.41271	3.28007	0.00113537	0.00696691	-1.41177
RPS11	mRNA	124.412	650.406	3.27737	0.00114595	0.00701319	-1.42023
BRMS1	mRNA	2.81152	15.0447	3.27662	0.00114893	0.00702354	-1.4226
HSD17B10	mRNA	7.29407	43.6932	3.27463	0.00115682	0.00705445	-1.42884
WDR34	mRNA	5.99114	27.9443	3.27382	0.00116004	0.00706769	-1.43137
UBAC1	mRNA	1.60341	11.8749	3.27343	0.00116162	0.00707654	-1.43262
RABL6	mRNA	1.6081	10.1118	3.27225	0.00116634	0.00709575	-1.43631
ALG3	mRNA	5.5073	28.6502	3.27139	0.00116977	0.00710771	-1.43899
MED24	mRNA	10.9695	18.582	3.27122	0.00117048	0.00710963	-1.43954
NME2P1	mRNA	2.11112	5.72581	3.26817	0.00118278	0.00716398	-1.44907
GTF2A2	mRNA	3.90765	15.4151	3.26815	0.00118288	0.00716398	-1.44915
RCE1	mRNA	1.66919	8.88897	3.26614	0.00119108	0.00719753	-1.45545
CHKA	mRNA	2.86124	9.0373	3.26554	0.00119352	0.00720463	-1.45731
FASTK	mRNA	2.50167	16.0996	3.26382	0.00120057	0.00723466	-1.46269
PSPH	mRNA	2.47935	6.73615	3.26012	0.00121594	0.00730685	-1.47428
GLA	mRNA	2.59354	12.8496	3.25953	0.00121839	0.00731833	-1.47611
TMEM8A	mRNA	5.40073	26.7925	3.25814	0.0012242	0.0073401	-1.48045
CLPP	mRNA	3.23495	19.5465	3.25705	0.00122879	0.0073553	-1.48386
PPP1R14B	mRNA	10.877	46.7344	3.25671	0.00123019	0.00736053	-1.4849
BUB3	mRNA	2.45303	13.8955	3.25667	0.00123037	0.00736053	-1.48503
EPRS	mRNA	4.30258	25.5733	3.25383	0.00124239	0.00741551	-1.49389
SOX12	mRNA	2.88362	8.4317	3.25289	0.00124638	0.00743111	-1.49681
TARDBP	mRNA	1.6204	13.6889	3.25218	0.00124942	0.00744591	-1.49903
RPL14P1	mRNA	4.69276	18.4857	3.25201	0.00125016	0.00744868	-1.49957
RPL23AP65	mRNA	2.08822	6.38302	3.2513	0.00125319	0.00746179	-1.50177
RIDA	mRNA	2.96396	12.092	3.24897	0.00126323	0.00750588	-1.50905
SRP14	mRNA	12.6659	99.7277	3.2483	0.0012661	0.00751879	-1.51111
AC116533.1	mRNA	17.9098	68.5131	3.24664	0.00127333	0.00755006	-1.5163
UQCRC2	mRNA	4.88602	31.9779	3.24397	0.00128495	0.00760148	-1.52458
HNRNPL	mRNA	3.52197	30.4563	3.24363	0.00128648	0.00760802	-1.52566
PTPA	mRNA	3.51344	20.66	3.24295	0.00128944	0.00761968	-1.52775
SF3A3	mRNA	1.5961	14.3034	3.24124	0.00129698	0.00765588	-1.53306
RPL13AP5	mRNA	16.6529	71.1682	3.23735	0.00131429	0.00772261	-1.54514
FAM84B	mRNA	18.068	19.9295	3.2364	0.00131857	0.00773932	-1.54809
TCOF1	mRNA	1.64255	8.58965	3.23464	0.00132652	0.0077716	-1.55357
PPP1R14BP3	mRNA	2.41993	8.94992	3.23348	0.00133176	0.00779299	-1.55715
AC136632.1	mRNA	5.66921	15.387	3.23292	0.00133429	0.00780187	-1.55888
YWHAG	mRNA	8.12546	50.3491	3.23221	0.00133751	0.00781396	-1.56108
HPRT1	mRNA	7.67683	25.2221	3.23111	0.00134254	0.00783485	-1.56449
ATP5F1C	mRNA	14.0643	84.4558	3.23031	0.00134619	0.00785024	-1.56697
SMG7	mRNA	2.14277	15.6052	3.22957	0.00134961	0.00786508	-1.56928
RPS3	mRNA	35.7058	179.497	3.22713	0.00136086	0.00790929	-1.57683
CERS4	mRNA	2.60586	3.90692	3.2261	0.00136562	0.00792672	-1.58001
PPID	mRNA	1.94045	11.5759	3.22536	0.00136904	0.00793889	-1.58228
ARHGEF19	mRNA	1.54954	3.86437	3.22186	0.00138542	0.00800726	-1.59311
DNTTIP1	mRNA	5.95116	26.079	3.22155	0.00138686	0.00801385	-1.59406
ATF4	mRNA	11.1807	87.0946	3.22107	0.00138915	0.00802108	-1.59556
SMIM20	mRNA	1.64117	10.6318	3.22094	0.00138974	0.00802359	-1.59594
CSTF1	mRNA	1.64989	8.93047	3.21836	0.00140195	0.00807821	-1.6039
RPS27A	mRNA	24.2544	155.61	3.21828	0.00140237	0.00807883	-1.60417
RPL23A	mRNA	48.2731	265.907	3.21757	0.00140574	0.00808835	-1.60636
ATP5IF1	mRNA	8.22781	45.5147	3.21634	0.00141162	0.00810491	-1.61016
RPS20	mRNA	55.6767	272.402	3.21325	0.00142646	0.00816404	-1.61967
NT5C	mRNA	2.09467	12.5695	3.21224	0.00143134	0.00818435	-1.62277
SNRPA1	mRNA	1.78072	8.99181	3.20836	0.00145029	0.00825824	-1.63474
HSD11B2	mRNA	5.6759	14.9211	3.20766	0.00145371	0.00826918	-1.63688
KDF1	mRNA	2.13201	11.1396	3.20736	0.00145519	0.0082766	-1.6378
PRPS1	mRNA	2.76382	14.3511	3.20694	0.00145724	0.00828142	-1.63908
TMED4	mRNA	3.32887	25.8316	3.20599	0.00146194	0.00830267	-1.64201
NEDD8	mRNA	1.71559	11.8506	3.20563	0.00146373	0.0083061	-1.64313
SRPK1	mRNA	2.74786	16.081	3.20271	0.00147822	0.00836895	-1.65208
CEP55	mRNA	2.96916	11.7033	3.20024	0.00149064	0.00841955	-1.65969
UBA52	mRNA	18.6445	100.304	3.19951	0.0014943	0.00843254	-1.66192
HMGB3	mRNA	3.52611	12.3389	3.19868	0.00149849	0.00845001	-1.66446
MLEC	mRNA	11.251	51.8977	3.19763	0.00150381	0.00847295	-1.66768
HM13	mRNA	3.64372	19.98	3.19503	0.00151704	0.00853238	-1.67565
EBP	mRNA	4.22842	17.5191	3.19204	0.00153243	0.00859388	-1.68482
FUCA2	mRNA	5.81705	30.7691	3.19065	0.00153962	0.00861269	-1.68907
ARL2	mRNA	3.79953	19.607	3.18765	0.00155524	0.00866868	-1.69825
ACTR1B	mRNA	2.40023	19.3265	3.18427	0.00157305	0.0087328	-1.70859
ADGRG1	mRNA	7.53044	24.3968	3.18324	0.0015785	0.00875583	-1.71173
LSG1	mRNA	1.97685	10.9372	3.18092	0.00159084	0.00880618	-1.71881
MRPL20	mRNA	3.41933	19.8573	3.17911	0.00160055	0.00884496	-1.72433
HSD17B8	mRNA	2.10226	8.4145	3.17907	0.00160078	0.00884496	-1.72447
SLC4A2	mRNA	3.29375	16.2741	3.17805	0.00160625	0.00886333	-1.72756
RCC1L	mRNA	1.61404	11.3583	3.17626	0.0016159	0.00890206	-1.73301
PREB	mRNA	2.70239	16.5734	3.17455	0.00162523	0.00894343	-1.73824
PSMB2	mRNA	5.1309	37.3194	3.17328	0.00163216	0.00897238	-1.7421
MAP2K1	mRNA	1.82702	13.3045	3.17082	0.00164568	0.00902467	-1.74959
ULK3	mRNA	1.82697	10.0561	3.17014	0.00164945	0.00903707	-1.75167
TRMT1	mRNA	1.57847	8.02001	3.16914	0.00165497	0.00905682	-1.7547
LRFN4	mRNA	4.44875	15.7097	3.16582	0.00167346	0.00912035	-1.76479
ZNF598	mRNA	2.3063	13.8255	3.16352	0.00168642	0.00916893	-1.77179
AIG1	mRNA	1.91497	6.2489	3.16192	0.00169547	0.00920793	-1.77664
AL117382.1	mRNA	1.77238	2.88916	3.15629	0.00172766	0.00932929	-1.79371
CTNNBL1	mRNA	1.72504	10.2887	3.15407	0.00174046	0.00937873	-1.80041
TIMM17B	mRNA	3.78132	17.911	3.1537	0.00174263	0.00938548	-1.80154
ETV4	mRNA	5.67667	14.1787	3.15103	0.00175822	0.0094433	-1.80962
RPS20P14	mRNA	2.95712	8.34227	3.1502	0.00176312	0.00946143	-1.81215
SLC3A2	mRNA	5.22834	24.0924	3.14985	0.00176515	0.00946878	-1.81319
ITPKA	mRNA	2.4493	6.83996	3.14815	0.0017752	0.0095063	-1.81834
MPC2	mRNA	4.57646	22.5627	3.14788	0.00177678	0.00951084	-1.81915
POLR2K	mRNA	7.9016	39.6921	3.14701	0.00178196	0.00952893	-1.82179
SNTB1	mRNA	4.30577	6.89261	3.14364	0.00180206	0.00961	-1.83196
EIF2A	mRNA	4.2492	27.2581	3.14211	0.00181125	0.00964373	-1.83657
ANKMY2	mRNA	1.76744	9.66481	3.14181	0.00181306	0.00965204	-1.83748
HSBP1	mRNA	1.57178	10.9469	3.14005	0.00182367	0.00968696	-1.84277
ATG5	mRNA	3.19339	10.885	3.13607	0.00184794	0.00978339	-1.85476
RAB20	mRNA	3.94072	20.3464	3.13445	0.00185791	0.0098186	-1.85963
TPP2	mRNA	1.51593	8.88967	3.13347	0.00186401	0.00983928	-1.8626
EXOSC4	mRNA	2.87682	13.9016	3.13278	0.00186824	0.00985199	-1.86466
SMC4	mRNA	2.49745	10.7916	3.12995	0.00188591	0.00992093	-1.87319
SCCPDH	mRNA	3.51261	17.9489	3.1293	0.00188992	0.00993626	-1.87512
C6orf15	mRNA	7.67532	2.78356	3.12885	0.00189278	0.00994452	-1.87649
MIF	mRNA	22.2252	80.4584	3.12809	0.00189753	0.00996559	-1.87876
OCIAD1	mRNA	2.8293	20.6681	3.12778	0.00189947	0.00997094	-1.87969
ETFB	mRNA	2.12041	8.87221	3.12673	0.00190613	0.00999907	-1.88286
CNP	mRNA	2.17907	10.4042	3.12506	0.00191669	0.0100379	-1.88786
TNNC2	mRNA	1.78947	2.40625	3.12469	0.00191907	0.0100442	-1.88899
CASP6	mRNA	2.56065	12.2836	3.12416	0.00192243	0.0100554	-1.89058
MRPL17	mRNA	2.81491	19.4617	3.12121	0.00194128	0.0101268	-1.89941
CTNNB1	mRNA	16.9552	55.0266	3.11988	0.00194981	0.0101562	-1.90339
RAC1P2	mRNA	2.63209	12.8202	3.11949	0.00195236	0.0101636	-1.90457
HSP90AA1	mRNA	43.2836	227.109	3.11879	0.00195689	0.0101813	-1.90667
CUL1	mRNA	2.37493	18.8514	3.11618	0.00197382	0.0102476	-1.91447
GTPBP4	mRNA	1.72995	9.31579	3.11559	0.00197769	0.0102623	-1.91625
PPP4C	mRNA	6.34172	39.2322	3.1151	0.00198089	0.0102696	-1.91771
AC087491.1	mRNA	1.75357	1.25288	3.11499	0.00198161	0.0102723	-1.91804
SSU72	mRNA	2.05251	15.922	3.11354	0.00199113	0.0103029	-1.92238
PDCD11	mRNA	1.5053	8.57303	3.11314	0.00199376	0.0103137	-1.92358
RPL18	mRNA	31.2958	168.777	3.1123	0.00199931	0.0103333	-1.9261
RPL37P23	mRNA	2.08163	6.20996	3.11204	0.00200101	0.0103402	-1.92686
PDZD8	mRNA	2.98707	12.1765	3.1104	0.00201185	0.0103763	-1.93176
SRP9	mRNA	13.93	89.5689	3.10894	0.00202161	0.0104147	-1.93614
RPL38	mRNA	23.7539	122.175	3.10819	0.0020266	0.0104344	-1.93837
SCO2	mRNA	1.81208	8.90715	3.10546	0.00204491	0.010497	-1.94651
AK2	mRNA	2.1036	16.6946	3.10521	0.00204662	0.0105031	-1.94727
NSUN5	mRNA	1.81403	9.51665	3.10519	0.00204675	0.0105031	-1.94733
AL136454.1	mRNA	3.26826	12.1687	3.09889	0.00208961	0.010661	-1.96609
TECRP1	mRNA	2.26862	8.67221	3.09512	0.00211566	0.0107576	-1.9773
HS3ST6	mRNA	3.03583	0.842882	3.09457	0.00211952	0.0107701	-1.97895
MYBBP1A	mRNA	2.51112	11.7378	3.09442	0.00212056	0.0107744	-1.97939
GLO1	mRNA	10.8358	59.976	3.09386	0.00212449	0.0107882	-1.98107
RHNO1	mRNA	2.89824	12.1898	3.09295	0.0021308	0.0108112	-1.98375
SMOX	mRNA	2.73868	8.38788	3.0923	0.00213538	0.0108223	-1.9857
AC079922.1	mRNA	1.69366	4.85061	3.08835	0.00216325	0.0109125	-1.99742
RTN3	mRNA	3.639	26.2627	3.0872	0.00217144	0.0109402	-2.00084
ASNS	mRNA	3.40751	8.22097	3.08418	0.002193	0.0110079	-2.00978
TARS	mRNA	4.38538	17.6984	3.08271	0.0022036	0.0110374	-2.01414
RNF181	mRNA	7.51533	41.2045	3.0825	0.00220515	0.0110421	-2.01478
TMEM256	mRNA	4.80482	20.0024	3.08207	0.0022082	0.0110512	-2.01603
NCBP2	mRNA	1.88361	12.125	3.07939	0.00222771	0.0111159	-2.02398
EIF5A	mRNA	27.4127	136.82	3.07933	0.00222814	0.011116	-2.02416
ELOB	mRNA	26.4043	142.023	3.07905	0.00223018	0.0111221	-2.02498
KIAA1147	mRNA	1.6561	7.9246	3.07879	0.00223203	0.0111282	-2.02573
USP10	mRNA	2.13697	19.1105	3.0767	0.00224738	0.0111732	-2.03193
TOPBP1	mRNA	1.77246	9.53458	3.07573	0.00225454	0.0112032	-2.0348
TMEM141	mRNA	7.14019	25.3468	3.07515	0.00225883	0.0112172	-2.03653
ECHS1	mRNA	12.789	70.4126	3.0712	0.00228811	0.0113117	-2.04817
C2	mRNA	3.03425	8.59267	3.06927	0.00230263	0.0113627	-2.05388
ATP5MPL	mRNA	3.67749	19.9946	3.06791	0.00231289	0.0113987	-2.0579
TSFM	mRNA	1.85996	7.87167	3.06556	0.00233066	0.0114572	-2.06482
MAPKAPK3	mRNA	1.73828	11.9885	3.06258	0.00235344	0.0115318	-2.07361
SKA2	mRNA	2.00764	12.1813	3.06249	0.00235411	0.0115325	-2.07387
PTBP3	mRNA	4.53158	28.2118	3.06007	0.00237275	0.011609	-2.08099
PMPCB	mRNA	2.26003	13.942	3.05915	0.00237985	0.0116364	-2.08369
RPL37A	mRNA	21.0538	103.661	3.05873	0.00238309	0.0116418	-2.08492
ATP7B	mRNA	2.59323	6.13802	3.05771	0.00239104	0.0116742	-2.08793
STRA6	mRNA	3.41617	2.38914	3.05749	0.0023927	0.0116788	-2.08855
TSEN34	mRNA	1.92701	11.0147	3.05749	0.00239271	0.0116788	-2.08856
NUDT5	mRNA	2.05972	12.7375	3.05715	0.00239542	0.011686	-2.08958
RPS18P12	mRNA	2.52574	9.27815	3.05617	0.00240306	0.0117128	-2.09246
PPP4R2	mRNA	1.5392	9.5152	3.05587	0.00240537	0.0117208	-2.09332
RPL12P4	mRNA	2.36076	8.89136	3.05579	0.00240604	0.011723	-2.09358
SCAND1	mRNA	5.64251	29.5912	3.05533	0.00240963	0.0117363	-2.09492
NELFE	mRNA	4.75939	21.94	3.05406	0.00241961	0.0117675	-2.09866
SLC38A3	mRNA	3.72786	1.1827	3.05229	0.0024335	0.0118197	-2.10382
RBBP8	mRNA	1.91961	7.95502	3.05228	0.00243364	0.0118197	-2.10388
HNRNPU	mRNA	5.11077	44.7554	3.04169	0.0025187	0.0120908	-2.1349
FGA	mRNA	14.8145	4.30929	3.03877	0.00254264	0.012168	-2.14343
CDK12	mRNA	5.35211	8.83734	3.0383	0.00254648	0.0121799	-2.1448
BRCC3	mRNA	2.15342	12.3176	3.03718	0.00255572	0.0122186	-2.14806
CHDH	mRNA	1.55222	6.05097	3.03674	0.00255943	0.0122288	-2.14937
LZTS3	mRNA	3.71035	10.1364	3.036	0.00256557	0.0122479	-2.15153
CCDC34	mRNA	1.76388	6.20799	3.03595	0.00256593	0.0122479	-2.15166
MRPL41	mRNA	5.91264	30.8064	3.03406	0.00258172	0.0123015	-2.1572
MTIF3	mRNA	3.23651	23.4705	3.03323	0.00258866	0.0123248	-2.15962
AAGAB	mRNA	1.86367	12.4111	3.0319	0.00259976	0.0123613	-2.16348
TMSB10P1	mRNA	1.71377	4.37443	3.03077	0.00260927	0.0123902	-2.16677
PSMD11	mRNA	3.83015	19.5705	3.03019	0.00261421	0.0124018	-2.16848
COX14	mRNA	3.45449	24.6227	3.03015	0.00261448	0.0124018	-2.16857
CDC123	mRNA	4.0458	25.1166	3.0291	0.00262343	0.0124318	-2.17166
SNHG3	mRNA	1.96256	7.53669	3.02908	0.00262357	0.0124318	-2.1717
TEAD4	mRNA	3.639	12.0319	3.02743	0.00263757	0.0124785	-2.1765
PRC1	mRNA	2.3551	9.94689	3.02701	0.0026412	0.0124869	-2.17774
SLC19A3	mRNA	2.16334	3.21799	3.02678	0.00264316	0.0124907	-2.17842
CPLX1	mRNA	2.45871	4.80338	3.02362	0.00267018	0.0125815	-2.18759
UXT	mRNA	8.85175	48.7595	3.02259	0.00267908	0.0126092	-2.19059
SUPT4H1	mRNA	4.02549	28.2572	3.02258	0.00267919	0.0126092	-2.19062
GSTK1	mRNA	6.50135	36.5711	3.02186	0.00268537	0.0126272	-2.1927
CDK4	mRNA	5.24563	19.9711	3.02103	0.00269261	0.0126513	-2.19513
RPS25	mRNA	45.6816	266.984	3.01951	0.00270584	0.0126804	-2.19955
UBE2L3	mRNA	3.53684	28.8962	3.01856	0.00271413	0.0127148	-2.20231
TPT1	mRNA	48.8977	298.587	3.01707	0.00272721	0.0127662	-2.20664
ECT2	mRNA	5.22729	20.4182	3.01419	0.00275253	0.0128466	-2.21497
PAPOLA	mRNA	2.01698	18.5761	3.00969	0.00279269	0.0129793	-2.22803
RARS	mRNA	2.37321	19.2231	3.00966	0.00279295	0.0129794	-2.22811
YKT6	mRNA	2.88541	23.7285	3.00903	0.00279863	0.0129968	-2.22994
NHP2	mRNA	4.1108	26.5115	3.00649	0.00282151	0.0130774	-2.23728
DDX21	mRNA	5.78686	33.5309	3.00344	0.00284926	0.013163	-2.2461
NOTUM	mRNA	111.004	45.7468	3.00344	0.00284928	0.013163	-2.2461
WDR45B	mRNA	5.56054	31.967	2.99806	0.00289886	0.0133293	-2.26165
RBM10	mRNA	2.05134	16.8003	2.99704	0.00290836	0.0133662	-2.26459
NELFB	mRNA	4.02506	28.3289	2.99684	0.00291018	0.0133701	-2.26516
TMEM52	mRNA	1.70614	3.8738	2.99618	0.00291633	0.0133869	-2.26706
IDH2	mRNA	21.1467	65.443	2.9944	0.00293304	0.013436	-2.2722
GTPBP6	mRNA	2.0639	13.0887	2.99381	0.00293856	0.0134455	-2.2739
XRCC5	mRNA	5.35085	50.6219	2.99291	0.002947	0.0134738	-2.27648
RNF114	mRNA	3.44274	21.9306	2.99186	0.00295692	0.0134973	-2.2795
NUP153	mRNA	2.172	13.473	2.99018	0.00297289	0.0135475	-2.28435
RPL35	mRNA	63.9839	328.719	2.98691	0.00300407	0.01364	-2.29375
TSPAN6	mRNA	3.23018	9.6162	2.98687	0.0030045	0.0136409	-2.29388
LAMP1	mRNA	9.54561	61.502	2.98381	0.003034	0.0137378	-2.30267
TAF1D	mRNA	1.52353	8.2461	2.98331	0.00303877	0.0137537	-2.30408
CTLA4	mRNA	1.76546	2.07523	2.98059	0.00306528	0.0138508	-2.3119
ATP5F1D	mRNA	10.7229	52.5097	2.98058	0.00306537	0.0138508	-2.31193
DAPL1	mRNA	2.9571	1.90514	2.97976	0.0030734	0.0138778	-2.31428
MCUR1	mRNA	2.05449	9.17499	2.97917	0.00307922	0.0138936	-2.31598
TNFRSF19	mRNA	3.57934	4.21873	2.97866	0.00308421	0.0139127	-2.31744
MYB	mRNA	2.21051	5.74191	2.97598	0.00311068	0.0139876	-2.32513
TMEM176A	mRNA	16.6356	47.5593	2.97571	0.0031133	0.0139948	-2.32589
RPA1	mRNA	1.84745	13.7578	2.97293	0.00314096	0.0140793	-2.33385
SOX13	mRNA	2.08173	6.13442	2.97235	0.00314674	0.0141005	-2.3355
RPS17	mRNA	36.0568	194.961	2.96849	0.00318563	0.01423	-2.34655
TRIM26	mRNA	1.92846	15.2962	2.96733	0.00319738	0.014269	-2.34986
WWP1	mRNA	2.46009	12.174	2.9667	0.00320376	0.0142861	-2.35165
MICB	mRNA	1.53133	4.26072	2.96563	0.00321468	0.0143218	-2.35471
MYO10	mRNA	3.08393	12.9288	2.96541	0.00321695	0.014326	-2.35534
RPL18AP3	mRNA	18.2934	83.7397	2.96441	0.00322715	0.0143619	-2.35819
TFRC	mRNA	8.68879	30.6708	2.96143	0.00325787	0.0144522	-2.36671
MPST	mRNA	2.6633	13.0846	2.96124	0.00325982	0.0144585	-2.36725
PHPT1	mRNA	6.71901	34.5529	2.96101	0.00326216	0.0144635	-2.36789
CDC37	mRNA	6.18674	45.9315	2.95812	0.00329223	0.0145639	-2.37614
PGAP3	mRNA	36.9133	29.1409	2.95693	0.00330465	0.0145986	-2.37952
CDC16	mRNA	2.46789	16.7164	2.95449	0.00333033	0.014682	-2.38648
ERF	mRNA	4.56308	23.339	2.95132	0.00336391	0.014781	-2.3955
DMAC1	mRNA	2.63631	11.0537	2.9489	0.00338971	0.0148549	-2.40236
GPT2	mRNA	2.9542	6.94097	2.94865	0.0033924	0.0148622	-2.40308
HOXB9	mRNA	4.14048	7.23786	2.94856	0.0033934	0.0148654	-2.40334
SYNE2	mRNA	1.76517	6.64565	2.94721	0.0034078	0.0149058	-2.40714
DNAJB11	mRNA	2.1577	13.0077	2.9461	0.00341985	0.0149425	-2.41031
PDIA6	mRNA	7.89823	44.9229	2.94297	0.00345376	0.0150529	-2.41918
SCARB1	mRNA	2.85616	9.64811	2.9414	0.00347089	0.0151056	-2.42362
RPLP2	mRNA	63.916	357.096	2.94071	0.00347852	0.0151339	-2.42559
TACC3	mRNA	2.28038	9.86089	2.93766	0.00351208	0.0152407	-2.43422
SDHB	mRNA	5.16996	32.4068	2.93554	0.00353563	0.0153109	-2.44021
RPS15A	mRNA	7.7334	48.57	2.93476	0.00354433	0.015339	-2.44242
PSMB4	mRNA	10.5232	71.8214	2.93364	0.00355682	0.0153767	-2.44558
PFDN6	mRNA	1.70783	8.26018	2.93328	0.00356084	0.0153881	-2.4466
NDUFB6	mRNA	4.24045	24.9208	2.93249	0.00356978	0.0154118	-2.44885
HIST1H1E	mRNA	2.83228	6.22812	2.93105	0.00358594	0.0154581	-2.4529
MRPL23	mRNA	1.76221	9.59103	2.92924	0.00360643	0.0155278	-2.45801
MGST2	mRNA	3.85447	17.1175	2.92829	0.00361723	0.0155632	-2.4607
OSER1	mRNA	3.20837	20.6729	2.92674	0.00363492	0.0156177	-2.46508
CNIH1	mRNA	2.63878	19.5219	2.92514	0.00365319	0.015673	-2.46957
TXN2	mRNA	3.9834	30.2033	2.92499	0.00365489	0.0156777	-2.46999
PDCD10	mRNA	2.04127	14.1438	2.92484	0.00365664	0.015684	-2.47042
STK35	mRNA	1.82377	10.1356	2.92268	0.00368155	0.0157595	-2.47651
USP5	mRNA	2.76781	21.8311	2.9224	0.00368472	0.0157664	-2.47728
GLDC	mRNA	2.37428	1.67256	2.92233	0.00368563	0.0157682	-2.47751
ATP5ME	mRNA	12.6962	59.8753	2.92075	0.00370385	0.0158261	-2.48193
SDHAF3	mRNA	1.93368	7.13407	2.92011	0.00371136	0.0158452	-2.48375
FOXRED2	mRNA	4.50491	11.5864	2.919	0.00372424	0.0158843	-2.48686
NDUFS5	mRNA	30.4765	183.007	2.91832	0.00373219	0.015906	-2.48877
CUTA	mRNA	7.39204	47.0981	2.91709	0.00374662	0.0159495	-2.49223
ATP5MC1	mRNA	5.6901	28.9783	2.91671	0.00375115	0.0159626	-2.49331
CD8B	mRNA	1.56672	2.48974	2.91381	0.00378527	0.0160597	-2.50143
RPS15AP1	mRNA	2.11586	10.0033	2.91234	0.00380278	0.0161036	-2.50557
HNRNPA1	mRNA	15.0699	109.792	2.9119	0.00380797	0.0161186	-2.5068
DDX54	mRNA	2.30966	16.1411	2.90878	0.0038454	0.0162142	-2.51557
ZFAND1	mRNA	1.81154	10.3463	2.9087	0.00384633	0.0162164	-2.51578
SURF1	mRNA	2.30465	16.7536	2.90832	0.00385095	0.0162325	-2.51686
GHDC	mRNA	1.68387	9.1036	2.9074	0.00386205	0.0162678	-2.51944
RDH11	mRNA	1.8415	12.3229	2.90534	0.00388696	0.0163384	-2.5252
UBAC2	mRNA	2.32324	14.6666	2.90453	0.00389675	0.0163719	-2.52746
NCAPH2	mRNA	2.19933	11.4301	2.90366	0.00390736	0.0164024	-2.52989
EIF3H	mRNA	5.75654	44.1306	2.90217	0.00392563	0.0164586	-2.53407
PNP	mRNA	3.42742	19.415	2.9018	0.00393012	0.0164698	-2.5351
AC079250.1	mRNA	2.26246	8.60275	2.90068	0.00394393	0.0165097	-2.53824
PYCR3	mRNA	1.56193	6.41732	2.90002	0.00395203	0.0165283	-2.54008
AC005288.1	mRNA	3.17481	11.1741	2.89985	0.00395414	0.0165345	-2.54056
RBBP4	mRNA	2.01524	15.7501	2.8975	0.00398321	0.0166174	-2.54712
AKAP1	mRNA	3.32492	24.0688	2.8964	0.00399681	0.0166575	-2.55018
MEX3D	mRNA	3.67436	16.7705	2.89497	0.00401473	0.0167111	-2.55419
BCL2L1	mRNA	7.97574	40.4167	2.89462	0.00401903	0.0167243	-2.55514
PRPF31	mRNA	1.93936	14.5426	2.8946	0.00401938	0.0167244	-2.55522
RPL37AP1	mRNA	2.71845	8.60003	2.89397	0.00402728	0.0167483	-2.55698
SC5D	mRNA	1.84596	8.04926	2.89272	0.00404289	0.0167925	-2.56045
FAM162A	mRNA	2.31831	13.1944	2.89121	0.00406196	0.0168536	-2.56466
CARMIL1	mRNA	1.52403	9.2742	2.8911	0.00406336	0.0168545	-2.56497
AMD1	mRNA	2.48508	15.028	2.88956	0.00408288	0.0169118	-2.56926
NOA1	mRNA	1.56151	12.5328	2.8892	0.00408744	0.016916	-2.57026
YTHDF2	mRNA	1.8658	20.2655	2.88918	0.00408766	0.016916	-2.57031
PABPC1	mRNA	92.175	483.23	2.88792	0.00410376	0.0169592	-2.57383
TECR	mRNA	4.63809	26.5178	2.88665	0.00411995	0.0170183	-2.57736
NDUFB1	mRNA	2.29746	14.6657	2.88648	0.0041222	0.017025	-2.57785
NENF	mRNA	6.2189	33.9045	2.8806	0.00419816	0.0172596	-2.59419
SHMT2	mRNA	5.1093	23.4362	2.87949	0.00421264	0.017302	-2.59727
PEBP1	mRNA	16.0424	105.602	2.87933	0.00421466	0.0173049	-2.5977
SLC25A5	mRNA	42.9749	228.659	2.87473	0.00427524	0.0174833	-2.61048
PTMAP5	mRNA	3.47177	10.7238	2.8741	0.00428358	0.0175086	-2.61222
STOML2	mRNA	12.0852	43.1213	2.87279	0.00430101	0.0175647	-2.61585
SURF6	mRNA	1.6173	9.63016	2.86773	0.00436875	0.0177715	-2.62984
COLCA2	mRNA	3.08748	6.26624	2.86738	0.00437359	0.0177848	-2.63083
IDH1	mRNA	6.175	31.3473	2.8628	0.00443588	0.0179665	-2.64347
HDAC1	mRNA	5.29048	40.8798	2.85713	0.00451416	0.0181972	-2.65912
RPS12	mRNA	130.225	805.212	2.85282	0.00457445	0.0183784	-2.67097
MLX	mRNA	1.92229	13.8273	2.85177	0.00458921	0.0184244	-2.67385
COPS9	mRNA	2.10682	13.9367	2.85153	0.00459267	0.0184324	-2.67453
AURKAIP1	mRNA	7.48758	41.7854	2.85142	0.00459423	0.018436	-2.67483
VDAC3	mRNA	4.71731	26.4738	2.85133	0.00459545	0.0184395	-2.67507
CPNE1	mRNA	8.74956	39.9741	2.85097	0.00460064	0.0184521	-2.67608
COLGALT1	mRNA	3.25523	23.2627	2.85055	0.00460645	0.0184686	-2.67721
TWF1	mRNA	4.05172	29.8	2.84964	0.00461942	0.0185018	-2.67972
MAN1A1	mRNA	6.71318	21.5806	2.84952	0.00462114	0.0185068	-2.68005
TMEM14C	mRNA	7.14841	54.9366	2.84422	0.00469699	0.018724	-2.6946
RPL19	mRNA	117.266	430.568	2.84363	0.00470554	0.0187517	-2.69622
STAP2	mRNA	3.79756	16.0842	2.8418	0.00473208	0.0188282	-2.70124
TBC1D4	mRNA	2.23284	6.43747	2.84017	0.00475571	0.0189	-2.70569
CHD1L	mRNA	1.75189	12.7348	2.83579	0.00482006	0.0190939	-2.7177
PET100	mRNA	1.76285	7.99132	2.83464	0.00483703	0.0191359	-2.72083
B3GNT2	mRNA	2.09418	14.5579	2.83453	0.00483871	0.0191383	-2.72115
VBP1	mRNA	2.614	17.2536	2.83409	0.00484519	0.0191597	-2.72234
LPAR2	mRNA	1.58786	7.87735	2.83263	0.00486691	0.0192189	-2.72633
HSBP1L1	mRNA	1.76301	7.45678	2.83217	0.00487373	0.0192388	-2.72758
CTCF	mRNA	1.55988	16.6451	2.83188	0.00487806	0.0192513	-2.72838
GIPC2	mRNA	1.50394	5.80703	2.83129	0.00488694	0.019274	-2.73
GRINA	mRNA	17.7209	92.6132	2.82933	0.00491633	0.0193617	-2.73535
AL136380.1	mRNA	4.13855	8.15778	2.82819	0.00493352	0.0194066	-2.73847
EML4	mRNA	2.45015	16.0966	2.82708	0.0049503	0.0194529	-2.7415
MIR4653	mRNA	1.63171	4.34786	2.82371	0.00500147	0.0196197	-2.75067
MIEN1	mRNA	91.6054	78.8546	2.82228	0.0050233	0.0196852	-2.75456
VPS36	mRNA	1.73292	11.682	2.82226	0.00502362	0.0196852	-2.75462
CCDC124	mRNA	4.76195	27.1891	2.8217	0.00503221	0.0197074	-2.75614
NRM	mRNA	2.58298	12.5322	2.81931	0.00506913	0.0198089	-2.76266
RITA1	mRNA	1.74266	11.0569	2.81833	0.00508422	0.0198477	-2.76531
MAP7	mRNA	2.85885	12.4954	2.81777	0.00509301	0.0198691	-2.76686
UQCR10	mRNA	13.5642	75.7942	2.81745	0.00509799	0.0198799	-2.76773
MRPL57	mRNA	6.31783	25.0464	2.81688	0.00510674	0.0199068	-2.76926
UBQLN1	mRNA	2.28663	19.0791	2.81603	0.00512009	0.0199387	-2.77159
PWP1	mRNA	1.6536	15.4304	2.81071	0.00520363	0.0201717	-2.78602
RPS18	mRNA	78.2154	455.453	2.81051	0.00520677	0.0201805	-2.78656
ATP2C1	mRNA	2.12574	13.9195	2.80912	0.00522884	0.0202454	-2.79033
CASP1	mRNA	3.95156	10.2238	2.80697	0.00526317	0.0203507	-2.79616
TUBA1B	mRNA	19.2393	113.962	2.80576	0.00528255	0.0204095	-2.79944
HCP5	mRNA	5.31376	20.6694	2.80312	0.00532499	0.0205456	-2.80657
CNDP2	mRNA	2.18232	12.5789	2.80309	0.00532561	0.0205458	-2.80667
RNF208	mRNA	2.69777	8.86646	2.80302	0.00532673	0.0205478	-2.80686
TLNRD1	mRNA	2.20041	13.593	2.80218	0.00534021	0.0205837	-2.80911
ETV7	mRNA	2.36295	7.8096	2.80097	0.00535985	0.0206432	-2.81239
SPINT1.AS1	mRNA	1.65571	7.74095	2.79958	0.00538263	0.0207088	-2.81616
AIFM1	mRNA	2.61685	15.6678	2.79905	0.00539122	0.0207344	-2.81758
POLDIP3	mRNA	2.17827	20.8164	2.79885	0.00539452	0.0207456	-2.81813
ETFA	mRNA	1.88713	13.4661	2.79806	0.00540741	0.0207815	-2.82026
RPL37P2	mRNA	17.9502	59.2436	2.79575	0.00544544	0.0208983	-2.8265
MOSPD3	mRNA	3.00628	14.5468	2.79551	0.00544936	0.0209061	-2.82714
BAX	mRNA	3.83016	19.5392	2.79524	0.00545377	0.0209139	-2.82786
LINC01819	mRNA	2.9547	2.62476	2.79369	0.00547958	0.0209824	-2.83207
ZMIZ2	mRNA	3.09304	21.8175	2.79198	0.00550796	0.0210619	-2.83667
MED1	mRNA	2.91836	9.44004	2.791	0.00552437	0.0211112	-2.83932
SERPIND1	mRNA	3.45941	1.13775	2.79051	0.00553255	0.0211277	-2.84064
OTUB1	mRNA	3.02056	25.3228	2.78928	0.00555317	0.0211898	-2.84395
MOV10	mRNA	1.74082	11.2304	2.78772	0.00557934	0.0212551	-2.84813
ODC1	mRNA	13.676	52.5433	2.7869	0.00559317	0.0212928	-2.85034
NOP14	mRNA	2.14669	14.541	2.78682	0.00559455	0.0212965	-2.85056
NSDHL	mRNA	2.2724	12.8903	2.78575	0.00561264	0.0213413	-2.85343
MAP3K8	mRNA	1.78446	5.39846	2.78328	0.00565474	0.0214546	-2.86009
SYPL1	mRNA	7.9782	51.8449	2.78252	0.00566772	0.0214863	-2.86213
SIGMAR1	mRNA	19.5334	65.666	2.78045	0.00570315	0.0215973	-2.86767
TTYH3	mRNA	9.93535	42.1374	2.77966	0.00571673	0.0216441	-2.86979
RBBP7	mRNA	2.31579	17.2245	2.77918	0.00572507	0.0216613	-2.87109
FH	mRNA	4.20723	28.8687	2.7789	0.0057299	0.0216741	-2.87184
AC079140.2	mRNA	9.46689	25.559	2.77805	0.00574459	0.0217116	-2.87412
DPP3	mRNA	2.69702	18.0272	2.77702	0.00576242	0.021747	-2.87688
KLF16	mRNA	2.98931	17.4045	2.7768	0.00576628	0.0217555	-2.87747
RPL23	mRNA	17.1962	101.255	2.77568	0.00578582	0.0217957	-2.88048
CDC6	mRNA	12.795	10.3056	2.7728	0.00583611	0.0219118	-2.88818
MRPL34	mRNA	4.34148	25.6705	2.77183	0.00585328	0.0219518	-2.89079
ATG4D	mRNA	1.56441	9.05041	2.77096	0.00586862	0.0219849	-2.89312
SFPQ	mRNA	3.33797	33.3035	2.76963	0.00589211	0.0220454	-2.89667
ATXN2L	mRNA	4.22313	31.2732	2.76755	0.00592899	0.0221527	-2.90223
ADO	mRNA	1.53292	10.2431	2.7661	0.00595489	0.0222264	-2.9061
ELFN1.AS1	mRNA	2.54382	5.08526	2.76599	0.005957	0.0222312	-2.90642
GOLIM4	mRNA	5.00231	22.574	2.76199	0.0060289	0.022436	-2.91708
H3F3B	mRNA	7.26882	65.8691	2.76038	0.00605804	0.0225149	-2.92137
TPPP3	mRNA	11.8332	17.5885	2.75996	0.00606576	0.0225374	-2.9225
MIR200CHG	mRNA	2.6267	6.22714	2.75772	0.00610652	0.0226499	-2.92845
BAAT	mRNA	2.31073	2.15173	2.75586	0.00614073	0.0227471	-2.93342
TCF19	mRNA	1.655	8.50776	2.75176	0.00621648	0.0229297	-2.94432
FDX1	mRNA	1.67343	9.24718	2.75092	0.00623214	0.0229707	-2.94655
CCT6A	mRNA	12.7516	51.1257	2.75029	0.00624384	0.023006	-2.94822
DNAJC15	mRNA	2.12999	10.7936	2.74694	0.00630669	0.0231861	-2.95711
FBXL6	mRNA	2.36385	11.1987	2.74683	0.00630882	0.0231888	-2.95741
ATP5PO	mRNA	2.53562	15.5364	2.7462	0.00632064	0.0232224	-2.95908
RPS13	mRNA	24.9657	164.533	2.74537	0.00633634	0.0232674	-2.96128
WBP4	mRNA	1.64522	9.38182	2.7432	0.00637766	0.0233842	-2.96705
CAPRIN1	mRNA	5.59216	39.9477	2.74255	0.00638997	0.023415	-2.96876
DERA	mRNA	2.50987	10.8472	2.73935	0.00645129	0.0235853	-2.97724
PDP1	mRNA	1.95769	8.41373	2.73743	0.00648821	0.0236835	-2.98231
RPL24	mRNA	23.3461	156.522	2.73388	0.00655726	0.0238647	-2.99171
DDOST	mRNA	11.8387	87.8242	2.72809	0.00667116	0.0241605	-3.00699
CARM1	mRNA	2.7562	18.6564	2.72808	0.00667126	0.0241605	-3.007
RPL7P9	mRNA	8.35669	28.4104	2.72683	0.00669617	0.0242296	-3.01031
AKIRIN2	mRNA	3.01482	22.4727	2.72601	0.00671247	0.0242723	-3.01246
DLGAP1.AS5	mRNA	1.76276	1.27102	2.72107	0.00681153	0.0245357	-3.02546
CALHM6	mRNA	2.30711	5.85711	2.72106	0.00681166	0.0245357	-3.02547
ATF6B	mRNA	5.10588	33.0951	2.72054	0.00682226	0.0245622	-3.02685
HNRNPAB	mRNA	13.2478	93.9533	2.71811	0.00687152	0.0246937	-3.03323
CD7	mRNA	4.13704	7.8658	2.71689	0.00689648	0.0247636	-3.03645
GSE1	mRNA	1.53888	9.42586	2.71344	0.00696727	0.0249603	-3.0455
CREBZF	mRNA	1.91407	9.29993	2.71239	0.00698898	0.0250192	-3.04826
AC133134.1	mRNA	2.04403	6.74096	2.70977	0.00704336	0.0251655	-3.05513
SEC11A	mRNA	1.74831	14.3472	2.70802	0.00707974	0.0252633	-3.05969
CSNK2B	mRNA	4.10735	22.5038	2.70696	0.00710199	0.0253207	-3.06247
APOH	mRNA	13.9576	4.51059	2.70579	0.00712661	0.0253874	-3.06554
ZNF622	mRNA	2.26258	14.3667	2.7057	0.00712845	0.0253922	-3.06577
SERPINA6	mRNA	8.2914	2.33519	2.70531	0.00713655	0.0254111	-3.06677
PCMT1	mRNA	2.05076	17.8844	2.7052	0.007139	0.0254164	-3.06708
CENPB	mRNA	8.50332	47.2822	2.70153	0.00721678	0.0256275	-3.07667
HNRNPM	mRNA	2.78172	31.1648	2.70092	0.00722964	0.0256546	-3.07825
MRPS18B	mRNA	5.269	35.9142	2.69755	0.00730175	0.0258493	-3.08704
M6PR	mRNA	2.55731	15.4967	2.6968	0.00731787	0.0258911	-3.08899
CCNG1	mRNA	5.10582	29.9344	2.69429	0.00737232	0.0260216	-3.09556
RTN4IP1	mRNA	5.29471	5.23792	2.69332	0.0073934	0.0260797	-3.09808
TM9SF4	mRNA	3.9506	27.8637	2.68927	0.00748189	0.0263128	-3.10861
SMARCC1	mRNA	2.7544	18.7434	2.68814	0.00750674	0.0263624	-3.11155
SLC52A2	mRNA	4.86125	27.695	2.68809	0.00750787	0.0263647	-3.11168
CAMK2N2	mRNA	2.08016	1.94355	2.68735	0.00752421	0.0264049	-3.11361
NDUFB10	mRNA	8.14011	59.0424	2.68581	0.00755823	0.0265002	-3.1176
URM1	mRNA	1.93039	15.8965	2.68528	0.0075699	0.0265308	-3.11896
C12orf75	mRNA	11.6027	38.9363	2.683	0.00762076	0.0266502	-3.12489
PBK	mRNA	3.23789	11.5919	2.68221	0.00763858	0.0267004	-3.12695
COX11	mRNA	1.87147	6.26224	2.67831	0.00772622	0.0269249	-3.13704
GAR1	mRNA	1.53221	10.2909	2.6748	0.00780604	0.0271401	-3.14613
MRPL55	mRNA	1.75176	13.1118	2.67401	0.0078242	0.0271961	-3.14819
ATP5F1B	mRNA	39.9382	267.884	2.67077	0.00789858	0.0273859	-3.15655
PTPN12	mRNA	2.82624	18.2953	2.67064	0.00790151	0.0273926	-3.15688
C8orf33	mRNA	2.81004	17.2479	2.66867	0.00794711	0.0275131	-3.16196
ALOX15	mRNA	1.73512	0.815661	2.66782	0.00796683	0.027558	-3.16415
RPP25L	mRNA	3.34873	14.7683	2.66781	0.00796713	0.027558	-3.16419
HMGB1P6	mRNA	3.29366	8.90713	2.66779	0.0079676	0.027558	-3.16424
ZNF317	mRNA	3.87275	8.44845	2.66524	0.00802715	0.0277018	-3.17082
DYNLRB1	mRNA	9.24873	63.7458	2.66487	0.00803581	0.0277264	-3.17177
APRT	mRNA	8.27453	45.5054	2.66326	0.00807362	0.0278231	-3.17592
ELF1	mRNA	4.03442	24.6857	2.66299	0.00807989	0.0278429	-3.17661
MRPL14	mRNA	9.06879	42.4847	2.66156	0.0081137	0.0279238	-3.18029
TTR	mRNA	7.4529	5.22257	2.65968	0.00815836	0.0280382	-3.18514
RPL21P28	mRNA	3.07678	10.3167	2.65903	0.00817368	0.0280819	-3.1868
BCAT2	mRNA	1.70783	8.20448	2.65804	0.00819726	0.0281325	-3.18934
APOBEC3B	mRNA	2.02741	5.44139	2.65742	0.00821209	0.0281655	-3.19094
YWHAH	mRNA	9.13101	77.1136	2.65643	0.00823575	0.0282126	-3.19348
SLCO4A1.AS1	mRNA	4.2708	4.56113	2.65575	0.00825227	0.0282549	-3.19525
GPX4	mRNA	17.4321	96.8164	2.6526	0.00832807	0.0284423	-3.20332
MSL1	mRNA	4.20103	12.3678	2.6521	0.00834014	0.0284691	-3.2046
IQANK1	mRNA	3.25096	13.2708	2.65036	0.00838236	0.0285852	-3.20906
PCBP1	mRNA	10.4904	105.936	2.64823	0.00843451	0.028715	-3.21453
CAPN15	mRNA	2.46157	14.5638	2.6475	0.00845225	0.0287482	-3.21639
PXMP2	mRNA	1.74775	9.28486	2.6465	0.00847698	0.0288087	-3.21897
RPL8	mRNA	96.9629	586.792	2.64523	0.00850827	0.0288914	-3.22222
SLC35F2	mRNA	1.52479	7.48634	2.64448	0.00852663	0.0289366	-3.22412
EPSTI1	mRNA	2.92374	10.7452	2.64359	0.00854863	0.0289856	-3.22639
GSTO1	mRNA	5.89916	41.6415	2.64149	0.00860101	0.0291039	-3.23178
LINC02178	mRNA	3.02175	0.905879	2.63744	0.00870233	0.0293729	-3.24211
RPS13P2	mRNA	2.36622	9.12198	2.63614	0.00873511	0.0294635	-3.24543
DMKN	mRNA	1.89503	3.46246	2.63393	0.00879113	0.0296044	-3.25107
FAM206A	mRNA	1.59959	8.52128	2.6326	0.00882498	0.0296873	-3.25445
CIZ1	mRNA	2.92042	23.5914	2.62737	0.00895936	0.0300171	-3.26778
RPL22	mRNA	5.90897	40.7028	2.62702	0.00896829	0.0300342	-3.26865
PCYT2	mRNA	1.67694	7.96622	2.62359	0.00905748	0.0302497	-3.27737
C6orf48	mRNA	8.3728	32.4187	2.62145	0.00911335	0.030405	-3.28279
PPIB	mRNA	11.3187	76.4624	2.62003	0.00915083	0.0305037	-3.28641
CASC3	mRNA	6.27043	19.1823	2.61979	0.00915703	0.0305163	-3.287
GATM	mRNA	12.2219	15.6434	2.61846	0.00919212	0.0305979	-3.29037
ERI3	mRNA	1.6858	16.3594	2.61777	0.00921058	0.0306405	-3.29214
XPO6	mRNA	1.96721	16.8225	2.61722	0.00922507	0.0306792	-3.29353
COMT	mRNA	3.0408	19.155	2.61657	0.00924222	0.0307136	-3.29516
CXCL11	mRNA	9.7367	10.6148	2.61595	0.00925879	0.0307592	-3.29674
TMEM238	mRNA	11.7428	47.2227	2.61361	0.00932125	0.0309191	-3.30266
TMEM97	mRNA	6.02196	25.9044	2.61355	0.00932281	0.0309205	-3.30281
OR7E38P	mRNA	2.44398	6.62061	2.61314	0.00933386	0.0309381	-3.30385
SOD1	mRNA	11.7345	69.8247	2.61308	0.00933554	0.0309399	-3.30401
SNORA33	mRNA	2.04597	7.32803	2.61301	0.0093373	0.0309438	-3.30417
ATP13A2	mRNA	2.71444	19.2648	2.61095	0.00939286	0.0310837	-3.3094
MEA1	mRNA	7.95275	46.4321	2.60775	0.0094794	0.0312842	-3.31747
MARCKSL1	mRNA	30.2949	184.572	2.60762	0.00948289	0.0312916	-3.31779
RPL24P4	mRNA	3.05297	14.4306	2.60568	0.00953584	0.0314282	-3.3227
HSD3B7	mRNA	2.83953	11.6397	2.60492	0.00955666	0.0314834	-3.32461
RPL9P9	mRNA	17.3504	86.56	2.60096	0.00966553	0.0317515	-3.33458
IL15RA	mRNA	1.52877	8.31141	2.60023	0.00968589	0.0318005	-3.33643
HSPA9	mRNA	6.66821	48.6432	2.59774	0.009755	0.0319846	-3.34269
MAST2	mRNA	1.58787	11.6804	2.59601	0.00980338	0.0321082	-3.34704
RPL9	mRNA	19.1724	133.487	2.59358	0.00987167	0.0322773	-3.35314
FASN	mRNA	10.7427	44.5791	2.58684	0.0100632	0.0327586	-3.37004
NIPSNAP2	mRNA	2.82874	13.915	2.58452	0.01013	0.0329224	-3.37585
DNAJA1	mRNA	9.10694	59.3966	2.58443	0.0101327	0.0329271	-3.37608
ATP6V1G1	mRNA	8.82093	70.6149	2.58176	0.01021	0.0331244	-3.38276
RPL21P16	mRNA	5.91956	19.0572	2.58111	0.0102288	0.0331655	-3.38437
CLUH	mRNA	3.84761	24.1378	2.58088	0.0102357	0.0331804	-3.38497
GRTP1	mRNA	1.84155	8.32737	2.58066	0.0102421	0.0331943	-3.38552
RPL21	mRNA	31.7403	219.231	2.58046	0.0102478	0.0332014	-3.38601
RPS16	mRNA	43.4196	271.988	2.5792	0.0102845	0.0332844	-3.38915
CPSF1	mRNA	3.45706	23.1757	2.57806	0.0103181	0.0333629	-3.39201
SLC29A2	mRNA	2.57201	13.4851	2.57619	0.010373	0.0334881	-3.39667
ATP5MG	mRNA	6.43623	42.8913	2.57587	0.0103824	0.0335066	-3.39746
SRP72	mRNA	2.57994	26.6426	2.57409	0.010435	0.0336183	-3.40191
GNB2	mRNA	13.9499	89.3407	2.57196	0.0104983	0.0337838	-3.40722
METTL7B	mRNA	5.56075	19.4863	2.5716	0.010509	0.0338104	-3.40811
MYEOV	mRNA	4.88851	11.4452	2.57119	0.0105214	0.0338398	-3.40914
CYC1	mRNA	15.8598	85.293	2.57018	0.0105513	0.0339121	-3.41164
STK39	mRNA	2.73894	15.8327	2.5693	0.0105779	0.0339853	-3.41384
PACSIN2	mRNA	2.37145	19.2197	2.56781	0.0106224	0.0340858	-3.41753
YARS2	mRNA	1.63633	8.43216	2.56748	0.0106326	0.0341022	-3.41837
MGAT4A	mRNA	1.6271	6.47278	2.56675	0.0106545	0.0341584	-3.42018
B3GALT6	mRNA	1.62325	9.35389	2.56652	0.0106614	0.0341697	-3.42075
CALR	mRNA	38.5256	299.566	2.56598	0.0106778	0.0342125	-3.42209
RPL35P5	mRNA	2.49857	10.3103	2.56521	0.0107009	0.0342684	-3.42399
NDUFA12	mRNA	3.82894	27.3496	2.56376	0.010745	0.0343789	-3.4276
AL161787.1	mRNA	5.55526	21.4985	2.56356	0.0107511	0.0343923	-3.4281
GID8	mRNA	3.17853	18.4041	2.56345	0.0107545	0.0344012	-3.42837
ATP5PF	mRNA	6.74921	47.2197	2.56297	0.0107691	0.0344357	-3.42956
MAGEA12	mRNA	2.6224	3.95514	2.56113	0.0108252	0.034562	-3.43413
RRP7A	mRNA	1.97828	12.5954	2.55968	0.0108697	0.034672	-3.43772
DAXX	mRNA	1.58799	15.8217	2.55876	0.0108981	0.0347495	-3.44001
NUB1	mRNA	2.14892	15.6345	2.55691	0.0109553	0.0348721	-3.4446
KRT18	mRNA	61.4759	285.305	2.55427	0.011037	0.0350846	-3.45112
ATP13A3	mRNA	2.33015	14.5244	2.55364	0.0110568	0.035127	-3.45269
ZNF703	mRNA	13.7837	52.3466	2.5536	0.0110579	0.0351284	-3.45278
CNNM3	mRNA	1.6781	12.2607	2.55273	0.0110851	0.0351955	-3.45493
NAP1L4	mRNA	1.52675	15.0561	2.55207	0.0111059	0.0352455	-3.45657
MAVS	mRNA	2.73582	17.6859	2.55053	0.0111542	0.0353592	-3.46037
FRAT2	mRNA	2.17191	12.6299	2.55005	0.0111691	0.0353984	-3.46155
BATF2	mRNA	3.51928	9.22168	2.5489	0.0112055	0.0354868	-3.4644
NOP10	mRNA	16.5346	112.52	2.5488	0.0112088	0.0354928	-3.46466
AC007969.1	mRNA	11.3904	49.9565	2.54758	0.0112471	0.0355787	-3.46765
PVR	mRNA	12.7849	24.8517	2.54747	0.0112507	0.035586	-3.46793
SULT2A1	mRNA	4.66081	1.95206	2.545	0.0113293	0.0357538	-3.47403
RBP1	mRNA	7.29531	5.5383	2.54288	0.0113969	0.0359139	-3.47924
AP001024.1	mRNA	1.86287	6.36256	2.54166	0.011436	0.0360139	-3.48224
STMN3	mRNA	5.84592	11.3527	2.53972	0.0114988	0.0361757	-3.48704
MISP3	mRNA	2.51965	9.55602	2.53863	0.011534	0.0362613	-3.48972
SH3BP4	mRNA	3.6136	19.6774	2.53722	0.0115796	0.0363769	-3.49317
PAK4	mRNA	4.40206	13.6872	2.53642	0.0116058	0.0364274	-3.49515
SELENOF	mRNA	6.23959	64.5978	2.53563	0.0116316	0.0364893	-3.49709
CARD10	mRNA	1.8179	9.8381	2.53353	0.0117001	0.036653	-3.50223
H2AFJ	mRNA	2.72237	13.5573	2.53294	0.0117194	0.0366857	-3.50368
TUBB2B	mRNA	4.90057	3.25938	2.53202	0.0117498	0.036745	-3.50595
GNPNAT1	mRNA	2.15893	13.2581	2.53085	0.0117883	0.036844	-3.50881
RTCB	mRNA	2.19481	22.9236	2.53059	0.0117969	0.036851	-3.50945
GPCPD1	mRNA	1.5017	6.7105	2.52794	0.0118847	0.0370528	-3.51594
CAMSAP3	mRNA	5.72771	14.068	2.52694	0.0119182	0.0371253	-3.5184
SELENOT	mRNA	2.47054	22.8213	2.5251	0.0119797	0.0372631	-3.5229
TRAPPC1	mRNA	8.65463	67.8962	2.5237	0.0120266	0.0373792	-3.52632
VPS35	mRNA	1.99894	18.1759	2.5227	0.0120603	0.0374408	-3.52877
STT3A	mRNA	2.57362	21.9117	2.52091	0.0121209	0.0375877	-3.53315
EREG	mRNA	2.3749	2.09799	2.51762	0.0122325	0.0378578	-3.54117
COA3	mRNA	4.77885	31.7096	2.51652	0.0122702	0.037946	-3.54386
RAB11A	mRNA	3.61611	32.7802	2.51416	0.0123514	0.0381337	-3.54962
STARD3	mRNA	15.1433	16.772	2.5123	0.0124154	0.0382855	-3.55414
HDGF	mRNA	15.0706	107.87	2.51136	0.0124481	0.0383667	-3.55644
TP53	mRNA	4.40691	22.6662	2.5107	0.0124709	0.0384258	-3.55804
RTF2	mRNA	2.4332	18.0239	2.51046	0.0124792	0.0384415	-3.55862
SS18L2	mRNA	1.53144	11.6736	2.5093	0.0125195	0.038536	-3.56144
DCTD	mRNA	1.99754	17.5489	2.50575	0.0126437	0.0388319	-3.57006
CD24P4	mRNA	10.6379	9.77969	2.5045	0.0126877	0.0389206	-3.5731
PCIF1	mRNA	2.97355	22.9427	2.50294	0.012743	0.0390572	-3.5769
ALDH18A1	mRNA	4.47079	34.7825	2.50157	0.0127914	0.0391609	-3.58021
HMCES	mRNA	1.92966	15.3726	2.50151	0.0127935	0.039165	-3.58035
IL22RA1	mRNA	3.15294	11.4695	2.49807	0.0129165	0.039451	-3.58871
UBXN4	mRNA	3.36614	35.0447	2.496	0.0129907	0.0396342	-3.59371
RPL39L	mRNA	2.27493	7.41247	2.49547	0.0130099	0.0396815	-3.595
CLDN2	mRNA	19.254	30.2008	2.49432	0.0130514	0.0397744	-3.59778
RPS2P5	mRNA	39.7527	174.752	2.49362	0.0130766	0.0398198	-3.59947
CNOT1	mRNA	3.0953	23.0974	2.49278	0.0131072	0.0398836	-3.6015
SLC25A1	mRNA	7.17722	45.2477	2.48899	0.0132452	0.0402208	-3.61064
RNF128	mRNA	4.28443	19.7431	2.48665	0.0133314	0.0404294	-3.6163
GOLPH3	mRNA	6.52139	54.8051	2.4851	0.0133884	0.0405574	-3.62002
SCAMP3	mRNA	3.75775	35.6834	2.48347	0.0134489	0.0406964	-3.62396
ENO1	mRNA	34.9447	196.733	2.48341	0.0134512	0.0406987	-3.6241
TP53I3	mRNA	1.78663	8.80711	2.48295	0.0134682	0.0407275	-3.6252
PGGHG	mRNA	2.80435	8.60856	2.48272	0.0134769	0.0407468	-3.62577
METTL27	mRNA	1.57828	4.07176	2.48233	0.0134914	0.0407747	-3.62671
PGK1	mRNA	10.2139	66.315	2.47978	0.0135865	0.0409703	-3.63283
VTN	mRNA	36.2837	13.5665	2.47793	0.0136561	0.0411314	-3.63728
OAZ1	mRNA	11.0982	100.023	2.47789	0.0136574	0.0411314	-3.63737
MSI1	mRNA	1.85407	2.98864	2.47637	0.0137149	0.0412632	-3.64103
ARMC10	mRNA	1.75839	9.22712	2.47475	0.0137763	0.0414018	-3.64493
NR5A2	mRNA	1.67575	2.47045	2.47378	0.0138128	0.0414885	-3.64723
LACTB2	mRNA	6.48251	24.4624	2.472	0.0138809	0.04165	-3.65152
CHERP	mRNA	1.95617	13.0688	2.47095	0.0139209	0.0417317	-3.65402
CENPV	mRNA	2.75827	15.068	2.46994	0.0139596	0.0418223	-3.65644
RPS15	mRNA	48.28	284.327	2.4696	0.0139725	0.0418541	-3.65725
ACTL6A	mRNA	3.21062	16.1265	2.46784	0.0140405	0.0420179	-3.66147
NCOA6	mRNA	1.60293	12.3414	2.46502	0.0141495	0.0422482	-3.66821
ATP5MF	mRNA	17.6916	69.9026	2.46458	0.0141666	0.0422806	-3.66926
CKAP5	mRNA	2.56156	18.2546	2.46439	0.0141742	0.0422964	-3.66973
RPL29	mRNA	55.4883	351.283	2.46429	0.0141779	0.0423002	-3.66996
PSMB10	mRNA	4.07182	17.4827	2.46262	0.0142433	0.0424555	-3.67396
GBP5	mRNA	3.50824	5.35349	2.46029	0.0143342	0.0426747	-3.6795
TRIB1	mRNA	6.3137	30.1632	2.46011	0.0143413	0.0426864	-3.67994
AP2S1	mRNA	5.21314	40.5639	2.46009	0.0143421	0.0426864	-3.67999
ARF3	mRNA	3.66204	35.4554	2.45826	0.0144145	0.0428498	-3.68436
ITIH2	mRNA	4.04756	1.88374	2.45804	0.0144232	0.0428687	-3.68489
NDUFB11	mRNA	8.30313	58.0608	2.45762	0.0144397	0.0429037	-3.68589
DRAP1	mRNA	5.48102	32.3672	2.45324	0.014614	0.0433071	-3.69633
CPNE3	mRNA	4.16592	19.7289	2.45221	0.0146551	0.043405	-3.69877
IVNS1ABP	mRNA	3.51637	20.0758	2.45139	0.0146881	0.0434694	-3.70072
PLOD3	mRNA	5.57345	26.9197	2.45136	0.0146893	0.0434706	-3.7008
TMEM123	mRNA	9.74526	67.2153	2.44974	0.0147542	0.0436291	-3.70463
FUS	mRNA	2.14726	20.8428	2.44966	0.0147576	0.0436296	-3.70483
MMADHC	mRNA	3.13303	33.3423	2.44889	0.0147888	0.0437051	-3.70667
NAA50	mRNA	2.62367	22.2523	2.44765	0.0148387	0.0438286	-3.7096
IL27RA	mRNA	1.61986	6.57621	2.44754	0.0148432	0.0438372	-3.70986
AAMP	mRNA	3.42822	28.8036	2.44735	0.0148509	0.0438539	-3.71032
ZDHHC12	mRNA	4.05265	25.406	2.44734	0.0148513	0.0438539	-3.71034
EMD	mRNA	3.8225	29.3557	2.44594	0.0149082	0.0439978	-3.71366
DANCR	mRNA	5.28498	23.3425	2.44581	0.0149134	0.0440085	-3.71397
SLC25A3	mRNA	4.14669	41.274	2.44548	0.014927	0.0440366	-3.71476
RAB10	mRNA	4.90728	50.8734	2.44502	0.0149456	0.0440841	-3.71584
RNF5	mRNA	9.71933	59.6188	2.44078	0.0151192	0.0444603	-3.72588
ATP5MC3	mRNA	3.52037	25.3049	2.4407	0.0151225	0.0444675	-3.72607
CMTM6	mRNA	3.45234	24.1203	2.44041	0.0151348	0.044494	-3.72678
HPDL	mRNA	2.76264	9.66014	2.43922	0.0151838	0.0445992	-3.72959
RPL13A	mRNA	82.0682	595.785	2.43857	0.0152108	0.0446514	-3.73113
SRPRB	mRNA	1.57382	12.9792	2.43726	0.015265	0.0447743	-3.73422
NME2	mRNA	3.29728	21.3556	2.43477	0.0153689	0.0450058	-3.74011
DEGS2	mRNA	3.0205	10.4034	2.43194	0.0154873	0.0452639	-3.74678
RBM38	mRNA	5.7347	26.2249	2.43137	0.0155113	0.0453025	-3.74813
AC113935.1	mRNA	1.72932	7.15196	2.42907	0.0156085	0.0455272	-3.75355
RPL27	mRNA	43.9845	315.349	2.42787	0.0156594	0.0456263	-3.75638
EIF4H	mRNA	5.18501	54.4466	2.42761	0.0156707	0.045652	-3.757
ARHGAP32	mRNA	1.57144	8.18502	2.42583	0.0157464	0.0458181	-3.76119
YWHAZ	mRNA	15.7111	123.632	2.42455	0.0158011	0.0459378	-3.7642
PRR36	mRNA	1.84844	2.2555	2.42429	0.0158121	0.0459572	-3.7648
METAP2	mRNA	2.22412	21.1505	2.42375	0.0158354	0.0460074	-3.76608
PKM	mRNA	21.1611	127.059	2.42244	0.0158918	0.0461418	-3.76917
EIF3E	mRNA	6.98598	48.7954	2.42161	0.0159276	0.0462307	-3.77112
RPL35A	mRNA	16.8587	124.723	2.41778	0.0160934	0.0465793	-3.7801
HS6ST1	mRNA	1.66839	7.62681	2.41668	0.0161414	0.0466932	-3.78268
EPHB4	mRNA	3.64249	20.8266	2.41517	0.0162075	0.046837	-3.78623
PRPF6	mRNA	5.97512	39.7235	2.41478	0.0162244	0.046873	-3.78713
PPP1R2	mRNA	1.90473	13.417	2.41374	0.01627	0.0469673	-3.78957
CCT2	mRNA	8.96547	35.1627	2.41309	0.0162988	0.0470326	-3.7911
SNW1	mRNA	1.62038	20.2153	2.4121	0.0163425	0.0471375	-3.79342
HAAO	mRNA	1.96813	5.3848	2.4116	0.0163643	0.0471864	-3.79458
DDX23	mRNA	2.10346	20.6152	2.40925	0.0164686	0.0474212	-3.80009
INHA	mRNA	2.58564	1.16819	2.40884	0.0164868	0.0474636	-3.80105
HINT2	mRNA	1.56709	7.54063	2.40813	0.0165181	0.0475409	-3.80269
RPF1	mRNA	1.87046	18.3863	2.40658	0.0165874	0.0476846	-3.80632
LDHA	mRNA	22.0035	137.332	2.40607	0.0166104	0.0477432	-3.80752
MRPS16	mRNA	3.59329	24.6926	2.40569	0.0166274	0.0477792	-3.80841
PABPN1	mRNA	2.88649	18.7259	2.40529	0.016645	0.0478146	-3.80932
RPN2	mRNA	24.7185	166.359	2.403	0.0167482	0.0480445	-3.81468
AC018629.1	mRNA	2.37647	3.89779	2.4019	0.0167979	0.0481512	-3.81725
OTULINL	mRNA	2.26657	5.94137	2.40071	0.0168519	0.0482702	-3.82003
PYCR2	mRNA	1.56697	13.6897	2.40036	0.0168677	0.0482982	-3.82084
BMP7	mRNA	2.43293	4.02166	2.40035	0.0168679	0.0482982	-3.82085
LYN	mRNA	2.686	16.5752	2.39918	0.0169211	0.0484093	-3.82358
MCTS1	mRNA	1.62088	12.7432	2.3967	0.0170345	0.0486487	-3.82936
TPT1P9	mRNA	2.08916	9.78635	2.39531	0.0170982	0.0487663	-3.8326
EMC7	mRNA	2.93757	30.2415	2.39454	0.0171335	0.048841	-3.83438
AC034236.1	mRNA	5.42775	27.7698	2.39293	0.0172076	0.0489987	-3.83812
AL033519.2	mRNA	1.8002	8.70568	2.39292	0.0172082	0.0489987	-3.83815
ABRACL	mRNA	5.24268	29.0747	2.39219	0.0172417	0.0490563	-3.83983
COX7A2	mRNA	9.28359	69.8808	2.39206	0.0172477	0.0490583	-3.84013
PDZD11	mRNA	3.9531	32.6784	2.39177	0.0172614	0.0490916	-3.84082
CRKL	mRNA	2.37257	17.3308	2.39062	0.0173147	0.0492123	-3.84349
POLR1C	mRNA	2.05837	11.737	2.3895	0.0173667	0.0493366	-3.84608
TPD52L2	mRNA	3.22468	27.8891	2.38934	0.0173742	0.0493548	-3.84646
MOGS	mRNA	2.34016	20.0041	2.38582	0.0175387	0.0496998	-3.85461
PLEKHS1	mRNA	3.32141	9.44404	2.38553	0.0175522	0.049725	-3.85528
AC024293.1	mRNA	8.64461	44.2926	2.38548	0.0175544	0.049725	-3.85538
ANAPC13	mRNA	3.13366	25.2723	2.38511	0.017572	0.0497601	-3.85625
SFT2D1	mRNA	1.70302	14.2961	2.38454	0.0175988	0.0498074	-3.85757
AARS	mRNA	4.63715	28.8366	2.38352	0.0176469	0.0499153	-3.85993
hsa.miR.7974	miRNA	2.38116	3.03467	3.874	0.000126418	0.00533433	0.871815
RNASEH1.AS1	lncRNA	2.28529	4.07477	7.34718	1.2822e-12	1.76033e-08	18.1343
MNX1.AS1	lncRNA	1.58861	2.16917	6.96038	1.5302e-11	1.0504e-07	15.7249
AC006329.1	lncRNA	2.50267	3.56614	5.54801	5.47847e-08	3.7607e-05	7.81407
GS1.124K5.4	lncRNA	1.78268	2.42242	5.53304	5.92864e-08	3.87592e-05	7.73817
SNHG15	lncRNA	1.6206	4.52177	5.42071	1.06667e-07	5.63241e-05	7.17401
AC005083.1	lncRNA	2.33911	3.32683	5.34587	1.56911e-07	7.18078e-05	6.80362
AC007405.3	lncRNA	2.47901	2.67806	5.22233	2.93963e-07	0.000112106	6.20185
FOXP4.AS1	lncRNA	2.34859	3.33495	4.54509	7.42461e-06	0.000661899	3.12222
VPS9D1.AS1	lncRNA	3.76445	6.90948	4.4173	1.31051e-05	0.000836835	2.58373
AP002387.1	lncRNA	3.86846	6.97429	4.36327	1.65977e-05	0.000941608	2.3602
AL355338.1	lncRNA	1.96304	5.45996	4.12373	4.59662e-05	0.00158591	1.3992
MCF2L.AS1	lncRNA	2.5432	4.6077	4.08403	5.41718e-05	0.00172776	1.24471
SNHG1	lncRNA	3.32366	10.9377	3.98475	8.12235e-05	0.00198458	0.864337
MHENCR	lncRNA	1.66292	3.7206	3.94769	9.42814e-05	0.00212203	0.724568
LINC02535	lncRNA	1.56064	1.80697	3.71282	0.000236162	0.00337736	-0.133292
ZFAS1	lncRNA	12.9079	40.4819	3.68753	0.000259993	0.00355274	-0.222781
AC104958.2	lncRNA	2.76637	2.75196	3.6751	0.000272511	0.0036323	-0.266527
AC092718.4	lncRNA	3.17496	10.2265	3.67203	0.000275693	0.00364643	-0.277325
SLC9A3.AS1	lncRNA	1.58106	2.38117	3.66667	0.000281326	0.00367841	-0.296136
PVT1	lncRNA	3.25089	3.43954	3.4385	0.000650823	0.00584761	-1.07327
LINC01871	lncRNA	2.93289	5.67488	3.40307	0.000738425	0.00632779	-1.18975
SNHG17	lncRNA	2.15905	6.89698	3.39862	0.000750177	0.00639303	-1.2043
AC099850.3	lncRNA	2.29813	9.20061	3.39382	0.000763042	0.00647106	-1.21997
AL117382.1	lncRNA	1.77238	2.88916	3.15778	0.00171892	0.0108357	-1.96494
AC087491.1	lncRNA	1.75357	1.25288	3.11647	0.00197183	0.011806	-2.09012
SNHG3	lncRNA	1.96256	7.53669	3.03052	0.00261126	0.0141308	-2.34551
AC005288.1	lncRNA	3.17481	11.1741	2.90122	0.003937	0.0185837	-2.71687
HCP5	lncRNA	5.31376	20.6694	2.80445	0.00530328	0.0229175	-2.98469
SPINT1.AS1	lncRNA	1.65571	7.74095	2.8009	0.00536074	0.0230802	-2.99435
LINC01819	lncRNA	2.9547	2.62476	2.79501	0.00545738	0.0233903	-3.01036
ELFN1.AS1	lncRNA	2.54382	5.08526	2.7673	0.00593329	0.0247368	-3.08521
MIR200CHG	lncRNA	2.6267	6.22714	2.75903	0.00608235	0.025152	-3.1074
DLGAP1.AS5	lncRNA	1.76276	1.27102	2.72236	0.00678522	0.0271034	-3.20506
SLCO4A1.AS1	lncRNA	4.2708	4.56113	2.65701	0.00822176	0.03101	-3.37601
LINC02178	lncRNA	3.02175	0.905879	2.63869	0.00867054	0.032156	-3.42318
DANCR	lncRNA	5.28498	23.3425	2.44697	0.0148658	0.0473728	-3.89823

## Sheet: Table S7
Table S7: Identification of 1655 specific molecules for mixed subtype
symbol	Type	logFC	AveExpr	t	P.Value	adj.P.Val	B
CEP85	mRNA	1.98111	3.15243	9.03463	8.96997e-18	4.84423e-13	29.6308
KDM1A	mRNA	8.01492	15.346	8.86826	3.10309e-17	8.37911e-13	28.4322
METAP1	mRNA	5.96429	13.2662	8.65237	1.51975e-16	2.7358e-12	26.8983
MCM10	mRNA	1.91453	2.43975	8.3134	1.74944e-15	2.36197e-11	24.5406
RAD54L	mRNA	2.05773	3.02457	8.0058	1.51856e-14	1.6402e-10	22.4568
NOC3L	mRNA	2.37146	4.84709	7.94602	2.29643e-14	2.06698e-10	22.0582
PPP1R8	mRNA	3.48315	12.4644	7.86216	4.08792e-14	3.15383e-10	21.5025
LIN54	mRNA	1.6071	3.7066	7.71023	1.14959e-13	7.47515e-10	20.5066
EMC1	mRNA	2.63647	6.50141	7.69834	1.24574e-13	7.47515e-10	20.4292
TWNK	mRNA	2.63353	4.82542	7.59958	2.41951e-13	1.30666e-09	19.7901
C1orf174	mRNA	1.6203	4.76437	7.52994	3.8502e-13	1.74224e-09	19.3429
RACGAP1	mRNA	6.80683	12.3557	7.51321	4.30269e-13	1.74224e-09	19.236
TSR1	mRNA	3.00948	7.38197	7.5059	4.51651e-13	1.74224e-09	19.1893
HNRNPR	mRNA	5.29479	17.1951	7.47621	5.49816e-13	1.97952e-09	19.0001
EFTUD2	mRNA	3.89707	10.6575	7.45487	6.33095e-13	2.01119e-09	18.8644
SSRP1	mRNA	8.95212	24.4641	7.4331	7.30854e-13	2.11052e-09	18.7262
SART3	mRNA	2.17942	7.69203	7.43069	7.42522e-13	2.11052e-09	18.711
KIF2C	mRNA	5.37469	9.2363	7.36447	1.14696e-12	3.09708e-09	18.2927
PRMT5	mRNA	6.54295	14.3675	7.24718	2.46048e-12	6.32752e-09	17.5587
NUP50	mRNA	3.75982	9.45543	7.22376	2.8625e-12	7.02678e-09	17.4132
DEPDC1	mRNA	2.34765	3.55018	7.2136	3.05651e-12	7.17682e-09	17.3502
PRPF38A	mRNA	2.18659	7.90239	7.19593	3.42486e-12	7.36367e-09	17.2408
GTSE1	mRNA	3.23372	5.17287	7.19057	3.54514e-12	7.36367e-09	17.2076
ORC1	mRNA	2.30709	3.71409	7.18283	3.72609e-12	7.45287e-09	17.1598
KIF18B	mRNA	3.90559	6.36656	7.15719	4.39291e-12	8.47282e-09	17.0015
C4orf46	mRNA	1.86969	3.75981	7.1397	4.91362e-12	9.15034e-09	16.8939
CCNA2	mRNA	9.28609	16.247	6.98977	1.27347e-11	1.96496e-08	15.979
LRRC40	mRNA	1.94683	5.91214	6.96895	1.45183e-11	2.09199e-08	15.8531
RAD21	mRNA	17.6069	41.0215	6.96675	1.472e-11	2.09199e-08	15.8399
PARPBP	mRNA	1.56398	2.93199	6.93946	1.74716e-11	2.41937e-08	15.6753
NOLC1	mRNA	15.3674	35.3661	6.93046	1.84854e-11	2.47636e-08	15.6212
FBXO5	mRNA	1.76505	3.66405	6.92776	1.88003e-11	2.47636e-08	15.6049
BUB1B	mRNA	3.61632	6.27821	6.87043	2.68896e-11	3.45756e-08	15.2614
PITPNB	mRNA	4.42179	14.3303	6.84504	3.14864e-11	3.95447e-08	15.1099
CCNT1	mRNA	1.7729	4.91453	6.83868	3.27527e-11	4.02002e-08	15.0721
LARP4	mRNA	2.9519	7.65964	6.82894	3.47918e-11	4.17541e-08	15.0141
CDC23	mRNA	2.30109	7.50057	6.8228	3.61394e-11	4.24284e-08	14.9777
PDCD11	mRNA	3.56584	8.57303	6.80986	3.91527e-11	4.49881e-08	14.9008
TYMS	mRNA	9.76453	16.4942	6.78883	4.45818e-11	5.01591e-08	14.7762
BUB1	mRNA	3.86022	7.06658	6.76043	5.31029e-11	5.73565e-08	14.6084
DDX23	mRNA	6.3461	20.6152	6.73859	6.07293e-11	6.19422e-08	14.4797
EWSR1	mRNA	5.21168	21.5949	6.73842	6.07895e-11	6.19422e-08	14.4787
XRCC6	mRNA	21.8097	71.8009	6.71978	6.8147e-11	6.81488e-08	14.3692
ADAM17	mRNA	1.77228	4.36397	6.66894	9.29463e-11	8.65442e-08	14.0715
HJURP	mRNA	3.05764	5.5321	6.65618	1.00453e-10	9.19481e-08	13.9971
OTUD4	mRNA	3.32219	7.66502	6.63816	1.12064e-10	9.92413e-08	13.8922
MTMR4	mRNA	2.39399	6.19974	6.63812	1.12096e-10	9.92413e-08	13.8919
KLHL17	mRNA	1.64166	2.44704	6.63135	1.16788e-10	1.01728e-07	13.8526
CIAO1	mRNA	3.66552	16.6214	6.61706	1.27348e-10	1.09166e-07	13.7696
RBBP4	mRNA	4.98662	15.7501	6.61079	1.32274e-10	1.11616e-07	13.7333
FUBP1	mRNA	4.81072	16.7715	6.60453	1.37372e-10	1.14135e-07	13.697
STAT1	mRNA	42.1619	62.7706	6.5985	1.42472e-10	1.16579e-07	13.6621
CCT4	mRNA	17.2963	53.0598	6.59061	1.49422e-10	1.17898e-07	13.6164
PPID	mRNA	4.31097	11.5759	6.5872	1.52521e-10	1.17898e-07	13.5967
ADSL	mRNA	2.78042	7.74668	6.58518	1.54392e-10	1.17898e-07	13.585
KANSL2	mRNA	1.89734	6.05551	6.58289	1.56542e-10	1.17898e-07	13.5718
CDK2	mRNA	3.74508	8.71197	6.57173	1.67429e-10	1.23863e-07	13.5074
CASP3	mRNA	7.04036	16.6196	6.56601	1.73294e-10	1.2647e-07	13.4744
NCAPH	mRNA	3.61892	6.8596	6.56253	1.76961e-10	1.27423e-07	13.4543
MIEF1	mRNA	2.04857	6.68451	6.54642	1.9494e-10	1.3644e-07	13.3616
MAD2L1	mRNA	3.44156	6.01199	6.54462	1.97062e-10	1.3644e-07	13.3512
POLDIP3	mRNA	5.522	20.8164	6.53952	2.03182e-10	1.38897e-07	13.3219
COX15	mRNA	3.51258	11.1161	6.53379	2.10285e-10	1.41956e-07	13.289
INCENP	mRNA	4.20504	9.48995	6.49915	2.58712e-10	1.70387e-07	13.0904
COPS4	mRNA	2.35569	8.42539	6.47527	2.98303e-10	1.91664e-07	12.954
MTA2	mRNA	8.29275	26.5217	6.47061	3.06687e-10	1.92589e-07	12.9275
YEATS2	mRNA	1.94692	5.2851	6.45828	3.3003e-10	2.04865e-07	12.8572
BRD8	mRNA	1.92946	5.81609	6.44706	3.52769e-10	2.16492e-07	12.7934
KNSTRN	mRNA	2.53453	5.5809	6.43914	3.69731e-10	2.20827e-07	12.7484
POLR2D	mRNA	1.85261	6.58615	6.43664	3.75256e-10	2.20827e-07	12.7342
WDR3	mRNA	1.57336	3.62752	6.43334	3.82658e-10	2.20827e-07	12.7155
NUP160	mRNA	2.98168	7.96441	6.43259	3.84367e-10	2.20827e-07	12.7113
PIMREG	mRNA	1.76238	2.79852	6.41553	4.2521e-10	2.41721e-07	12.6146
EYA3	mRNA	1.72985	5.18766	6.40983	4.39769e-10	2.47393e-07	12.5823
PFKM	mRNA	2.24253	5.43949	6.39857	4.70004e-10	2.61676e-07	12.5187
SUV39H2	mRNA	1.79422	4.01805	6.3529	6.14906e-10	3.38857e-07	12.2614
EXOSC10	mRNA	4.53604	11.4141	6.34168	6.56749e-10	3.55912e-07	12.1984
GPN1	mRNA	2.51372	9.70904	6.34108	6.59034e-10	3.55912e-07	12.1951
ELAC2	mRNA	3.39765	10.7384	6.33047	7.01285e-10	3.73589e-07	12.1356
NCAPG	mRNA	2.63459	4.97502	6.32942	7.05602e-10	3.73589e-07	12.1298
RFC5	mRNA	2.76452	6.84977	6.32097	7.41374e-10	3.88718e-07	12.0824
PPAT	mRNA	1.90223	3.97349	6.31529	7.66384e-10	3.97967e-07	12.0507
PATL1	mRNA	7.39625	24.9977	6.31355	7.74222e-10	3.98208e-07	12.0409
STARD7	mRNA	8.49281	29.0626	6.29677	8.53872e-10	4.33059e-07	11.9472
SNW1	mRNA	4.59396	20.2153	6.29594	8.58019e-10	4.33059e-07	11.9426
NEMP1	mRNA	3.51743	6.16938	6.29031	8.86639e-10	4.41651e-07	11.9112
THUMPD3	mRNA	1.81505	6.10363	6.28793	8.99014e-10	4.41651e-07	11.898
CDCA2	mRNA	2.53393	4.07645	6.28782	8.99577e-10	4.41651e-07	11.8974
WDR82	mRNA	4.63175	18.9232	6.27402	9.74781e-10	4.70027e-07	11.8206
UBXN2B	mRNA	3.0448	8.6706	6.27023	9.96497e-10	4.7242e-07	11.7995
UNG	mRNA	6.80927	16.6248	6.2701	9.97238e-10	4.7242e-07	11.7988
MAPK1	mRNA	4.03653	14.5933	6.26041	1.05496e-09	4.92564e-07	11.7449
CKAP2L	mRNA	1.68022	3.20212	6.25991	1.058e-09	4.92564e-07	11.7422
PLK4	mRNA	1.66583	3.45257	6.24692	1.14081e-09	5.22112e-07	11.6701
RIOK1	mRNA	2.25692	6.56619	6.23295	1.23687e-09	5.52041e-07	11.5928
HOTAIR	mRNA	1.77106	1.24732	6.22826	1.27088e-09	5.62573e-07	11.5668
PHF13	mRNA	1.75411	5.1683	6.22573	1.28957e-09	5.64238e-07	11.5529
SMARCD1	mRNA	4.77799	14.8055	6.22317	1.30884e-09	5.64238e-07	11.5387
TIMELESS	mRNA	3.7683	7.97131	6.22079	1.32688e-09	5.64238e-07	11.5256
ATF1	mRNA	2.55005	9.67701	6.21527	1.36985e-09	5.77959e-07	11.4951
FTSJ3	mRNA	2.7774	9.18842	6.20806	1.42803e-09	5.97835e-07	11.4554
KPNB1	mRNA	8.86889	36.2687	6.20401	1.4618e-09	6.07267e-07	11.433
SPAG5	mRNA	3.76387	7.17256	6.19663	1.52525e-09	6.28788e-07	11.3924
SNHG1	mRNA	5.69268	10.9377	6.18886	1.59503e-09	6.51342e-07	11.3496
BAZ2A	mRNA	4.09119	13.9686	6.18788	1.60408e-09	6.51342e-07	11.3442
KIF11	mRNA	4.90667	10.5704	6.18039	1.67465e-09	6.69924e-07	11.303
ESPL1	mRNA	2.26356	3.91012	6.17691	1.70845e-09	6.78418e-07	11.2839
CPOX	mRNA	2.74535	7.17972	6.1699	1.77863e-09	7.01131e-07	11.2454
KIF20A	mRNA	4.04096	7.53459	6.16617	1.81711e-09	7.11111e-07	11.225
DLAT	mRNA	4.2809	11.4971	6.1538	1.95061e-09	7.57862e-07	11.1572
ERLIN1	mRNA	3.19886	8.99591	6.14884	2.00676e-09	7.74108e-07	11.1301
ZW10	mRNA	2.52303	7.3313	6.14256	2.08015e-09	7.9212e-07	11.0958
EXOSC2	mRNA	2.00487	5.84586	6.14234	2.08279e-09	7.9212e-07	11.0945
DHX30	mRNA	3.0016	11.1552	6.13644	2.15431e-09	8.13592e-07	11.0623
ADNP2	mRNA	2.14164	5.98635	6.13015	2.23304e-09	8.37468e-07	11.028
YWHAQ	mRNA	26.7656	103.71	6.12531	2.29569e-09	8.55027e-07	11.0015
XPO1	mRNA	5.29253	17.2227	6.12338	2.32108e-09	8.58562e-07	10.991
NOL11	mRNA	3.09381	10.0388	6.10967	2.50979e-09	9.03609e-07	10.9163
SRSF10	mRNA	2.83652	9.86293	6.10152	2.62893e-09	9.40234e-07	10.872
NAB1	mRNA	7.99841	14.1958	6.10001	2.65165e-09	9.42121e-07	10.8638
KHDRBS1	mRNA	8.53622	42.5701	6.07537	3.05001e-09	1.07134e-06	10.7301
SF1	mRNA	8.61008	39.8591	6.07508	3.05501e-09	1.07134e-06	10.7285
NUP37	mRNA	2.31004	6.11609	6.06461	3.24173e-09	1.12224e-06	10.6718
MFSD14A	mRNA	3.52444	17.2357	6.05791	3.36694e-09	1.15083e-06	10.6356
MMS19	mRNA	2.58682	10.0255	6.05007	3.51961e-09	1.1806e-06	10.5933
PRDM4	mRNA	2.42961	8.14218	6.04219	3.6799e-09	1.22675e-06	10.5507
NAP1L4	mRNA	3.94178	15.0561	6.0371	3.78708e-09	1.25473e-06	10.5233
SNRNP40	mRNA	2.29865	7.98862	6.0162	4.26047e-09	1.36146e-06	10.4108
NUDCD1	mRNA	2.73516	6.05543	6.0061	4.50959e-09	1.42421e-06	10.3566
PWP1	mRNA	3.86019	15.4304	5.99741	4.73525e-09	1.48679e-06	10.3099
NIF3L1	mRNA	3.20727	11.4572	5.9794	5.23855e-09	1.62591e-06	10.2135
AASDHPPT	mRNA	1.76892	5.5951	5.96374	5.71835e-09	1.76468e-06	10.1299
BMS1	mRNA	2.05119	7.31822	5.96233	5.76338e-09	1.76847e-06	10.1224
TARDBP	mRNA	3.2564	13.6889	5.94884	6.2145e-09	1.88085e-06	10.0504
MASTL	mRNA	2.32481	5.53762	5.94856	6.2241e-09	1.88085e-06	10.049
EIF3D	mRNA	13.5838	48.2899	5.94827	6.23408e-09	1.88085e-06	10.0474
SP3	mRNA	2.28878	8.65493	5.94046	6.51175e-09	1.94291e-06	10.0058
KIF4A	mRNA	2.95805	5.91714	5.93238	6.81145e-09	2.0168e-06	9.9629
SUPT16H	mRNA	5.60156	17.1017	5.93179	6.83407e-09	2.0168e-06	9.95974
RNF2	mRNA	2.1351	5.92197	5.90462	7.94755e-09	2.33265e-06	9.8157
RRM1	mRNA	6.66895	17.4667	5.89976	8.16452e-09	2.37057e-06	9.79001
NSD2	mRNA	2.14633	5.27242	5.88996	8.62041e-09	2.48311e-06	9.73817
CDCA5	mRNA	3.7772	7.37161	5.88156	9.03025e-09	2.58031e-06	9.69386
2022-03-05	mRNA	2.27634	7.97625	5.8673	9.77061e-09	2.75874e-06	9.6187
HSPD1	mRNA	38.7783	88.8866	5.86661	9.80794e-09	2.75874e-06	9.61506
MELK	mRNA	4.83607	9.33794	5.86211	1.00546e-08	2.80119e-06	9.59137
RRP1B	mRNA	3.70443	10.8966	5.86196	1.00626e-08	2.80119e-06	9.59061
TOP3A	mRNA	1.7303	4.67497	5.85803	1.02829e-08	2.832e-06	9.56995
HSPA8	mRNA	94.6708	238.495	5.8572	1.03306e-08	2.832e-06	9.56554
GTF2H3	mRNA	2.35239	7.57193	5.84874	1.08229e-08	2.93715e-06	9.52114
ATAD1	mRNA	3.2024	10.1306	5.846	1.0988e-08	2.95309e-06	9.50671
MORC2	mRNA	2.06138	6.93577	5.84594	1.0991e-08	2.95309e-06	9.50644
RNF41	mRNA	1.69633	6.86401	5.83594	1.16131e-08	3.06217e-06	9.45394
SUPT7L	mRNA	1.91809	7.8858	5.83577	1.16238e-08	3.06217e-06	9.45306
CPSF3	mRNA	3.05605	10.7408	5.83136	1.1909e-08	3.12207e-06	9.42995
USP48	mRNA	2.16964	6.33787	5.80792	1.35421e-08	3.53305e-06	9.30742
RAD51	mRNA	1.57739	3.94774	5.80414	1.38259e-08	3.58975e-06	9.28765
PNPT1	mRNA	2.7246	7.61814	5.79819	1.42834e-08	3.6908e-06	9.25661
XPO7	mRNA	4.45029	14.4027	5.7946	1.45662e-08	3.71892e-06	9.23792
CKAP5	mRNA	6.59257	18.2546	5.79423	1.45954e-08	3.71892e-06	9.23602
SFXN1	mRNA	2.42005	6.78185	5.79419	1.45989e-08	3.71892e-06	9.23579
PMPCA	mRNA	2.03739	6.83284	5.79265	1.47223e-08	3.73275e-06	9.22777
POLR2A	mRNA	9.24123	27.3866	5.78831	1.50757e-08	3.76927e-06	9.20515
UBE2O	mRNA	2.28559	7.118	5.78742	1.51486e-08	3.77004e-06	9.20056
SFPQ	mRNA	7.63872	33.3035	5.77667	1.60644e-08	3.96146e-06	9.14461
TRUB1	mRNA	2.49391	7.87026	5.7717	1.65056e-08	4.03341e-06	9.11879
ISOC1	mRNA	5.30798	15.427	5.76399	1.72133e-08	4.16767e-06	9.07878
NUSAP1	mRNA	8.08358	19.1845	5.76201	1.73994e-08	4.17171e-06	9.06853
RAN	mRNA	16.7896	53.0601	5.76041	1.75518e-08	4.17171e-06	9.06022
CIAPIN1	mRNA	3.0734	11.0887	5.75978	1.76122e-08	4.17171e-06	9.05694
DHX9	mRNA	8.62211	33.7181	5.75873	1.77125e-08	4.17713e-06	9.05153
USP39	mRNA	3.3769	13.6855	5.74684	1.8895e-08	4.39652e-06	8.98994
ING2	mRNA	1.92921	5.91594	5.74647	1.89333e-08	4.39652e-06	8.98802
TACC3	mRNA	4.90227	9.86089	5.74613	1.89684e-08	4.39652e-06	8.98625
CSNK2A2	mRNA	2.34743	9.73617	5.74497	1.90887e-08	4.4055e-06	8.98023
HAT1	mRNA	1.80403	6.41895	5.7386	1.97597e-08	4.54094e-06	8.94731
ZDHHC8P1	mRNA	1.86659	0.745953	5.73634	2.00029e-08	4.57735e-06	8.93566
UBFD1	mRNA	1.81407	6.20062	5.73199	2.04802e-08	4.66681e-06	8.91319
KIF15	mRNA	1.55787	3.02248	5.72994	2.07091e-08	4.69915e-06	8.9026
CDC45	mRNA	2.63873	5.26024	5.72706	2.10352e-08	4.73877e-06	8.88771
PRC1	mRNA	4.90172	9.94689	5.72685	2.10593e-08	4.73877e-06	8.88662
USP28	mRNA	1.93158	5.64067	5.72443	2.13373e-08	4.78002e-06	8.87412
DCLRE1A	mRNA	1.58584	3.70829	5.72313	2.14877e-08	4.78002e-06	8.86744
EAF1	mRNA	1.83978	6.39036	5.71976	2.18833e-08	4.83647e-06	8.85006
PRIM1	mRNA	1.90196	4.28265	5.71927	2.19412e-08	4.83647e-06	8.84754
HOXC13	mRNA	2.18519	1.31524	5.71535	2.24112e-08	4.91999e-06	8.82735
STMN1	mRNA	10.1072	21.2548	5.70986	2.30868e-08	5.02744e-06	8.79905
ZBED4	mRNA	2.12845	6.42907	5.70758	2.33721e-08	5.06912e-06	8.78736
NDC1	mRNA	4.73573	11.9458	5.70171	2.41247e-08	5.18357e-06	8.75717
GRPEL2	mRNA	1.6953	4.70708	5.70123	2.41878e-08	5.18357e-06	8.75468
GTF3C4	mRNA	2.47032	5.89856	5.6925	2.53532e-08	5.38663e-06	8.70986
PBK	mRNA	7.54177	11.5919	5.69069	2.56026e-08	5.40105e-06	8.70054
KNL1	mRNA	1.53833	3.12267	5.68391	2.65546e-08	5.55845e-06	8.66577
SF3B2	mRNA	4.28124	18.6037	5.68255	2.67502e-08	5.57777e-06	8.65878
BIRC5	mRNA	5.24029	9.72627	5.67923	2.7232e-08	5.6564e-06	8.64178
FAM136A	mRNA	5.55812	18.4707	5.67564	2.77633e-08	5.71128e-06	8.62338
NXF1	mRNA	2.48711	11.0717	5.67306	2.81507e-08	5.75863e-06	8.61018
RPA2	mRNA	4.45634	15.6618	5.6695	2.86951e-08	5.84785e-06	8.59194
EZH2	mRNA	2.64549	6.23588	5.6675	2.9005e-08	5.88058e-06	8.58172
MSH2	mRNA	2.97402	7.43878	5.66706	2.90735e-08	5.88058e-06	8.57947
IARS	mRNA	7.57958	21.5171	5.65798	3.05247e-08	6.1282e-06	8.53309
NRAS	mRNA	5.98596	18.0289	5.65503	3.10118e-08	6.18489e-06	8.51802
R3HDM1	mRNA	1.68334	6.14653	5.65489	3.10361e-08	6.18489e-06	8.51727
TRIM37	mRNA	1.77549	5.79241	5.65236	3.1459e-08	6.24612e-06	8.50438
FNBP1L	mRNA	4.3388	11.9643	5.64741	3.23042e-08	6.39044e-06	8.47914
HNRNPK	mRNA	16.5051	88.4863	5.64671	3.24256e-08	6.39103e-06	8.47557
STIP1	mRNA	11.7324	35.5614	5.64262	3.31445e-08	6.50897e-06	8.4547
KIF20B	mRNA	2.13826	5.27308	5.63553	3.44263e-08	6.71189e-06	8.41857
RBMXL1	mRNA	1.61443	4.9668	5.62576	3.6271e-08	6.97086e-06	8.36889
WDR43	mRNA	4.4549	14.3455	5.62409	3.65963e-08	6.98369e-06	8.36039
POLR2B	mRNA	4.67999	15.7024	5.61948	3.75081e-08	7.10746e-06	8.33696
FOXN2	mRNA	2.22078	6.25669	5.61498	3.84187e-08	7.25455e-06	8.31413
XRCC5	mRNA	11.0419	50.6219	5.60609	4.0283e-08	7.55377e-06	8.26904
CPSF7	mRNA	3.76697	14.5215	5.59607	4.24889e-08	7.90377e-06	8.2183
PTGES3	mRNA	24.4291	82.9633	5.59563	4.25886e-08	7.90377e-06	8.21607
MKI67	mRNA	9.61521	20.0002	5.59465	4.28116e-08	7.91795e-06	8.2111
HAUS5	mRNA	1.54577	3.56555	5.59348	4.30788e-08	7.94017e-06	8.20518
PSRC1	mRNA	1.94399	3.18699	5.58815	4.43166e-08	8.14053e-06	8.17823
DLGAP5	mRNA	3.22061	6.82969	5.584	4.53023e-08	8.23755e-06	8.15729
SRP68	mRNA	2.52562	10.5576	5.57565	4.73545e-08	8.55311e-06	8.11514
CEP55	mRNA	5.70165	11.7033	5.5658	4.98942e-08	8.89286e-06	8.06544
MCM6	mRNA	5.21168	14.1109	5.55526	5.27537e-08	9.34086e-06	8.01243
SF3A3	mRNA	3.01822	14.3034	5.54783	5.48686e-08	9.62071e-06	7.97504
POLR1B	mRNA	1.93956	6.08833	5.53937	5.73722e-08	9.96266e-06	7.9326
API5	mRNA	6.36038	25.622	5.53867	5.75861e-08	9.96774e-06	7.92906
LMNB1	mRNA	8.45071	17.9902	5.53465	5.88183e-08	1.00996e-05	7.90892
SRSF7	mRNA	5.95016	26.0574	5.53131	5.98645e-08	1.01987e-05	7.89216
KANSL3	mRNA	1.69759	6.75717	5.53022	6.02094e-08	1.02252e-05	7.88669
HNRNPC	mRNA	7.84676	39.2397	5.52765	6.10286e-08	1.02995e-05	7.87384
SETD5	mRNA	2.78886	9.64121	5.52577	6.16371e-08	1.03698e-05	7.86441
PDS5A	mRNA	3.45112	12.2221	5.52053	6.33607e-08	1.05635e-05	7.83818
KIF18A	mRNA	1.53756	2.94972	5.51584	6.4941e-08	1.07581e-05	7.81475
MCMBP	mRNA	3.76007	14.3942	5.51463	6.53576e-08	1.07874e-05	7.80868
PRPF4	mRNA	3.45176	11.3226	5.51084	6.66717e-08	1.09441e-05	7.78975
EIF4G2	mRNA	22.9017	105.418	5.50606	6.83666e-08	1.11883e-05	7.76588
SFMBT1	mRNA	1.66724	4.61303	5.49844	7.1155e-08	1.15397e-05	7.72787
ANAPC7	mRNA	1.56977	6.27802	5.49306	7.31925e-08	1.17993e-05	7.70103
COA7	mRNA	1.84461	6.16662	5.47864	7.89321e-08	1.26116e-05	7.62927
RCC2	mRNA	16.3481	47.4763	5.47496	8.0463e-08	1.28131e-05	7.61101
HDHD5	mRNA	2.14205	6.21605	5.46961	8.27441e-08	1.30661e-05	7.58444
GMCL1	mRNA	2.61044	8.71085	5.46248	8.58842e-08	1.34481e-05	7.54904
SUPV3L1	mRNA	1.77255	6.64018	5.46242	8.59107e-08	1.34481e-05	7.54874
AC099850.3	mRNA	4.09776	9.20061	5.46133	8.64008e-08	1.34858e-05	7.54334
ATXN10	mRNA	3.36272	12.7454	5.45963	8.71669e-08	1.35599e-05	7.53495
WTAP	mRNA	2.4389	11.399	5.44246	9.53215e-08	1.45831e-05	7.44997
ECT2	mRNA	10.4219	20.4182	5.44176	9.56705e-08	1.4589e-05	7.44649
ABCE1	mRNA	5.50221	14.2552	5.43693	9.81027e-08	1.48404e-05	7.42264
CTCF	mRNA	3.29963	16.6451	5.43115	1.01093e-07	1.52076e-05	7.39411
NUP98	mRNA	4.38098	14.3715	5.42582	1.03934e-07	1.54708e-05	7.36779
SRSF1	mRNA	9.82688	42.1254	5.42572	1.03989e-07	1.54708e-05	7.36728
MEX3C	mRNA	1.64474	5.22831	5.42417	1.04828e-07	1.55528e-05	7.35965
ELP3	mRNA	1.50989	5.0594	5.42057	1.06802e-07	1.57782e-05	7.34192
ARHGAP11A	mRNA	2.80222	6.33768	5.41442	1.10264e-07	1.62256e-05	7.31162
HDAC3	mRNA	1.74477	7.77725	5.40937	1.1318e-07	1.65789e-05	7.28682
FEN1	mRNA	6.16202	15.7826	5.40921	1.13279e-07	1.65789e-05	7.286
ALKBH2	mRNA	1.58001	4.20042	5.40598	1.15186e-07	1.67355e-05	7.27013
DCAF1	mRNA	2.07218	7.35399	5.40574	1.1533e-07	1.67355e-05	7.26895
QRICH1	mRNA	2.78543	13.8278	5.40531	1.15588e-07	1.67355e-05	7.26683
FANCI	mRNA	2.85748	6.3753	5.40447	1.16086e-07	1.67627e-05	7.26274
PPT1	mRNA	13.1477	38.7352	5.40325	1.16827e-07	1.68247e-05	7.2567
MFAP1	mRNA	2.33195	11.8378	5.39966	1.19014e-07	1.70718e-05	7.23908
GART	mRNA	3.28558	10.4427	5.3994	1.19175e-07	1.70718e-05	7.2378
ADPGK	mRNA	2.16316	8.49046	5.39614	1.21197e-07	1.72698e-05	7.22182
ZWILCH	mRNA	1.89386	5.75519	5.39199	1.23823e-07	1.75976e-05	7.20146
MRPL49	mRNA	5.4712	19.4033	5.38752	1.26712e-07	1.79609e-05	7.17956
LARS2	mRNA	1.70676	5.02434	5.37925	1.32238e-07	1.8538e-05	7.13903
SIKE1	mRNA	1.80217	6.94596	5.37886	1.325e-07	1.8538e-05	7.13715
EXO1	mRNA	1.54159	3.31458	5.37647	1.34143e-07	1.86995e-05	7.12545
CNOT9	mRNA	2.46128	10.5397	5.37618	1.34347e-07	1.86995e-05	7.124
RRM2	mRNA	8.75206	19.0681	5.37453	1.35494e-07	1.88034e-05	7.11593
SHLD2	mRNA	2.07884	6.66098	5.3741	1.3579e-07	1.88034e-05	7.11386
THAP9.AS1	mRNA	2.4368	5.97831	5.37013	1.38597e-07	1.9143e-05	7.09443
LIMS1	mRNA	3.13357	10.8588	5.36185	1.44625e-07	1.98739e-05	7.05401
MTHFD1L	mRNA	2.42534	6.49166	5.35954	1.46353e-07	2.00605e-05	7.04273
KPNA2	mRNA	18.3278	44.0787	5.35693	1.48327e-07	2.02795e-05	7.03001
GNPTAB	mRNA	1.82772	6.45069	5.35409	1.50511e-07	2.05262e-05	7.01614
G3BP1	mRNA	3.35552	15.3408	5.35279	1.51515e-07	2.06109e-05	7.00983
ARHGAP39	mRNA	2.57233	5.10678	5.34828	1.55065e-07	2.09882e-05	6.98784
NCL	mRNA	17.7126	66.8507	5.34092	1.61026e-07	2.16863e-05	6.95204
GPN3	mRNA	1.69923	5.84986	5.33908	1.62552e-07	2.17832e-05	6.94308
SF3A1	mRNA	4.49443	21.5348	5.33471	1.66233e-07	2.22214e-05	6.92183
NAA40	mRNA	1.58689	5.28125	5.32101	1.78299e-07	2.37169e-05	6.85533
CFAP97	mRNA	1.9738	5.8684	5.31913	1.80019e-07	2.38868e-05	6.84622
CBX1	mRNA	4.5346	14.2689	5.31769	1.8135e-07	2.39743e-05	6.83923
HOXC12	mRNA	4.26163	2.01027	5.31698	1.8201e-07	2.39743e-05	6.83578
CS	mRNA	8.95126	34.6012	5.3161	1.82826e-07	2.40231e-05	6.83154
SNRNP200	mRNA	8.23843	27.3959	5.30815	1.90391e-07	2.46922e-05	6.79306
FBXO6	mRNA	5.70245	10.9132	5.30788	1.90661e-07	2.46922e-05	6.79172
GTF3C2	mRNA	2.6874	11.9098	5.29837	2.00124e-07	2.56106e-05	6.74576
PTCD3	mRNA	2.05663	6.59734	5.29168	2.07057e-07	2.62492e-05	6.71345
KIFC1	mRNA	4.36537	9.44292	5.291	2.07772e-07	2.62781e-05	6.71018
NASP	mRNA	3.15968	9.61236	5.28636	2.12737e-07	2.68173e-05	6.68778
ATP6V1B2	mRNA	3.40797	11.1512	5.28473	2.14506e-07	2.69404e-05	6.67992
ACP1	mRNA	4.3871	17.1644	5.28367	2.15665e-07	2.70232e-05	6.67481
NUP43	mRNA	2.349	8.59653	5.283	2.16401e-07	2.70246e-05	6.67158
RCOR1	mRNA	3.90783	10.1189	5.28275	2.16677e-07	2.70246e-05	6.67037
AP1AR	mRNA	2.36726	8.43483	5.28152	2.18028e-07	2.71304e-05	6.66447
PSMD14	mRNA	1.86123	7.31252	5.27754	2.2248e-07	2.76208e-05	6.6453
WBP11	mRNA	4.47617	18.1806	5.27652	2.2364e-07	2.77011e-05	6.64037
USP1	mRNA	3.83269	12.2163	5.27353	2.2706e-07	2.80604e-05	6.62597
ZNF207	mRNA	2.31802	11.2308	5.27151	2.29396e-07	2.82198e-05	6.61626
OIP5	mRNA	1.82992	4.12984	5.26798	2.33537e-07	2.8599e-05	6.59929
DESI2	mRNA	3.17442	11.6647	5.26406	2.38218e-07	2.91062e-05	6.58047
NXPH4	mRNA	6.56681	3.21842	5.25909	2.44297e-07	2.97389e-05	6.55657
BUB3	mRNA	4.39272	13.8955	5.25748	2.46295e-07	2.97565e-05	6.54885
ADH5	mRNA	5.05058	18.8087	5.254	2.50664e-07	3.02168e-05	6.53217
NONO	mRNA	15.5895	63.5665	5.25241	2.52688e-07	3.03253e-05	6.52455
TMED5	mRNA	2.54995	9.17392	5.24893	2.57172e-07	3.07269e-05	6.50787
SERBP1	mRNA	9.15667	41.7552	5.24485	2.62528e-07	3.12976e-05	6.48832
CLPX	mRNA	1.89719	8.86217	5.24387	2.63831e-07	3.13836e-05	6.48363
UHRF1	mRNA	2.69323	5.26491	5.24321	2.64716e-07	3.14198e-05	6.48045
MRPS27	mRNA	2.43634	8.16467	5.24016	2.68822e-07	3.17675e-05	6.46586
PTGES3P1	mRNA	2.77927	9.08079	5.23898	2.70434e-07	3.18882e-05	6.46019
CENPA	mRNA	2.47547	5.08161	5.23371	2.77713e-07	3.26042e-05	6.43501
HP1BP3	mRNA	5.7687	23.3875	5.23135	2.81043e-07	3.28296e-05	6.42371
DAXX	mRNA	3.58326	15.8217	5.23105	2.81458e-07	3.28296e-05	6.42231
DHX15	mRNA	4.64953	17.0172	5.22777	2.86147e-07	3.33046e-05	6.40665
CYFIP1	mRNA	3.27801	14.3883	5.22715	2.87049e-07	3.33379e-05	6.40366
HNRNPH1	mRNA	5.60647	19.8674	5.22503	2.90134e-07	3.35518e-05	6.39353
[truncated: 1,336 more rows]
